# Supplementary material for: Chuanzhitongluo capsule ameliorates microcirculatory dysfunction in rats: Efficacy evaluation and metabolic profiles
Source: Front Pharmacol. 2022 Oct 7;13:1011333. doi: 10.3389/fphar.2022.1011333 (PMC9585327; doi:10.3389/fphar.2022.1011333)
Supplement: Supplementary file 1 [file Table2.XLSX]

## Sheet: Sheet1
Table S2 the detail information of metabolites with variable important in projection value more than 1
Compound	Adduct type	m/z	Retention time (min)	Anova (p)	Max Fold Change	MOD-3	MOD-6	MOD-7	MOD-8	MOD-9	MOD-10	MOD-12	CZTL-M-3	CZTL-M-6	CZTL-M-7	CZTL-M-8	CZTL-M-9	CZTL-M-10	CZTL-M-11	CZTL-M-12	CON-2	CON-3	CON-5	CON-6	CON-7	CON-8	CON-9	CON-10	CON-12
Suillusin	M+H	371.075	0.654683	0.0255035	2.44694	3.96169	2.60707	1.83802	3.64472	2.24823	3.43841	2.16993	1.70781	1.47049	1.65758	2.47507	0.545483	1.2554	1.70712	1.88061	2.38634	3.18123	1.8004	1.77421	3.01837	3.20186	1.93571	3.53086	2.02896
Endoxifen sulfate	2M+H	907.325	0.721383	0.0454234	2.06944	7.78808	5.69131	10.0493	6.63436	9.87112	9.58527	5.86291	4.73989	5.5842	6.24933	4.43062	9.77517	8.22141	5.79401	8.88672	9.32351	5.54263	10.7953	7.34448	8.73104	7.76221	12.3445	7.58032	11.6932
(E)-2-Penten-1-ol	M+NH4	104.107	0.769333	0.73076	1.60519	28.1659	32.0397	30.4287	21.1893	12.59	20.7541	22.9588	42.2897	38.8035	36.4111	33.7765	19.5246	31.2733	35.9675	23.751	43.4443	29.5356	36.3243	33.3326	20.925	38.0483	27.3712	9.51851	11.1052
5-Aminopentanoic acid	M+H	118.086	0.7852	0.845709	1.396	312.312	239.011	267.32	307.154	250.454	437.596	313.71	303.176	339.364	450.69	605.987	370.491	602.591	545.398	514.507	240.136	206.749	176.699	230.552	305.371	286.248	249.433	208.721	314.353
L-Homoserine	M+H	120.066	0.7852	0.00535997	3.4145	0.589108	1.06716	0.430655	1.47871	0.532803	0.820939	0.922743	1.27049	1.52557	0.935412	1.95497	0.907457	1.2795	1.62553	1.78699	0.804272	0.536686	1.09301	1.69402	2.1097	0.886359	1.51408	1.74435	2.1261
L-Carnitine	M+H	162.112	0.7852	0.0136085	2.14424	39.2931	35.1338	26.2847	16.4783	35.8952	19.5498	28.3597	33.3204	37.53	19.7409	34.2038	23.0283	12.043	18.281	17.0672	52.5774	47.4708	25.1813	48.1146	16.9295	28.7701	22.9573	20.6013	21.1539
D-Galactose	M+Na	203.053	0.7852	2.05106e-06	2.35406	955.831	1225.25	939.885	917.422	914.275	818.914	712.436	878.401	980.415	971.079	860.857	772.189	837.911	843.538	1098.86	1823.38	1692.96	1437.47	2099.29	1057.05	1161.61	1422.41	1295.93	1453.73
Glycerophosphocholine	M+H	258.11	0.7852	0.000524092	5.98177	25.4872	46.1357	19.4158	25.0759	38.6707	16.0349	16.0246	23.2496	42.4042	30.9744	29.3318	25.2194	17.4861	29.933	19.139	94.4853	94.0843	52.6766	29.9857	40.5609	82.8471	40.0712	17.5978	83.0341
Asparaginyl-Valine	M+NH4	249.156	0.831483	0.814243	1.36821	19.5592	13.7049	14.1976	20.5967	11.9604	18.2151	14.5703	15.1476	16.3896	25.64	19.6216	16.1073	27.5	20.9939	22.6063	15.1341	6.75251	12.6221	7.41701	19.3271	12.4074	15.7452	12.2681	17.6275
Beta-Guanidinopropionic acid	M+H	132.077	0.846667	0.0704358	1.54927	195.957	144.551	175.133	238.584	125.524	180.88	277.691	231.654	212.116	290.464	286.797	204.061	275.734	319.005	215.669	115.942	48.8143	108.389	89.2035	109.786	116.343	124.365	127.231	186.748
Creatinine	M+Na	136.048	0.846667	0.00246645	2.44308	2.94084	2.33859	2.53468	3.43253	1.70336	2.91456	3.54957	2.88358	3.23363	3.47609	4.92656	2.80578	3.5003	4.01401	2.36805	2.16524	0.719551	1.29007	1.02421	1.23361	1.67335	1.54382	1.69399	2.1718
L-Proline	M+H	116.07	0.8619	0.000334057	1.85485	12.641	12.6715	17.8879	13.3356	10.9682	11.4891	13.3818	22.8418	15.6287	15.9162	16.4088	19.8364	18.8474	19.8167	16.027	25.4551	22.6344	23.0197	32.6078	13.6859	13.4775	16.5051	25.0743	21.1347
Proline betaine	M+H	144.102	0.8619	0.123748	1.84736	65.1412	54.3706	52.5649	59.3702	22.8603	37.5354	39.7224	41.8451	59.3986	46.3887	28.5812	44.4447	46.2602	31.4309	51.1135	25.9218	48.7789	35.235	45.7856	22.2379	68.7301	43.5851	39.7059	37.5005
Cytidine	M+Na	266.074	0.8619	0.000164982	2.28716	8.828	7.09509	7.50225	6.55255	7.33496	6.19629	9.2228	11.2023	9.58542	6.38992	8.51496	6.6143	6.40832	8.15932	6.97805	9.40445	6.9	11.2294	10.5335	11.62	10.6524	11.0231	11.6636	10.6359
Melibiitol	M+Na	367.121	0.8619	7.02867e-07	5.2155	1.85066	4.57347	2.35566	2.61885	2.80508	1.76832	1.92931	3.91032	2.31726	1.85631	2.90864	1.92673	0.976541	1.33984	4.38872	8.47049	9.7431	9.43618	6.84314	8.68153	7.14709	7.56411	8.40325	8.71319
L-Acetylcarnitine	M+H	204.123	0.877067	0.00223135	3.02312	130.685	186.657	155.539	107.099	135.371	137.702	151.008	268.955	159.174	155.171	165.366	115.202	136.342	136.842	150.442	92.1886	56.7872	86.7095	176.169	112.291	104.855	179.429	195.601	146.224
L-leucyl-L-proline	M+H	229.154	0.938133	0.000398828	2.20211	10.1829	6.1757	7.98012	11.9419	5.16229	5.54818	10.35	9.08995	15.8946	8.74446	7.75909	7.97451	8.06637	11.1272	5.50147	5.65855	6.52575	4.83586	1.97935	3.35227	4.01647	4.40392	5.02096	5.5577
3-(4-Methoxyphenyl)-2-methyl-2-propenal	M+NH4	194.117	0.953417	0.00275677	2.40634	2.45578	4.72088	3.15613	4.19178	2.97031	1.98626	2.57707	5.41266	3.93453	2.21815	1.35874	2.23028	2.67371	2.74795	2.16849	3.32155	3.42905	3.67902	3.98169	3.6618	2.94878	3.99616	3.9607	7.58228
Prolyl-Hydroxyproline	M+H	229.118	1.06018	0.0254796	2.01255	1.14773	1.44853	1.77915	3.51294	0.980322	1.47982	1.79525	3.42298	1.62674	4.2686	2.80981	1.50495	2.67237	3.2947	2.20528	2.57431	2.78795	1.74173	3.92955	1.49492	1.35082	1.72444	2.28752	3.10797
Cytidine	M+H	244.092	1.13652	0.000364079	2.10848	2.14854	2.40243	1.74661	2.5899	1.86576	1.56684	2.95183	4.66485	4.09628	3.45059	2.87892	1.67972	2.93693	3.57606	3.43933	3.07065	3.16634	3.87868	6.32106	3.03188	2.23004	4.2605	4.18465	4.97345
5-(2'-Carboxyethyl)-4,6-Dihydroxypicolinate	M+NH4	245.077	1.18263	0.289457	1.48294	1.23779	1.55367	0.750155	1.52664	0.970388	1.12655	0.94378	1.74836	1.65761	1.89953	1.73819	0.885577	1.81462	1.74664	1.27638	1.11807	1.58276	1.2453	1.84719	0.825511	0.903317	0.995316	1.06414	2.15661
L-Acetylcarnitine	M+H	204.123	1.22875	0.000140846	3.31193	165.687	201.381	173.005	152.256	94.6381	204.691	177.694	293.033	198.528	287.682	303.278	144.983	249.247	248.426	261.741	87.9611	54.861	61.1995	216.324	73.449	89.5534	140.45	156.232	141.924
Phosphoramide mustard	M+Na	242.983	1.24413	0.241022	1.3775	6.0343	5.83147	6.22501	7.46165	3.65834	4.62651	6.27387	10.7715	11.1672	9.04366	8.91673	6.38243	9.14333	7.44725	6.42894	5.65394	6.53173	7.85866	9.18401	5.4428	4.61824	6.22461	7.967	6.51321
dUMP	M+H	309.049	1.25952	0.151265	1.44401	17.1411	17.5413	19.5202	28.0935	10.9785	16.139	17.7721	38.794	34.9124	30.5168	27.4096	18.5191	32.2064	26.0399	19.3657	20.9491	19.4881	21.595	34.834	17.3285	14.9636	22.2427	27.2164	27.8979
3-Sulfinoalanine	M+Na	174.991	1.30572	0.0560922	1.6264	12.7056	10.126	15.8225	30.4312	12.0603	19.0515	12.1509	28.1505	22.9328	25.8438	18.598	11.4947	28.6198	21.1372	15.3862	26.2444	16.5895	15.0124	28.2907	14.6787	17.045	21.8156	24.0475	35.6906
Cytosine	M+H	112.05	1.32112	0.463179	1.34848	58.5637	71.0016	62.0194	89.2635	57.3699	68.2605	62.9538	93.0498	66.6404	88.2012	77.1614	66.0783	76.4161	81.0459	74.8161	68.5988	64.2286	73.0077	82.4837	65.1824	58.67	62.6282	59.2001	86.7921
3-Methyl sulfolene	M+H	150.058	1.32112	0.392942	1.38445	159.89	175.811	187.493	172.62	104.463	111.996	157.403	232.729	161.852	174.461	224.575	173.221	190.417	197.265	162.856	106.436	113.934	105.229	121.147	106.833	114.976	134.241	134.048	143.492
Deoxycytidine	M+H	455.188	1.33647	0.0193481	2.21478	103.912	142.992	135.157	276.564	85.8609	170.379	108.07	268.507	215.101	310.274	197.228	120.435	205.593	189.334	186.842	140.77	122.155	131.345	238.376	112.574	100.453	117.043	115.905	324.488
Orciprenaline	M+NH4	229.154	1.4127	4.63416e-05	2.41642	23.7205	12.0743	18.0989	17.6626	8.09573	11.3546	20.2753	16.4835	23.3017	19.5631	18.36	16.4088	17.6099	20.7706	16.1426	10.7661	9.91889	5.45142	6.24901	6.63181	7.75837	6.5832	7.12218	9.33143
N-Acryloylglycine	M+H	130.049	1.64095	0.352078	1.54359	19.2676	16.4491	12.8155	20.822	9.98001	9.15466	19.4421	29.415	18.5732	19.3211	23.0759	18.1137	21.0544	18.4296	11.1438	24.4558	21.2593	9.07276	17.5056	9.04697	18.6982	10.189	9.17944	29.6523
5-Methylcytidine	M+H	258.108	1.6562	0.0890356	1.67511	3.15102	3.74698	3.25816	3.91118	3.20337	3.85872	3.69354	5.03934	3.53301	4.48939	5.08502	3.40497	4.2347	4.47049	3.94254	3.95041	4.22438	3.76418	5.01148	4.26602	4.0051	3.41052	4.13127	5.43426
Chromone	M+H	147.043	1.9149	0.398332	1.56304	10.4076	12.4531	12.1076	11.8481	9.56022	8.62412	10.3792	15.7728	12.8352	13.3355	17.1387	10.7126	15.0898	16.0203	11.9721	11.9414	11.4367	10.5966	11.1039	10.1375	11.8639	14.4567	13.7187	16.339
Aminocaproic acid	M+H	132.102	2.2812	0.929435	1.30747	542.861	545.643	556.462	560.086	597.479	483.007	631.06	650.458	606.512	583.641	699.695	603.919	684.587	650.936	695.997	371.655	406.391	402.337	427.241	466.546	487.776	447.159	437.206	541.141
Leucyl-Arginine	M+H	288.202	3.44685	3.58967e-08	4.25343	1.92082	2.90105	1.92919	1.96199	0.946407	2.75563	2.15613	3.74296	6.59718	3.05885	3.98773	2.21155	3.16898	4.26067	2.8742	0.607386	0.372586	0.953463	0.914865	0.612579	0.425539	0.485687	0.526724	0.77488
2-Propenyl phenylacetate	M+NH4	194.117	3.5533	0.248871	1.55868	32.0257	33.8826	35.3225	43.1543	36.609	37.6789	37.3909	46.753	41.3307	42.0961	40.1332	34.651	42.6088	44.1298	37.7666	39.82	35.3644	37.6931	45.4076	37.0049	39.45	46.3255	38.9698	51.7381
Arginyl-Histidine	M+Na	334.16	3.64472	0.281506	1.85909	2.8582	4.90278	2.64267	4.75059	2.80232	4.33787	2.27132	4.11619	5.01972	3.36746	5.59303	2.94642	3.5018	3.98628	5.18891	2.66909	3.15207	2.70647	4.35929	2.06118	2.66384	2.76962	1.64197	2.74522
xi-2,3-Dihydro-2-oxo-1H-indole-3-acetic acid	M+H	209.092	3.65997	0.567354	1.50962	36.7881	27.1022	45.2337	51.383	29.0178	40.7977	57.949	36.951	40.2511	51.8189	45.5468	33.6779	60.7545	61.2381	75.1169	25.1576	27.5346	33.2471	28.3465	21.1237	26.7054	29.6158	28.7407	31.8142
Phenyl-Leucine	M+H	208.133	3.7821	0.153714	1.54822	7.18198	6.18929	7.2803	9.54061	8.1272	9.10441	6.90387	10.595	9.64506	10.6089	8.24501	8.04578	9.63499	8.78916	9.94931	8.70519	8.58764	7.92266	10.7538	7.56131	8.70035	10.1746	11.0457	13.5268
Hydroxyprolyl-Leucine	M+H	245.149	3.7821	0.132646	1.73909	14.8926	11.9426	13.603	15.4595	9.38598	19.9281	15.4417	9.76315	8.58113	15.8627	17.6521	10.9795	13.6239	18.9879	14.9531	10.9504	17.6458	9.73691	16.0768	7.87412	6.48009	8.14098	6.99073	11.2348
Semilepidinoside B	M+H	367.149	3.7821	0.784141	1.32064	10.8848	7.94497	9.00666	14.2618	6.95629	7.21792	10.6799	9.69665	11.391	15.0397	13.5032	11.4093	13.8268	16.502	8.2731	12.107	11.8301	8.1515	8.68856	9.09261	8.31557	7.6475	7.74973	12.0433
L-Phenylalanine	M+H	166.086	3.8586	0.737508	1.38178	274.924	353.688	324.733	340.738	257.469	352.176	364.942	464.87	381.275	389.289	425.595	320.371	429.408	404.264	369.066	312.238	247.572	224	263.974	296.409	247.781	286.728	273.25	295.033
Gamma-Glutamyltyrosine	M+H	311.123	4.02585	0.688378	1.47096	13.9186	13.7797	13.9456	16.3569	10.5437	9.74402	14.8371	16.534	13.5586	15.2419	20.3868	12.3992	16.3459	19.546	14.2514	16.095	13.4582	9.97574	8.83324	11.012	11.7874	13.201	12.8173	17.3237
6-hydroxychlorzoxazone	M+NH4	203.022	4.10218	0.957803	1.59093	1.59758	1.80199	3.06169	4.85627	2.41726	4.53925	2.9908	3.2598	3.33914	3.96533	4.45522	3.02852	3.91521	3.48855	4.00776	1.76495	1.27956	1.19632	2.16698	3.89512	4.03421	4.56823	2.86863	4.04269
Genipic acid	M+NH4	202.107	4.16325	0.00119604	2.60408	1.90987	3.22556	2.86231	2.83057	1.24278	1.47666	2.18335	1.77634	3.13869	2.49517	3.687	1.98968	2.58012	3.22358	1.76834	1.33299	1.20822	1.42403	1.29865	1.13221	0.953286	1.05345	0.946192	1.34193
Pantothenic acid	M+H	220.118	4.16325	4.59112e-06	3.52814	61.443	94.1767	59.8546	65.3886	35.0627	38.84	87.0051	62.1523	84.5311	67.5144	119.623	54.4045	67.7926	99.2792	52.0833	27.8032	24.0213	27.6587	33.6397	26.5576	19.6722	25.1385	28.9459	29.6217
Succinyladenosine	M+H	384.114	4.27005	0.243991	1.49536	2.32015	2.43922	2.28372	5.41095	1.72484	2.42949	3.76501	5.7502	4.97748	5.52714	3.8748	3.51956	4.42277	6.76636	2.76592	3.80673	4.05972	2.34771	4.27964	2.30874	2.14268	2.78267	2.53046	4.04372
Tyrosyl-Proline	M+H	279.134	4.28537	0.0620399	1.67946	5.79626	5.85375	5.80349	7.02167	4.13154	8.5856	8.03897	3.9569	2.30053	6.15747	7.56545	4.80914	4.7266	6.37523	6.86534	4.84914	7.52669	3.1888	6.11737	3.59968	1.98972	2.61176	3.20061	3.235
5'-Methylthioadenosine	M+H	298.095	4.55962	0.101688	1.60178	17.0851	12.7644	12.3239	22.0382	9.83675	13.4738	19.9371	8.7707	23.6329	15.8937	20.1149	14.3825	25.022	23.4849	9.06256	20.4922	12.2901	7.24723	7.28493	8.91195	7.76766	10.0793	6.74469	14.8066
Pyridine	2M+H	159.091	4.60553	0.497904	1.49785	14.1276	9.60415	9.35569	7.84691	6.1253	6.78463	17.012	7.27734	11.4383	10.0795	14.3341	5.84498	5.19629	8.77119	16.7929	8.04913	14.9889	6.69394	4.72994	6.52889	6.69552	7.49924	5.33034	8.37472
Valerylcarnitine	M+H	246.17	4.82317	0.0159928	1.94114	19.9857	17.5152	19.145	28.9297	16.7427	31.0299	18.8191	27.3289	39.1504	45.6344	43.143	17.1033	33.4156	34.7387	25.2074	13.7771	10.2324	9.38049	12.7185	11.9496	15.0132	18.9615	20.0758	12.2557
L-gamma-glutamyl-L-isoleucine	M+H	261.144	4.97568	0.796602	1.44033	5.49034	4.66231	5.5097	5.98939	5.32367	3.52873	7.52433	6.14921	4.95607	6.11362	8.80212	7.10016	8.41945	6.7032	6.53505	4.09524	4.87874	3.21147	3.62397	5.01668	5.05399	3.96139	4.07837	5.3119
Threoninyl-Proline	2M+H	433.227	5.08238	0.0170998	2.40181	7.13943	6.34153	5.09205	6.577	6.7758	7.26312	3.13032	0.585129	3.71649	2.94553	4.05394	3.70292	6.28013	3.71956	4.85578	2.3474	1.15159	2.34903	2.52395	3.45893	0.939871	1.87985	1.84556	3.42029
Doxepin N-oxide glucuronide	M+NH4	490.231	5.08238	0.0208618	2.28642	33.2149	47.9011	29.1033	60.7649	28.4473	54.6685	46.5647	47.3751	55.4824	73.9741	59.8629	45.8964	48.9012	48.4722	54.3353	20.7461	17.4292	28.1688	18.2281	30.112	18.9851	22.4313	18.1034	33.8782
4-tert-Butylphenyl salicylate	2M+H	541.257	5.189	0.00141082	2.80385	25.6052	36.8952	20.1225	35.7865	15.1432	28.6325	19.7971	15.6578	22.088	31.5258	33.8229	20.0541	21.5288	29.3558	26.3565	9.62048	9.24473	9.47978	9.90277	14.8186	11.4317	9.05504	9.90471	12.3669
L-gamma-glutamyl-L-leucine	M+H	261.144	5.21953	0.83074	1.38484	31.7762	25.0417	26.1646	29.644	27.1045	20.9994	38.3345	34.5394	26.5645	31.2795	52.0608	32.0425	47.1252	39.2748	37.64	23.3174	26.3661	18.4111	16.4685	24.722	28.365	21.7782	20.2711	27.5402
Tyrosyl-Hydroxyproline	M+H	295.128	5.50938	0.551897	1.31663	15.2804	18.6903	14.0897	19.054	11.2135	16.1643	21.1324	18.0146	19.1952	21.0844	26.7152	20.459	20.6918	21.6969	20.5643	12.1364	13.5403	9.39377	7.71222	10.6188	12.5435	10.4819	10.6783	12.9644
Hydroxylated lecithin	2M+H	297.104	5.81363	0.166422	1.5546	26.8181	27.202	30.2353	53.7378	22.7562	51.1584	25.6122	57.2278	66.5399	72.3345	37.6351	22.4379	54.0678	43.7917	33.6738	53.2437	33.7776	33.1201	60.5049	30.3415	35.3142	45.9957	47.2199	74.3149
3-(4-Methoxyphenyl)-2-methyl-2-propenal	M+NH4	194.118	6.50383	0.186467	1.62582	5.11417	5.58311	6.85863	6.57995	6.29508	6.2212	6.61286	5.73544	10.5865	8.30419	7.5337	4.87733	7.80682	7.52212	5.85618	8.90715	7.53297	6.74776	7.18751	5.72962	8.95867	7.29013	6.43097	10.3853
Phenylalanyl-Threonine	2M+H	533.259	6.53435	2.5002e-06	4.58793	3.67842	5.15637	4.65072	8.79823	4.95087	8.02315	4.50042	5.36775	2.15698	6.41881	6.11937	4.43173	5.38609	6.06859	5.31518	1.64766	0.925659	0.885986	1.85816	1.84823	1.31079	1.87445	1.74821	3.2179
(S)-N-Methylsalsolinol	M+H	194.117	7.0672	0.522889	1.52425	10.0205	7.75104	7.43403	8.72633	7.75571	9.8373	6.83644	10.7517	8.25988	11.3133	10.3019	8.28846	10.1565	10.0152	7.37461	6.79227	8.54665	10.2485	9.79293	10.9213	7.90427	9.12048	8.8408	10.9072
2-Methylpropyl 2-aminobenzoate	M+H	194.117	7.7016	0.856231	1.32573	6.39948	5.40521	7.42139	10.8169	6.14513	8.08647	6.32436	10.5704	7.80938	10.3955	6.85414	7.35317	11.2267	6.53919	9.83637	6.53646	6.1185	7.7761	8.50119	7.08312	7.48549	8.33341	7.72211	8.92014
3,7,8,15-Scirpenetetrol	2M+H	597.292	8.06655	1.56376e-07	3.19197	97.3864	75.1703	98.374	81.7165	66.9138	141.602	83.1085	64.3924	68.8916	60.1532	99.196	72.4369	106.023	64.126	53.3672	17.3278	13.952	33.8469	25.0417	12.9315	18.8233	33.8841	30.2387	27.367
Fucose 1-phosphate	M+NH4	262.068	8.11187	0.232006	1.63627	103.037	104.451	97.9196	236.107	95.4135	187.141	83.301	171.056	227.349	299.016	142.079	84.2858	201.277	158.438	114.401	195.19	118.373	120.073	215.147	113.032	132.364	189.09	169.356	343.57
Propenoylcarnitine	2M+H	431.241	8.72138	0.271091	1.7104	17.6034	21.0964	17.9572	28.4856	22.7798	23.6566	12.6328	14.3415	28.1236	27.3144	30.979	23.3596	27.534	28.1622	29.2722	14.9787	19.4196	14.5658	20.5103	15.1196	15.3424	25.0874	13.643	19.0339
Gluten exorphin B5	M+H	659.27	8.875	0.00131711	2.87541	62.8869	98.3685	35.7947	66.2724	52.8693	66.6616	34.1011	49.5142	22.0011	27.7242	58.4461	48.815	46.6365	51.3337	34.1384	17.7299	19.403	16.3829	21.336	29.94	19.2074	22.8283	19.0855	25.9945
Aspartyl-Arginine	M+NH4	307.173	9.01613	0.275924	1.21131	26.3175	18.6308	23.8047	22.59	23.5253	17.5031	20.6137	73.1861	34.0466	24.3066	35.8066	27.7852	37.4772	29.807	18.1734	33.0194	19.9234	12.867	43.9972	13.3508	15.5934	11.2819	30.0403	21.4521
Telmisartan	M+NH4	532.27	9.10683	0.263148	1.78679	110.161	92.9873	78.9589	172.746	110.705	131.466	100.809	99.4743	99.8548	106.765	106.438	74.1725	130.654	100.787	107.899	62.4012	111.193	81.0958	122.16	70.6919	69.27	92.0691	76.554	112.275
2,5-Dihydro-2,4,5-trimethyloxazole	M+H	114.091	9.25973	0.00302491	2.49896	5.16029	5.34992	8.60651	8.07016	6.41408	6.4286	5.99967	7.71755	9.49924	7.83373	7.4397	3.77613	6.35229	4.80166	5.94581	9.13055	11.7339	10.3144	9.10325	9.37577	11.3983	10.182	8.22483	14.6883
Chitotriose	M+NH4	519.253	9.3367	1.31388e-06	3.33855	43.2705	69.4282	55.9427	57.8437	38.2873	67.633	53.9249	35.083	35.8872	56.4017	58.0676	34.8077	45.209	65.2797	49.9425	16.4775	13.2429	12.4443	11.6532	14.0124	15.0344	19.8977	15.557	21.2814
Poly-g-D-glutamate	M+NH4	536.222	9.3367	5.84401e-06	3.41855	100.602	151.446	103.215	108.437	69.7689	130.491	96.358	55.5637	72.6743	100.072	122.897	175.675	91.9967	143.537	97.5801	28.6245	27.927	28.218	22.4312	28.8821	31.6334	36.3634	30.0905	18.2925
Octyl 2-methylpropanoate	M+NH4	218.212	9.8087	0.0554411	1.75532	1216.1	1182.09	1053.26	1377.6	1258.56	1097.52	1090.41	1725.27	1002.54	1400.08	1496.03	1305.2	1328.74	1581.21	1373.2	1297.67	1283.99	2239.96	2120.58	1463.4	1378.05	1490.9	1466.43	1600.49
(E)-Casimiroedine	2M+H	835.39	10.0527	0.0114569	2.13302	598.579	665.818	936.411	1761.25	733.119	1468.21	694.069	491.048	428.778	636.007	815.89	561.079	1023.36	606.849	1110.11	697.244	571.941	508.156	1189.62	402.055	628.929	541.619	640.813	609.529
N1-(alpha-D-ribosyl)-5,6-dimethyl-benzimidazole	2M+H	557.262	10.0681	0.0502936	2.08442	115.167	132.9	138.575	288.539	141.8	302.52	140.423	103.82	91.3747	139.073	163.785	111.951	242.553	158.535	178.567	97.6125	128.103	103.468	180.554	93.1846	130.506	115.344	120.616	171.649
MG(0:0/16:1(9Z)/0:0)	M+Na	351.25	10.9207	0.0876534	1.67452	53.267	55.9997	81.009	79.9614	64.2508	73.4106	59.5142	103.688	85.7507	82.6441	67.6555	71.786	79.9925	74.0896	53.7317	70.6552	65.8737	97.3886	133.556	64.3191	57.2037	73.4829	78.6566	120.22
Neoacrimarine A	M+NH4	699.325	11.6645	0.000331678	4.06626	180.443	329.627	113.305	320.304	170.058	229.811	197.498	307.666	317.441	472.147	319.191	268.301	268.687	337.542	185.55	105.554	59.4008	64.6001	103.144	144.846	57.2688	137.813	63.0265	117.269
(3beta,5alpha,9alpha,22E,24R)-3,5,9-Trihydroxy-23-methylergosta-7,22-dien-6-one	M+NH4	481.302	15.2404	0.328974	1.70285	195.945	187.165	192.805	222.923	186.001	269.098	184.748	269.733	198.684	157.707	200.386	149.171	152.573	203.229	166.587	150.493	154.887	300.229	220.709	222.255	165.968	198.43	208.045	136.648
3-Hydroxy-9Z-octadecenoylcarnitine	M+Na	464.333	15.301	0.0906092	1.78737	209.468	181.139	215.351	279.903	218.488	248.018	196.554	250.018	242.341	231.51	232.494	183.449	221.14	265.655	192.016	221.664	189.992	297.504	339.368	245.213	221.527	243.198	243.093	357.605
Eduline	M+NH4	283.143	16.3336	0.171073	1.57958	17.7332	19.3686	18.0585	34.93	14.8291	31.5844	15.9595	36.2143	42.2633	44.4973	24.8595	17.0274	34.7891	27.9877	21.3933	30.4189	23.2853	20.8663	37.4842	21.8198	22.8359	28.111	30.3977	47.1315
2-Propenyl phenylacetate	M+NH4	194.117	19.5404	0.25596	1.79597	3.35929	6.4873	5.31776	9.79755	4.64152	5.53099	4.51844	4.4629	4.8762	8.32173	5.80291	3.19578	5.21415	5.92672	6.64252	9.40254	4.90709	4.87141	6.14427	6.76779	6.60702	8.21245	5.00772	8.87377
Monoisobutyl phthalic acid	M+H	223.096	19.7401	0.304782	1.63867	12.6843	14.3954	12.6113	23.9308	14.4485	26.0099	12.9847	10.002	22.6206	32.9868	13.8886	10.9179	22.688	18.5124	19.1025	17.916	17.5647	15.487	20.1503	15.6362	20.5222	24.2487	21.3382	36.6065
Uridine	M+H	245.078	19.7401	0.604497	1.47705	32.7007	27.7398	23.8152	57.7481	31.2459	54.819	23.3571	50.2884	47.0685	80.8024	31.5027	23.6396	51.6448	45.5042	35.8756	44.8533	28.3792	29.0005	34.2366	37.4545	38.8969	60.6096	47.1618	72.1954
4-Hydroxy-5-(dihydroxyphenyl)-valeric acid-O-sulphate III	M+H	307.048	19.7401	0.17839	1.75528	11.0255	7.92416	9.09411	22.3461	7.17991	17.3158	9.00793	15.9032	27.2362	17.1494	15.6305	10.718	17.4018	16.1686	12.6249	15.8622	11.954	21.1632	10.963	14.4053	16.1556	15.7232	20.3577	32.9216
(S)-Valerianine	2M+H	355.238	19.8013	0.0290678	1.14179	737.997	795.094	808.458	688.228	630.775	645.46	825.568	1507.97	1110.77	772.623	943.612	778.079	1039.22	910.748	577.018	1041.22	809.024	488.277	1460.14	504.53	493.147	511.251	792.932	703.771
(R)-3-Hydroxy-hexadecanoic acid	M+NH4	290.269	20.2283	0.116534	2.26976	376.464	304.48	294.687	369.968	339.793	386.155	306.18	399.404	127.953	369.876	465.614	336.32	270.491	373.241	586.901	220.075	380.126	1041.99	665.398	596.239	575.154	515.917	327.535	489.915
21-Deoxycortisol	M+H	347.221	20.2438	0.103481	1.65133	121.925	96.0799	111.776	129.997	114.904	142.163	145.873	72.7228	132.749	115.908	101.79	136.208	125.662	169.448	161.429	171.183	136.284	149.98	151.455	126.596	135.401	101.506	143.445	173.909
1,2-Di-O-(8-hexadecenoyl)-3-O-(6-sulfoquinovopyranosyl)glycerol	M+NH4	808.525	20.2746	0.307112	1.42498	169.379	153.469	114.219	55.8485	116.299	78.8322	107.717	196.69	113.081	53.8366	102.252	176.008	105.109	102.876	100.949	107.904	103.99	75.5983	119.293	76.0701	61.8078	56.0006	87.8598	46.0415
Calcipotriol	M+Na	435.287	20.3813	0.0813324	1.21617	240.778	240.986	247.009	131.785	198.393	156.444	264.221	369.215	236.815	163.977	221.106	257.581	223.185	202.34	142.299	189.227	200.524	114.306	273.452	126.438	128.19	103.083	159.841	111.423
2-Amino-1,7,9-trimethylimidazo[4,5-g]quinoxaline	2M+H	455.239	20.3813	0.544213	1.26351	17.3657	6.80039	15.7622	14.0981	7.64841	9.98997	8.2566	25.2207	19.0898	12.8588	13.0529	6.32742	22.2292	15.3986	8.75923	19.4679	10.9053	5.47298	21.7992	4.80219	9.99316	7.20536	14.3839	14.3596
L-leucyl-L-proline	2M+H	457.3	20.4884	0.0461219	1.25059	223.652	205.055	205.948	121.573	189.989	133.167	232.644	316.367	225.549	129.371	210.889	228.938	208.242	184.941	138.43	176.589	171.141	101.521	240.101	113.847	109.098	88.9919	146.351	96.3456
Dehydrowarfarin	M+H	307.096	20.7333	0.310431	1.69265	53.9653	52.3408	48.2937	75.8144	46.8304	67.1697	43.6775	46.778	66.7195	83.9301	54.502	46.8672	61.458	53.6842	62.4846	56.1229	53.1946	58.913	56.204	59.2546	62.1817	73.8901	68.3877	107.445
Uridine	M+H	245.077	20.8899	0.00380182	3.22888	7.70238	9.98958	11.6231	19.1499	11.6183	16.7338	7.36369	6.09964	15.9934	22.2647	11.6631	8.15693	18.772	14.591	12.2985	21.7132	8.58074	15.5866	16.3628	13.8087	17.1347	17.7063	19.9085	41.4381
Avocadene	M+NH4	304.284	20.9054	0.0121704	2.66252	4.39465	4.09667	4.06236	5.36826	4.7423	3.72324	2.85201	8.40202	3.54939	4.26768	3.10316	4.52764	5.70884	4.35253	7.17442	3.67284	4.92404	11.9791	12.1843	6.87804	7.04172	4.5708	5.08	5.13347
Heteroflavanone B	M+NH4	446.217	21.0157	0.106536	1.89922	10.9	15.0258	13.5291	35.7139	14.8951	25.9479	12.0349	26.936	25.7266	44.6556	22.8952	19.2534	36.7502	28.9975	18.0852	30.2698	36.3349	18.0217	24.4208	17.7257	27.8329	29.0097	24.1101	48.9845
Octadecyl fumarate	M+Na	391.282	21.0787	0.360602	1.89506	11.7445	11.206	12.227	15.8072	11.2015	10.9177	14.227	13.8911	10.3267	14.5084	12.9184	8.45633	14.5913	10.2445	9.51462	11.4405	7.03501	8.10174	11.7764	6.76404	8.76751	9.43565	9.89399	24.3185
Palmitic acid	M+NH4	274.274	21.2195	0.0569257	1.66614	10114.4	9320.15	8345.28	8924.47	10297.4	8999.81	8828.72	18954	9059.08	10808.5	11271.4	9712.31	10396.1	12078.7	10551.6	9683.4	9292.14	17991.5	22090.7	11660.3	9630.03	11189	10060.8	10739.8
Phytosphingosine	M+H	318.3	21.2651	0.0309578	1.69105	3953.88	3503.53	3025.96	2989.04	3768.59	3425.37	3094.93	7450.66	3905.82	3973.21	4160.39	3568.95	4259.06	4482.82	4045.3	3673.63	3593.07	6947.5	9116.38	4443.93	3856.55	4135.89	4046.91	4308.01
10,20-Dihydroxyeicosanoic acid	M+NH4	362.326	21.2802	0.0429196	1.68318	669.15	550.103	505.251	475.399	625.929	559.613	515.48	1151.09	704.067	785.878	700.701	573.056	713.094	749.7	659.012	624.672	553.452	1107.42	1453.23	725.867	602.727	666.36	790.409	715.972
[8]-Shogaol	M+H	277.179	21.3256	0.0563938	2.12867	12.7041	14.444	24.1624	15.466	14.2489	21.6656	15.2169	26.6379	19.8942	8.08496	13.8597	15.9233	9.93143	13.3066	12.3913	10.2159	13.5474	26.8761	18.6267	13.112	11.986	12.218	9.80521	8.94838
MG(15:0/0:0/0:0)	M+NH4	334.294	21.356	0.00389012	2.15411	63.2308	68.2958	40.726	26.0797	67.9184	66.7479	69.6307	172.191	63.037	112.334	86.8334	60.477	73.0792	89.6282	69.9645	83.1131	70.4512	151.961	211.021	90.5251	74.3932	93.4809	91.2495	88.332
(R)-3-Hydroxy-hexadecanoic acid	M+NH4	290.269	21.3712	0.0046021	2.0366	141.252	137.631	79.4507	53.1312	121.399	136.959	152.721	330.109	119.932	214.521	176.993	131.475	133.667	174.524	129.52	155.704	147.734	284.002	375.024	177.592	140.661	193.364	172.819	167.942
Dihydromyoporone	M+H	253.179	21.4477	0.399653	1.58157	9.4279	9.01373	8.71906	8.55732	9.89682	10.1867	8.96504	7.75753	11.1599	9.76424	10.1953	9.77874	10.6695	8.79249	9.73808	9.09017	7.4745	10.1508	8.6615	11.5388	10.0986	11.467	10.0441	9.6887
N-Desmethyltamoxifen	M+Na	380.199	21.4631	0.311569	1.56343	1.87363	1.24438	1.4317	3.16399	0.987783	2.23502	1.11827	1.52089	2.71035	3.80432	2.50185	0.86574	2.17013	2.42591	1.71876	3.03825	1.83259	1.8236	2.00061	1.47828	1.65906	2.58322	2.72826	2.86484
p-Hydroxyphenethyl trans-ferulate	M+H	337.104	21.4938	0.140963	1.48109	70.0452	68.7167	83.7595	125.195	64.5397	110.907	53.8819	117.991	153.739	136.798	100.171	66.789	133.391	105.544	87.4893	119.488	76.3179	83.736	132.3	72.5146	92.8814	110.138	111.188	172.882
1,2,3,4-Tetrahydro-1-[1-hydroxy-3-(4-hydroxyphenyl)-2-propenyl]-7-methoxy-2,6-naphthalenediol	M+NH4	360.18	21.509	0.561603	1.37334	28.9285	25.5289	28.64	41.8998	21.158	40.7092	22.4434	29.4136	46.0713	46.5223	30.9975	22.1759	45.2881	38.6842	30.2966	40.7053	26.456	25.7971	31.1881	25.3148	32.09	37.1519	39.8577	38.4446
1,2-Dehydro-alpha-cyperone	M+H	217.158	21.5395	0.288566	1.58808	2.14432	2.63057	3.00587	5.49266	2.0374	4.74951	1.9343	3.46125	6.95833	6.56971	4.89307	2.06218	5.75801	4.77229	3.35897	5.43214	2.30912	3.49765	4.82101	2.87343	3.9039	4.92581	4.04817	2.23087
Oleyl alcohol	M+NH4	286.31	21.5703	0.0794804	1.83663	57.0524	55.4278	61.4323	58.2299	56.8459	63.0577	47.7629	99.6035	55.3727	65.2586	64.8272	48.3363	55.6629	67.9476	57.6849	52.7708	59.9619	126.82	143.292	78.0382	54.3315	64.1947	60.2111	51.001
Glucosyl (2E,6E,10x)-10,11-dihydroxy-2,6-farnesadienoate	M+NH4	450.269	21.5859	0.74903	1.32938	1.17963	2.14056	1.03537	2.63592	0.925848	3.03699	1.48462	2.06356	3.07388	3.41588	2.15469	0.635954	3.28825	2.99508	2.11652	2.39944	1.14953	1.4368	2.35858	1.7995	2.10801	2.3052	2.83627	1.22578
Kinetensin 1-3	M+H	359.241	21.6014	0.270585	1.86436	3.58512	4.10457	3.53589	5.02796	3.50563	6.64421	3.40756	1.33718	5.84914	4.82358	4.3833	2.17378	5.20124	3.84827	3.06883	4.28122	4.3692	4.12291	3.08891	5.6781	6.13058	5.88328	5.61368	1.89268
(卤)-11-Methylhexadecanoic acid	M+NH4	288.29	21.6325	0.0399516	1.8106	535.29	420.558	422.419	334.79	417.06	411.01	520.868	1015.36	534.411	730.217	791.567	647.066	630.949	691.013	816.737	573.595	720.736	556.826	925.251	880.324	518.02	571.142	459.538	580.131
Kinetensin 1-3	M+Na	381.223	21.6325	0.179228	1.30331	5.26223	4.54876	3.98222	4.10283	3.5268	4.00663	4.75331	7.18448	5.38793	2.70813	6.31819	4.13613	4.73622	4.51445	2.39823	3.03797	1.96481	1.88474	4.64915	3.62497	3.34904	2.33393	2.94563	1.52356
Avocadyne 2-acetate	M+NH4	344.279	21.648	0.209371	2.29016	4.79058	7.06115	6.67047	8.95782	5.10244	7.61316	8.0666	8.68696	11.357	11.2743	9.54308	6.59659	7.83672	6.89898	7.8466	5.34384	5.68483	3.86476	5.90777	4.68515	6.5124	11.1611	8.01203	5.35453
2,3-Dihydro-2,3-dihydroxy-9-phenyl-1H-phenalen-1-one	M+H	291.101	21.6636	0.0834016	1.78256	21.6014	19.005	23.7965	22.8031	21.1571	28.4661	23.0149	17.1051	35.1157	32.8699	18.2464	16.4812	27.848	25.708	21.5845	26.0195	25.5369	25.8993	30.2877	22.1486	27.304	27.7893	28.1585	46.3484
Dicyclohexyl disulfide	M+H	231.123	21.7247	0.0379721	1.76408	32.6174	22.4114	26.8408	33.4264	25.7419	33.8098	18.932	71.2279	39.3293	32.9905	35.7977	25.7788	29.4692	38.5948	24.2773	30.3549	23.9464	61.4663	81.3755	29.3776	31.5506	34.5858	34.9697	43.6458
Ethylhexyl salicylate	M+H	251.164	21.8952	0.849757	1.28529	16.5953	28.2773	20.7394	34.1741	23.4992	17.2323	25.3528	20.5896	33.6875	21.9801	27.4744	22.201	25.0278	16.6909	21.1271	18.8855	19.423	20.3776	16.334	15.4535	15.0409	17.901	19.3527	22.8429
12-Oxo-2,3-dinor-10,15-phytodienoic acid	M+H	265.179	21.8952	0.443694	1.54452	4.86828	12.7326	7.45834	10.7459	10.2239	5.33887	6.22121	5.49957	8.32904	8.31345	7.2333	7.61868	7.55962	5.86055	5.14515	6.22611	5.62196	6.12436	5.08601	5.0157	6.86616	6.26087	5.66288	8.34255
alpha-Terpinyl pentanoate	M+NH4	256.227	21.9262	0.298205	1.6757	1.6326	1.55151	1.05324	2.86035	3.18374	3.58955	1.59619	1.20215	2.91529	3.53944	2.57089	1.72222	2.27692	2.27765	2.946	3.61506	2.51434	0.799927	2.37362	2.69502	2.9776	3.58326	3.3579	3.63348
N-gamma-Glutamyl-S-allylcysteine	M+H	291.101	22.0505	0.524605	1.45335	13.5682	14.6523	13.7193	16.4845	11.6699	18.1853	13.0053	16.1451	18.5562	18.9783	14.3368	12.6274	16.0506	14.9302	14.4127	16.192	13.6891	13.2227	13.9969	13.1932	13.7746	15.9979	15.8441	18.39
Mycotoxin T 2	M+Na	364.135	22.066	0.806541	1.42706	2.59605	2.48346	2.14543	4.37374	2.31575	5.08273	1.84138	2.0681	5.55902	7.9705	3.03864	2.76886	5.4621	4.93567	3.02739	4.52088	2.48688	2.13816	1.85834	2.28083	3.31236	3.89815	4.73169	3.32837
3,4-Dihydro-6-methoxy-2,2-dimethyl-2H-1-benzopyran-4-ol	M+H	209.117	22.0969	0.0174837	2.20064	2.78738	8.26434	5.5036	12.2337	9.5969	5.54125	4.34594	14.2535	11.7529	10.6591	10.9024	4.15829	4.50834	7.32371	6.11968	12.6864	12.4859	13.0744	13.4958	7.18859	9.4936	11.2945	4.5896	8.25548
Panaxacol	M+Na	301.178	22.1124	0.158858	1.55002	2.60989	4.08089	3.27688	6.71697	2.94605	5.35875	2.34693	5.68987	6.85426	8.07289	5.82672	3.29943	5.48618	4.44289	3.82168	5.57402	4.32475	4.04083	5.62459	3.37079	3.6923	5.08024	5.41777	7.65925
(R)-3-Hydroxy-hexadecanoic acid	M+Na	295.225	22.1279	0.436993	1.65012	4.89356	4.54966	7.01928	6.50096	3.38648	7.90814	4.41308	3.214	8.62416	5.73204	6.70654	3.66761	5.33414	6.41338	5.74633	6.74539	6.23433	6.92138	3.03978	5.67696	6.13552	7.0353	6.43679	5.47606
Kinetensin 1-3	M+H	359.241	22.1279	0.620849	1.44808	15.031	16.209	18.6536	21.9938	11.8306	26.9544	17.1506	11.4542	27.2101	19.8591	24.3717	16.6499	22.1415	28.574	21.0507	23.0291	20.8096	18.342	11.7753	22.7375	20.4091	24.7278	23.6159	14.3389
DL-Propylene glycol dibenzoate	M+H	307.094	22.36	0.550476	1.40432	33.1131	33.1609	34.0126	47.0367	28.3413	35.0702	28.5747	40.6939	49.9945	57.7493	25.8766	30.5589	48.106	33.2783	31.2518	41.562	28.4636	30.6029	44.4093	30.8168	28.806	33.724	37.8801	58.9818
Petasalbin	M+H	235.169	22.4527	0.26912	1.52168	190.422	210.705	262.779	121.07	216.766	191.598	344.51	498.669	138.214	188.488	258.51	385.644	227.457	165.456	188.669	123.407	205.198	213.227	422.968	156.093	174.278	120.968	109.708	272.481
1-(5-Acetyl-2-hydroxyphenyl)-3-methyl-1-butanone	M+H	221.116	22.5143	0.0135935	2.44475	7.44805	8.1636	12.0862	7.05679	14.5612	12.3894	6.85138	11.3132	8.37704	5.25866	12.4183	9.0104	3.90305	7.56761	8.08682	4.05989	7.40594	15.7735	10.5241	7.22335	6.99911	7.48108	6.28306	15.4014
[8]-Shogaol	M+H	277.179	22.5295	0.106673	1.70176	42.4459	45.6301	49.3689	39.0428	55.1677	56.3584	39.6175	31.2045	51.322	34.4743	53.5909	43.4098	33.4763	45.5405	45.4334	39.3821	42.3124	56.0133	43.3913	38.1731	44.8818	44.9397	40.8601	65.2525
Sphinganine	M+H	302.306	22.5295	0.0686515	1.6158	1665.28	1550.37	1269.71	1866.4	1741.72	1234.83	1427.24	2828.25	1238.68	1716.67	1921.45	1584.43	1775.29	1835.94	1774.45	1528.01	1566.72	2405.21	3544.07	1859.7	1591.35	1671.84	1789.43	1704.5
Polyoxyethylene 40 monostearate	M+NH4	346.331	22.56	0.0932419	1.59388	391.492	341.794	292.37	478.09	398.541	293.296	314.482	717.13	299.012	419.377	446.522	374.858	421.692	422.532	413.885	352.897	355.235	586.73	875.815	418.073	367.058	374.703	427.815	417.141
MG(i-19:0/0:0/0:0)	M+NH4	390.357	22.56	0.326736	1.47341	41.4027	35.8039	33.4222	52.6958	37.9654	34.2388	36.8656	72.5687	36.0716	45.9074	54.6248	40.1411	47.9128	43.5389	46.8167	34.4458	32.1826	64.7145	83.2188	44.4173	37.2161	37.6864	43.1034	44.565
Losartan	M+Na	445.151	22.56	0.671948	1.61061	2.35716	3.72008	2.33802	4.49608	1.59806	4.68793	2.04752	4.48763	5.17501	6.23361	3.25886	1.98337	6.65713	5.58613	2.74461	5.4557	2.84288	3.41575	5.52206	1.94225	4.26467	4.63518	5.0478	1.24837
Labienoxime	M+H	210.185	22.5752	0.447066	1.40925	12.7773	9.63331	8.24564	18.0547	12.3171	19.3563	12.8401	14.911	25.5971	25.8198	14.3969	12.5465	16.9548	21.7753	14.0068	20.4637	15.4707	11.313	14.2304	11.9857	18.316	13.9702	17.9886	23.9261
Mollicellin D	M+NH4	422.137	22.6365	0.602885	1.47015	8.28165	9.39142	8.41429	15.5279	7.21257	13.9673	7.91287	7.86969	15.6458	13.9579	12.4567	7.43436	12.1573	12.0444	10.0191	12.5832	8.35232	8.97842	5.83181	8.70273	9.46079	13.9715	13.4913	13.5011
Panaxacol	M+NH4	296.223	22.6985	0.177661	1.70739	2.70347	4.85711	3.80678	3.97221	3.53072	3.89706	7.10926	6.88628	5.23263	6.29773	6.62805	4.07625	7.03093	4.83467	7.5566	4.3008	3.36374	5.49941	9.60086	3.05696	3.98012	3.67471	4.28748	4.28038
Menthyl ethylene glycol carbonate	M+H	267.156	22.8221	0.547583	1.4885	44.8942	46.0505	44.3613	38.2101	45.1953	53.4038	41.3323	24.9915	46.1899	41.4107	44.9711	45.7876	38.2936	44.9289	44.6003	39.2045	45.0717	45.6597	26.1168	42.4883	41.6303	44.7187	42.3567	31.4785
7(14)-Bisabolene-2,3,10,11-tetrol	M+NH4	290.232	22.8221	0.700672	1.51257	7.59281	7.18873	5.22843	5.5674	6.44927	6.57142	6.78344	1.98707	7.14392	4.06275	6.99157	7.35864	3.16207	5.21377	5.88732	4.18533	5.40852	5.5228	1.69739	5.96603	5.11595	6.26958	6.32479	1.69009
beta-Elemenone	M+H	219.174	22.8375	0.134492	1.59803	25.7769	24.826	26.933	29.9868	28.7793	28.7449	23.7113	29.5929	29.4462	31.4602	28.7385	30.475	33.7444	30.1273	25.974	29.4487	29.6364	32.777	39.2563	28.7069	27.6929	29.3833	30.3473	36.6234
1,2,3,4-Tetrahydro-1-[1-hydroxy-3-(4-hydroxyphenyl)-2-propenyl]-7-methoxy-2,6-naphthalenediol	M+Na	365.135	22.9602	0.299763	1.57527	3.89483	4.44765	4.48009	5.58228	3.52241	5.02415	2.63708	3.32782	7.03814	6.03142	4.96191	3.66527	4.65062	4.62674	3.55422	5.10725	3.83317	4.55604	4.09661	3.84806	4.23405	4.18016	5.66004	8.33172
Licarin C	M+NH4	388.21	22.9755	0.373971	1.46863	3.89688	5.09275	5.63223	9.48787	4.31154	7.01511	2.31	4.67394	10.2122	8.73032	7.10209	4.46457	7.10594	6.42062	5.17682	7.09329	5.4716	5.10506	8.15662	4.89787	6.55581	6.48147	7.16906	9.029
2-Hexyl-3-phenyl-2-propenal	M+H	217.158	23.0525	0.854225	1.3387	1.85046	2.03528	2.01516	4.24037	1.80035	3.50954	1.84408	3.28124	4.19194	5.13616	3.32014	1.59572	3.84879	3.40926	4.20906	2.44273	2.24863	2.41047	4.06501	2.23027	2.05968	2.91456	3.376	3.57611
3,4-Methylenedioxybenzoic acid	M+H	167.033	23.1142	0.153808	1.49209	2.87604	2.58892	2.52098	4.26634	2.3144	3.90244	3.3385	5.07038	4.90815	5.31403	3.36568	1.97955	5.18923	4.48522	2.59535	4.67551	4.05676	2.82322	6.24897	2.93079	2.3327	3.82694	4.38164	5.16013
Edetic Acid	M+H	293.099	23.1913	0.310995	1.44623	29.3813	26.0627	29.5917	48.6513	26.5313	50.2825	24.1208	44.0507	61.9366	66.055	37.6024	24.0231	53.1887	42.9367	31.3524	51.9378	30.8556	30.8556	51.0334	30.1466	35.9738	47.4627	48.6406	62.6313
N-(5-Methyl-3-oxohexyl)alanine	M+Na	224.126	23.2068	0.152206	1.57248	7.35796	5.93316	7.48323	8.8068	5.78818	7.92432	5.22413	7.83523	10.7601	9.38573	6.89265	4.89731	9.24671	9.80898	8.56751	9.17923	7.73806	8.80844	10.9872	10.7911	6.88253	8.74039	8.51399	7.48219
14,15-EpETE	M+H	319.226	23.2068	0.099637	1.68661	4.42789	5.61358	4.54339	7.76241	4.62845	7.12613	4.47683	7.96137	7.56163	9.43062	5.21344	3.31708	7.65308	8.19489	5.39499	7.76156	4.98813	6.05404	10.6278	6.04945	7.96164	7.38201	8.56105	9.75655
12-Ketodeoxycholic acid	M+H	391.283	23.2376	0.409379	1.65573	160.753	197.661	188.404	288.54	191.109	123.24	227.199	230.471	165.976	142.825	174.715	223.355	155.626	110.113	232.29	128.363	122.057	99.2185	111.499	160.814	121.632	111.324	138.556	96.6821
Monoisobutyl phthalic acid	M+H	223.095	23.2987	0.0438687	1.81413	10.8054	11.1459	11.3977	10.8111	11.3554	15.9159	10.5031	11.6344	13.3568	13.5606	12.5899	12.7265	14.0396	14.6239	10.3925	14.0327	13.4177	14.2765	14.7749	14.7228	13.1896	15.9428	15.0458	19.861
Honyudisin	M+H	313.143	23.4218	0.374286	1.52858	102.028	112.552	103.834	103.24	107.694	116.144	99.8943	99.8303	117.753	112.274	104.152	101.951	107.63	105.974	100.645	100.468	103.38	101.394	103.982	102.786	96.7952	109.154	107.396	124.951
Moreollin	M+Na	613.276	23.4218	0.57414	1.4143	12.5956	14.4001	11.6934	12.1266	10.4608	14.7455	13.4645	16.9675	16.3277	16.4657	14.9992	11.4833	12.5829	13.2957	11.5725	13.5065	13.0535	9.2811	14.6989	12.0811	9.90533	13.5576	12.1139	19.8923
Glycyl-Isoleucine	M+Na	211.105	23.4527	0.126966	1.8102	5.14545	4.60135	5.18183	5.89715	4.82449	7.14893	5.55526	6.41507	5.17068	6.78692	4.85149	5.67225	4.43611	4.14011	4.90088	4.68411	6.00551	9.31589	8.79863	5.95171	4.9479	6.12609	4.25748	6.01629
Fluorouracil	2M+H	261.043	23.4989	0.0113561	1.91908	27.9355	25.9055	39.4142	33.1079	23.3707	27.4211	24.8384	35.398	30.5642	34.058	24.13	19.5633	39.4403	30.0052	22.7851	35.0393	43.1339	21.824	42.3388	33.2452	28.0725	31.5355	45.5222	57.6761
Nitroxoline	2M+H	381.083	23.4989	0.791393	1.41705	1326.5	1229.92	1381.02	1405.95	1211.25	1494.06	1293.6	1134.78	1434.74	1261.9	1402.55	1258.68	1408.98	1472.19	1366.12	1494.77	1377.15	1442.25	1037.04	1328.79	1278.09	1515.93	1514.63	148.002
Monoethylhexyl phthalic acid	M+NH4	279.16	23.5449	0.268117	1.51686	20727.8	21163.5	21622.6	27588.4	19870.2	25956	19919.4	26267.4	28415.1	28525.7	24371.7	19799	27661.4	25957.5	22353	26582	22884	22442.2	27357.6	22208.5	22585.7	25980.6	25531.4	31593.2
Oleacein	2M+H	641.261	23.5449	0.136778	1.50755	259.641	223.07	275.781	415.589	184.322	345.98	215.827	412.055	439.926	391.828	343.853	235.66	530.454	328.69	260.898	439.462	302.052	236.423	415.944	236.871	232.378	350.096	368.87	614.966
Anofinic acid	M+H	205.086	23.5601	0.261629	1.48489	7408.98	7319.31	7678.51	10672.1	6981.56	9380.92	7134.18	9987.26	10702.9	10963.9	8807.06	7079.16	10552.7	9797.9	8195.73	10021	8019.01	8031.67	10369.8	8132.17	8478.81	9476.66	9376.3	11474.1
Niazirinin	M+H	322.129	23.5601	0.732733	1.25289	13.2081	16.905	25.1615	42.1346	17.9545	37.1366	14.7623	45.9287	59.6135	43.8351	27.5106	26.2573	50.7309	37.2008	21.5109	29.3849	24.2793	17.6331	21.449	18.1677	22.1077	34.9734	35.0659	35.4369
Fluorouracil	2M+H	261.042	23.6667	0.102426	1.61319	85.3404	38.233	65.5772	86.5917	49.0604	65.2627	58.0727	98.8649	121.07	100.294	66.2658	52.2328	70.6884	59.175	73.7185	99.2654	86.5721	70.4822	94.8635	72.4275	53.955	75.2236	103.622	120.93
Cynaratriol	M+NH4	300.181	23.6667	0.540065	1.60092	6.71515	12.2167	5.8717	4.6035	8.95541	9.87322	7.57703	5.23424	16.0276	14.1253	8.61447	4.06115	16.7785	9.54368	10.9161	11.9226	8.99327	9.96783	9.567	9.21716	14.0992	6.68204	13.4598	10.73
Aldehydo-L-iduronate	2M+H	387.076	23.6667	0.122718	1.46555	23.3552	16.8867	25.642	43.8112	15.9163	29.3908	33.8649	61.4716	47.0254	32.6065	43.1918	20.0008	36.8866	37.9428	27.6857	41.7631	43.002	28.4871	39.9799	16.2731	28.4248	38.8927	40.1235	38.2043
Bisacumol	M+H	219.174	23.7581	0.253693	1.63694	26.4818	19.4628	28.2395	28.9218	25.2564	15.8189	32.1276	13.3629	35.3726	26.6678	31.1893	26.6844	21.5689	19.3461	23.1774	31.2657	27.1365	23.3983	18.5078	23.4176	18.3891	27.4267	25.7282	36.8172
3,4,4'-Trihydroxy-5,5'-diisopropyl-2,2'-dimethylbiphenyl	M+H	315.195	23.8967	0.210995	1.48747	36.0174	42.2866	38.7675	63.4865	36.8489	60.6281	35.4546	57.0936	68.1121	75.7391	48.2336	34.6139	59.3472	55.6564	44.7179	59.0356	43.3469	42.1901	63.6303	41.1987	46.8883	52.8998	55.4947	89.1106
Epietiocholanolone	M+H	291.231	23.9745	0.189025	1.5525	6.86225	6.65033	6.5683	11.2922	5.70157	10.2068	5.44843	9.84659	12.8328	14.172	7.75779	5.66538	14.0237	9.95114	8.31531	10.4741	8.51734	7.87727	10.7151	7.45029	9.83057	8.9678	9.63162	15.0635
Oxymesterone	M+H	319.226	24.1135	0.214295	1.50574	17.5922	15.4007	20.9861	32.772	18.377	25.5531	14.8776	32.3634	32.5953	37.7351	24.0455	21.7076	29.0232	26.688	20.7301	27.3013	18.9192	16.8081	32.4641	17.6188	18.3383	28.4508	26.0813	41.9013
Geranyl hexanoate	M+H	253.215	24.1751	0.315894	1.67516	6.46173	8.12868	7.07644	8.81623	13.5967	10.838	7.7076	12.0813	9.79978	11.1507	8.97217	9.30425	11.9883	8.23953	10.8882	10.2821	7.25144	13.2126	10.4379	9.0745	9.70379	12.5679	9.54159	16.3982
Dehydrooreadone	M+NH4	252.159	24.36	0.303148	1.52546	8.12394	8.28017	8.63937	10.6959	10.1474	8.78496	7.98327	6.13054	10.6394	8.52294	9.14303	7.78259	7.70102	6.20554	6.68039	8.54787	6.99311	8.41752	8.72579	5.73312	6.29712	5.85238	6.75612	14.2055
N-Succinyl-2-amino-6-ketopimelate	M+NH4	307.114	24.4063	0.435332	1.38766	12.9245	13.7794	14.2669	23.9261	12.6566	20.0475	13.509	18.4454	26.39	27.836	17.1546	13.8173	23.7635	21.965	16.8626	23.8269	17.2102	16.055	17.3476	15.3831	17.1524	22.7735	21.6814	19.3949
4,7(11)-Guaiadien-8-one	M+H	219.174	24.4525	0.313123	1.52591	11.3327	10.6841	11.5254	14.6494	12.4446	12.5585	11.5559	14.2555	14.3651	15.4302	11.8653	10.4755	12.8372	15.4424	15.6762	13.7678	12.8078	12.6167	12.7572	11.5302	12.8582	13.458	13.5763	21.1058
Pisatoside	M+Na	284.073	24.5449	0.614928	1.41664	6.62572	8.02696	8.29027	10.3902	6.90073	9.57359	6.85137	6.52161	11.8391	8.87676	8.87075	6.24788	11.2834	9.3698	7.82826	10.3784	8.08566	7.02131	5.02772	7.75264	7.82431	9.56026	11.0645	5.63505
Narceine	M+Na	468.162	24.5449	0.47436	1.46721	8.27482	7.84671	8.2276	10.1302	5.82162	10.6486	8.14849	6.0804	12.9399	9.93018	9.76534	6.82946	8.97142	10.1107	7.15736	10.7109	8.89941	7.26648	6.66496	7.06308	8.1705	10.4315	11.3576	6.90284
OR-1896	2M+H	491.238	24.5449	0.754206	1.48527	7.06165	9.06424	7.26117	10.2768	7.09992	10.4216	6.76548	4.32554	12.7889	9.32925	7.74694	8.87062	9.88625	9.49829	7.1493	13.4086	7.40621	6.01188	4.94695	6.8955	8.7188	12.223	10.0581	3.7051
(R)-3-Hydroxydodecanoic acid	M+Na	239.162	24.5911	0.517014	1.47312	2.76271	6.0772	4.10681	4.87293	4.63268	4.31879	6.50009	4.41405	3.52631	4.17451	4.32816	3.95089	4.18636	4.28197	3.63208	3.14046	3.97063	2.93137	3.91918	4.75777	4.24014	4.16595	3.81487	3.30676
Eremopetasidione	M+H	237.148	24.6528	2.14855e-11	9.78235	5.77413	4.88833	5.8311	6.80967	5.86767	6.68337	4.46213	11.2614	6.50965	5.34287	6.48606	5.51073	5.29161	6.06082	5.26654	5.81862	6.41341	10.5081	12.827	5.69325	6.05936	5.87805	5.72697	6.75437
8,8-Diethoxy-2,6-dimethyl-2-octanol	M+Na	269.21	24.6836	0.5745	1.47723	6.6948	9.79512	8.32972	7.9197	9.56218	8.85929	10.1637	11.0054	7.44718	6.14536	8.51256	7.28859	6.07508	5.71946	8.86316	6.23268	4.71825	4.64596	6.76215	5.6643	7.75093	6.30914	5.13961	8.04454
Hydromorphone-3-sulphate	M+NH4	383.126	24.6989	0.398104	1.58866	7.93019	7.84431	7.58603	5.79406	8.43914	7.90254	7.6017	6.17051	6.06984	6.12975	6.9041	7.37338	6.1834	6.86864	7.80588	7.47829	7.39885	6.8802	4.99882	7.31035	6.55153	7.15392	6.53918	7.64773
2-Nonenal	2M+H	281.247	24.7759	0.148266	1.69373	10.3846	11.5774	10.0895	7.1609	11.7486	10.5394	10.3016	7.63668	9.38405	7.67847	10.2042	9.35616	8.79454	9.15148	9.90251	7.37182	9.66654	9.85363	8.50171	10.3729	9.40138	9.30514	8.33814	14.9755
Fenoldopam	M+H	306.09	24.8067	0.401196	1.48367	9.32074	9.70321	11.0015	10.4179	8.23594	12.7278	6.97768	17.1379	12.5049	10.6939	13.1685	9.58803	11.411	12.0218	10.2529	10.6328	7.90171	18.223	18.6798	9.32252	8.6533	10.7475	12.0974	8.06066
Linoleyl carnitine	M+H	424.341	24.9758	0.157447	2.10099	60.4189	156.81	106.722	100.196	102.003	122.304	143.037	206.584	141.186	110.153	141.459	107.783	114.413	112.986	116.805	41.2374	54.1378	47.5318	76.04	76.6056	96.8862	106.509	72.9416	55.0388
4beta-(2-Aminoethylthio)catechin	M+NH4	383.126	25.2693	0.452959	1.58204	8.47463	8.98508	8.47287	7.56189	7.36708	8.5587	7.95341	6.35384	7.16221	7.27663	7.23057	7.58658	7.98871	6.33597	8.04871	7.04319	6.97922	7.84586	7.05218	7.78149	7.09119	7.4813	7.42071	8.66433
14,15-EpETE	M+H	319.226	25.2847	0.297899	1.6133	4.75275	4.37227	4.53497	9.09733	4.98881	7.86257	4.34076	8.25069	9.86447	10.4248	6.86291	4.19767	7.4913	8.50623	4.90016	6.9521	6.37773	4.16661	8.53526	7.35754	5.78551	9.53954	8.84942	13.473
Palmitoleic acid	M+H	255.231	25.3002	0.677774	1.47131	5.95194	5.77544	5.14107	4.4892	5.2248	6.39745	7.0346	4.37569	4.50354	5.48956	5.71939	6.37568	5.72112	5.31954	5.87666	2.30397	5.93237	3.48496	4.36912	5.29	6.78028	5.49168	6.47609	1.99128
(beta-1-O-[N-(2-hydroxymethyl-3-chlorophenyl)anthraniloyl]-D-glucupyranuronic acid)	M+NH4	487.113	25.3927	0.237431	1.51071	10.4003	9.95661	10.2806	23.5502	8.04921	18.9985	9.74281	20.64	28.0999	26.0958	15.5883	10.0317	22.5907	17.0584	11.1949	18.5268	13.6636	12.2767	19.524	11.7691	14.3325	19.0074	17.2079	24.8643
16-Hydroxy-10-oxohexadecanoic acid	M+H	287.221	25.4082	0.490555	1.60856	15.0782	17.1369	16.2368	15.7275	18.6388	16.1715	15.0972	15.0547	15.9748	15.8869	15.8182	15.7541	13.813	16.2877	15.6144	13.3275	14.389	15.587	14.6887	16.1698	15.0852	15.9134	14.5688	24.2541
Flumioxazin	M+NH4	372.136	25.7796	0.601236	1.54915	32.6315	42.2022	34.0133	28.8055	36.5935	44.1563	30.0216	18.4605	36.0626	34.2501	31.5935	29.6502	28.8215	30.7548	36.1025	29.2676	32.7793	35.6833	19.3743	35.7758	33.3399	34.6149	30.8381	24.9542
Punicic acid	M+H	279.231	25.9504	0.327081	1.92648	6.95159	7.39327	8.93304	14.5599	10.451	13.6766	4.33898	8.58385	11.889	19.4077	7.66061	11.1211	13.1374	11.912	10.3087	10.4382	7.2202	16.0454	10.8181	14.6152	16.0438	24.8536	12.8809	14.4311
1-Heptadecanoylglycerophosphoethanolamine	M+H	468.307	26.2469	0.0119185	2.31618	20.0491	17.6027	13.2163	13.7178	12.0434	9.33516	19.2212	16.8367	31.9647	23.0704	32.8732	16.791	20.1638	29.9704	40.8915	38.1458	19.5014	30.0025	32.5332	26.763	29.4911	28.6278	19.9252	25.0438
LysoPC(16:0)	M+Na	518.32	26.9684	0.00195287	2.27251	5.85942	8.15985	4.50532	6.00238	4.8075	2.48022	5.40783	8.90161	6.53279	8.34903	10.9203	10.3743	7.3119	6.62234	6.73953	10.5682	6.53279	11.7949	17.647	9.9535	8.40988	11.3608	6.89185	6.51677
trans-Hexadec-2-enoyl carnitine	M+NH4	415.352	27.0156	0.387661	1.81765	24.4499	31.6868	26.8131	13.0913	29.569	30.9011	23.0628	9.571	14.9103	16.4473	23.5738	25.9539	12.733	19.0791	24.7717	12.8799	24.7322	26.1935	10.9609	30.3229	23.7858	24.1811	16.9893	20.1208
LysoPC(14:0)	M+H	468.308	27.1098	0.00616288	2.22424	199.378	208.785	145.019	150.744	129.809	109.932	237.225	213.709	386.974	251.452	361.848	160.141	217.063	326.587	494.603	450.046	213.305	318.821	353.55	314.162	281.938	287.901	220.942	278.556
LysoPC(16:1(9Z))	M+H	494.323	27.2981	0.001882	2.89904	45.6026	84.6894	37.2859	42.4101	44.7646	34.9094	60.5037	59.3603	90.6668	97.8369	59.738	66.5613	50.4445	70.2359	111.11	211.985	64.8645	151.708	91.6389	75.6349	110.52	129.299	98.1004	103.341
Eicosapentaenoic acid	M+H	303.231	27.3602	0.375129	1.50244	4.68232	4.34478	5.8553	9.86724	5.37658	8.05227	4.81232	7.84742	11.0382	12.9858	6.34855	3.96624	8.66107	10.0701	5.67625	7.23909	7.08133	7.07392	9.21327	5.91033	6.91423	7.69084	8.598	13.099
4,7(11)-Guaiadien-8-one	M+H	219.174	27.3757	0.37301	1.52736	6.9113	5.58152	6.76844	7.49157	4.58226	7.25341	7.06066	5.68842	8.53308	6.79148	4.40999	9.16812	7.9117	6.94231	7.79455	6.17209	7.68754	6.42376	7.77826	5.63111	6.58399	8.05199	6.03944	10.581
2-Nonenal	2M+H	281.247	27.4067	0.191915	1.81551	3.86581	4.09141	4.16445	4.24256	4.97555	5.65121	3.97238	2.15697	4.12749	4.7678	4.73975	2.77917	2.65839	4.11317	3.85311	3.23129	3.27148	4.70403	3.5498	3.96321	4.4905	4.18096	3.77949	7.6069
MG(i-16:0/0:0/0:0)	M+H	353.265	27.4067	0.174007	1.83958	16.6813	18.31	18.7014	20.4648	24.0278	20.9365	16.24	14.0164	17.5032	20.036	17.8069	14.9084	15.3846	17.0795	19.8131	17.1249	17.066	18.4686	18.5578	17.9543	16.2491	19.618	19.6648	42.1424
LysoPC(16:0)	M+Na	518.322	27.7159	0.0038387	2.13694	71.5101	100.168	50.0287	63.3657	63.5766	54.6181	45.1982	85.3451	72.8892	109.257	98.2419	96.1842	81.1718	84.3573	88.4997	129.823	83.0929	154.969	110.693	119.81	105.556	121.043	69.806	82.9597
12-Oxo-2,3-dinor-10,15-phytodienoic acid	M+H	265.179	27.9166	0.280695	1.64888	4.53389	4.50192	3.8025	3.25712	4.44783	4.35594	3.73027	1.73951	3.96277	3.03604	3.31785	3.43466	2.48007	4.02416	4.16486	3.16742	3.61429	3.35899	2.80504	3.24437	4.51729	4.45012	3.29198	3.23766
Eicosapentaenoic acid	M+H	303.231	27.9628	0.30229	1.46757	3.38099	4.17927	4.00916	6.26157	3.07048	5.69027	2.80468	5.51326	7.75495	8.12912	4.3262	3.16268	6.66189	4.88505	4.31806	4.96901	4.14368	3.76645	6.51479	4.41604	4.17941	6.09706	6.02872	8.36833
Monoglyceride citrate	2M+H	533.133	28.0708	0.613267	1.39457	6.58931	6.18535	6.11558	13.0787	3.94302	11.7304	4.58013	9.56273	11.1261	14.6514	6.90758	5.06599	10.3982	9.8966	6.39126	10.4365	5.15026	5.8744	7.9199	5.42915	6.23316	8.96161	10.3796	10.0279
LysoPC(16:1(9Z))	M+H	494.324	28.1327	0.000818047	3.01482	448.979	911.025	388.092	457.8	496.694	319.442	657.749	682.77	959.648	969.995	645.383	712.224	546.516	695.084	1224.98	2117.97	718.646	1627.07	1083.68	840.143	1227.84	1388.19	1032.94	1229.66
LysoPC(15:0)	M+H	482.323	28.2408	0.00326189	2.10345	63.4545	76.973	33.6108	50.0721	50.2283	26.793	59.5566	59.1885	60.7869	54.4948	82.9328	46.1689	55.655	69.516	92.347	105.971	81.8799	101.36	104.219	82.8599	80.2113	71.766	57.6269	69.5579
all-trans-3,4-Didehydroretinoate	M+H	299.2	28.3794	0.216243	1.43783	12.4091	12.6018	12.0756	21.9482	11.0939	17.4718	11.1981	23.136	24.2222	25.223	16.6116	9.55446	20.9936	18.9598	13.4992	19.4553	13.2101	14.9659	24.3854	12.6319	13.7979	17.1656	18.4553	27.0147
Oleic acid	M+H	283.262	28.6258	0.409071	1.68537	7.6477	7.97123	7.68769	6.21304	9.26344	8.01933	7.89027	6.36055	7.48781	7.14236	6.76033	7.18345	6.02785	6.57648	9.42329	6.14251	5.67648	7.87554	5.15588	7.23719	8.97878	9.05997	7.31195	11.0091
ent-19-Trachylobanal	M+H	287.236	28.6413	0.304693	1.4671	14.8843	12.5271	14.2097	22.6946	12.0523	18.89	12.6143	18.7963	24.2717	24.0252	18.0872	11.0281	21.657	17.7115	15.2263	18.3295	15.684	17.4083	21.25	15.8516	15.3487	18.889	19.8407	21.14
Cis-8,11,14,17-Eicosatetraenoic acid	M+H	305.248	28.6413	0.384856	1.39176	751.051	710.461	832.638	1335.29	656.507	1181.66	721.237	1213.76	1408.28	1454.81	953.912	654.716	1283.04	1120.86	840.867	1097.21	838.377	811.476	1241.3	813.022	858.139	1070.6	1126.41	1311.2
Ethyl Arachidonate	M+NH4	350.305	28.6413	0.68279	1.36981	138.383	123.075	148.32	219.224	121.851	185.731	123.961	168.622	223.513	231.456	150.477	113.903	200.04	185.777	132.95	164.811	135.234	136.507	164.788	138.67	147.479	158.74	173.409	166.366
N-Ethyl trans-2-cis-6-nonadienamide	2M+H	363.3	28.6413	0.367989	1.73864	1.64844	1.86884	1.56933	2.062	0.651367	3.42034	1.33161	1.40552	2.43195	2.94234	1.84072	0.928937	2.19487	2.2484	1.67612	2.344	1.26447	1.65753	0.810669	1.38503	2.2652	1.65172	1.34239	3.78183
8-Propanoylneosolaniol	M+H	439.197	28.6567	0.885053	1.22789	9.13659	8.73815	10.2176	13.9801	7.87621	12.2765	7.44594	8.03267	14.4589	10.8808	12.0379	9.39086	14.6772	13.0455	11.2611	12.0353	9.83192	9.96923	7.53237	11.4428	8.37688	9.83252	11.1869	0.147858
N-Hexadecanoylpyrrolidine	M+H	310.309	28.6721	0.443586	1.64205	7.79777	7.51964	8.38926	4.24819	7.14614	8.0883	8.59968	4.04965	5.27867	5.9395	6.12122	7.82926	5.69368	5.39362	8.15557	5.20766	7.34911	7.50337	4.07115	8.20812	8.72291	5.82807	5.6038	5.1325
Paullinic acid	M+NH4	328.32	28.6875	0.377738	1.66567	18.2824	16.9575	16.2453	9.17264	16.008	16.5737	15.851	7.05094	10.3046	11.0404	14.1987	14.1382	8.66997	11.4041	14.8933	9.14692	14.2149	15.0469	9.01532	15.3867	14.8869	12.3354	10.6386	10.3362
3'-O-Methyl-(-)-epicatechin-7-O-sulphate	M+NH4	385.081	28.6875	0.26195	1.46391	14.9163	13.6311	18.3247	40.2175	12.5663	27.433	15.3009	26.9355	32.0417	43.0577	22.5306	12.261	32.474	28.88	20.4866	23.6658	20.857	19.8762	24.3076	17.3275	19.9869	25.4724	34.8855	46.122
2-linoleoyl-sn-glycero-3-phosphocholine	M+H	520.34	28.7795	0.0564132	1.54232	3551.5	6164.12	2966.52	3706.39	3676.01	2636.23	3165.51	4656.91	5076.64	4575.08	5374.42	4698.07	3199.01	4322.84	4403.26	5363.6	4804.42	4346.68	4820	3967.29	3736.19	4628.09	3251.48	3527.3
LysoPC(20:4(5Z,8Z,11Z,14Z))	M+H	544.339	28.81	0.000691579	2.15799	2502.99	4220.11	2781.83	2947.14	3754.49	1853.06	3270.35	3905.54	3756.56	4772.07	3630.37	3629.52	2780.1	3550.67	3500.21	5256.5	4595.37	5591.27	5426.88	4551.42	5021.64	5712.24	4621.94	5951.4
LysoPC(22:6(4Z,7Z,10Z,13Z,16Z,19Z))	M+H	568.338	28.81	0.00615538	1.80407	345.872	751.034	285.948	347.278	344.448	263.477	339.572	589.054	681.892	535.448	585.62	440.773	325.393	539.014	442.293	526.556	501.367	524.333	652.873	434.395	488.812	526.521	400.581	581.824
LysoPE(0:0/18:2(9Z,12Z))	M+H	478.291	28.948	0.543948	1.78858	16.8304	23.5482	15.3995	29.0505	22.8781	17.2543	14.4399	28.3179	24.1471	34.2099	27.9765	24.0415	9.20707	19.7182	28.0049	18.0256	11.1741	23.4369	18.0168	12.0217	29.3066	14.9229	14.2454	15.3222
LysoPE(0:0/20:4(8Z,11Z,14Z,17Z))	M+H	502.291	28.9635	0.564716	1.80166	22.3649	47.4446	28.8267	45.4729	59.6297	30.9874	25.5196	47.0135	47.4457	66.3269	48.7207	50.2963	19.8012	51.7861	54.0705	45.0865	22.1836	48.4712	53.1793	28.9978	38.9916	38.6122	22.6834	37.548
LysoPE(0:0/20:3(11Z,14Z,17Z))	M+Na	526.29	28.9635	0.395304	1.85071	8.49662	19.915	9.5959	11.6005	10.5836	8.09728	10.849	26.4035	15.6291	16.3486	19.6705	16.9827	8.45129	21.644	18.6215	12.1048	6.19958	12.0229	20.4071	6.78741	12.1014	9.56106	4.64932	11.0169
Cis-8,11,14,17-Eicosatetraenoic acid	M+H	305.248	29.0868	0.280969	1.78448	1159.65	1008.93	1136.62	2397.98	1013.52	2217.88	945.453	1200.56	2025.26	2438.59	1387.33	839.416	1793.83	1695.5	1491.83	1834.84	1305.73	1571.66	1383.87	1789.18	1937.29	2287.7	2072.14	2568.55
ent-19-Trachylobanal	M+H	287.237	29.1023	0.290828	1.6993	18.0236	16.8725	17.8971	45.8419	21.2158	41.9617	22.1972	24.3178	47.2464	43.7633	33.7412	17.477	29.5602	29.3513	30.4944	32.1374	19.9739	32.3037	33.6149	35.1383	36.3236	45.3713	35.9513	43.964
Oleic acid	M+H	283.263	29.1334	0.327557	1.8844	54.0352	56.8536	40.8142	33.3541	50.1352	55.2738	41.6862	15.5854	32.2663	38.8777	34.8765	43.0518	27.4769	33.0774	50.2992	25.9752	39.6922	53.2176	24.3004	53.8496	51.4768	47.0438	33.9339	45.9638
Ethyl cellulose	M+Na	477.231	29.1648	0.546053	1.10251	25.1935	20.8639	23.8294	17.5257	20.9083	14.1782	23.7055	40.5741	30.9087	19.0181	27.9719	26.0442	27.4308	31.3476	20.7334	20.007	19.2396	12.7393	28.6593	15.4138	11.6165	12.8977	19.1819	14.351
1,2-Dihydro-1,1,6-trimethylnaphthalene	M+H	173.133	29.1806	0.311128	1.67413	65.1661	52.9179	47.5502	97.7697	43.0378	90.5375	42.4502	61.0181	82.4724	97.3079	64.7164	40.4619	85.1031	84.1555	68.087	75.1839	61.1143	64.2653	68.2654	75.4154	87.5512	95.134	79.0395	103.641
7-Dehydropregnenolone	M+H	315.231	29.1806	0.253812	1.71656	8.53169	9.28492	8.94037	20.4416	11.1115	17.4384	7.38938	8.99931	22.7805	23.1304	10.7706	5.87477	13.7624	14.1391	12.8094	14.01	11.2866	14.9536	10.7576	15.7423	14.3837	18.4789	14.7795	25.0156
Etiocholanolone sulfate	M+H	371.189	29.1806	0.372296	1.63881	29.1699	23.9079	27.527	41.2457	23.4492	41.5362	22.8517	23.4495	39.2411	42.2517	30.7593	19.851	37.8298	34.5467	32.1423	30.2042	30.8635	33.4822	25.3518	32.5002	35.9197	38.4263	35.249	47.3147
1',2'-Dihydro-1,1'-dimethyl-2'-oxo-4,4'-bipyridinium(1+)	2M+H	403.213	29.1806	0.206127	1.6404	15.998	14.9652	14.9086	26.9117	10.9971	19.8339	11.4876	24.3553	25.0085	22.9061	17.0362	10.9735	20.7584	22.736	17.9983	20.042	17.484	18.6158	17.6228	16.8924	19.1409	22.9376	20.6225	34.7636
LysoPC(15:0)	M+H	482.323	29.1806	0.00474281	2.32658	428.126	492.65	240.95	405.904	362.804	232.744	331.323	367.325	425.619	448.855	577.684	316.155	358.717	489.356	739.32	759.088	634.944	878.091	642.988	738.087	720.914	610.694	402.34	529.691
Chloroquine	2M+H	639.369	29.1806	0.163552	1.60505	38.6465	34.6954	33.095	81.404	27.3704	65.7573	26.9583	83.4688	84.9376	92.8386	55.0153	22.2678	76.0677	57.2184	43.7343	59.2877	46.3632	39.3753	82.764	37.8612	42.2388	59.0795	66.8902	111.383
18-Nor-4(19),8,11,13-abietatetraene	M+H	255.211	29.1963	0.327347	1.6165	195.128	173.747	206.149	346.719	200.838	324.179	149.965	234.484	341.336	387.76	217.462	143.232	292.217	274.831	232.756	262.409	218.357	245.96	224.702	257.845	276.156	313.036	288.101	401.773
4-Oxoretinol	M+H	301.217	29.1963	0.288849	1.64227	783.258	699.948	775.201	1564.24	825.818	1355.27	648.852	889.415	1419.08	1642.77	896.649	581.846	1242.6	1091.81	1007.01	1125.29	943.52	984.702	1002.68	1080.76	1159.61	1335.8	1246.58	1708.33
Bepotastine	M+H	389.162	29.1963	0.846423	1.4644	279.65	264.434	272.481	322.917	280.733	344.314	244.44	206.826	329.51	292	279.991	231.856	301.062	305.827	298.152	283.025	290.321	298.614	176.316	322.386	312.563	332.943	309.547	38.5417
Chrysaloin	M+H	403.14	29.1963	0.886559	1.4043	27.3691	27.3349	30.6041	68.9956	30.3335	50.2383	21.0994	25.9421	54.1614	65.105	40.4737	24.5603	56.45	51.1611	38.135	48.801	38.0423	38.647	35.1364	41.3552	43.7926	55.6713	50.3644	0.496948
Nitroxoline	2M+H	381.083	29.4501	0.815302	1.53816	14.5154	11.6976	14.6823	21.7698	14.0412	20.6973	12.9381	12.7763	17.2788	17.6163	14.9678	15.18	19.8885	18.0025	14.3094	17.6407	15.1609	16.9431	11.3308	17.5816	17.9236	18.614	16.6717	0.672062
13Z-octadecenoic acid	M+H	283.263	29.4968	0.84638	1.39539	36.9495	25.9892	34.5564	17.3415	31.7313	32.4296	25.053	15.1047	27.6835	23.2944	30.4072	24.8363	28.9844	22.3267	30.5369	11.4274	16.6304	36.5189	11.7541	23.3005	21.3464	17.1084	30.7928	20.335
9-hydroxyoctadecanoic acid	M+Na	323.255	29.4968	0.414509	1.65277	3.77031	5.54627	5.63449	2.93268	4.57252	4.74675	5.20863	1.50182	5.02364	2.42551	3.82321	5.94128	2.45033	3.53343	4.44434	2.82018	4.29589	4.00432	2.01144	4.47429	2.93863	2.00319	3.24604	3.64855
LysoPC(22:6(4Z,7Z,10Z,13Z,16Z,19Z))	M+H	568.339	29.5123	0.0118767	1.76277	2493.57	5073.47	2013.86	2486.68	2289.29	2044.02	2163.4	4158.51	4712.87	3583.27	4089.65	2823.05	2345.76	3677.61	2949.89	3747.35	3237.35	3337.72	4150.78	2714.69	3195.49	3291.42	2661.27	3866.81
6alpha-Hydroxy-hydromorphone	2M+H	575.309	29.5581	0.00245259	1.97042	13.0074	21.9466	18.449	22.2647	17.2892	16.6887	14.0481	41.0298	43.6939	31.3968	40.4312	22.4398	26.0624	21.5652	19.3879	25.5178	27.8472	21.1892	44.5489	13.443	26.6522	31.0177	17.5257	47.9774
LysoPC(20:4(8Z,11Z,14Z,17Z))	M+H	544.34	29.5886	0.000903775	2.00798	14988.2	22740.7	16203.6	17548.4	19946.8	13338.9	16725.2	22471.6	20891.9	25396.3	21229.1	19181.2	16840.3	19530.9	19089.8	30574.6	24566.3	28580.1	29211.6	21922.1	24973.5	27379	23397.4	33679.6
8-hydroxymirtazapine	2M+H	563.31	29.5886	7.86507e-05	2.87372	34.1417	44.6782	28.7923	63.4011	40.9918	37.3425	41.148	128.275	75.3663	85.2127	55.5501	41.95	74.3638	123.121	59.7072	124.068	58.5351	92.2139	116.484	73.28	76.8559	112.527	84.933	173.378
Cis-8,11,14,17-Eicosatetraenoic acid	M+H	305.248	29.6343	0.627728	1.37779	1858.19	1441.37	2010.04	3219.49	1516.19	3085.11	1684.77	2549.52	2927.42	2997.51	1965.84	1392.06	3159.4	2465.3	1920.08	2264.68	1673.59	1652.89	2124.83	1809.63	1815.57	2315.44	2584.55	2305.82
4'-hydroxypropanolol	2M+H	551.31	29.6343	0.000109451	1.9056	62.5549	79.5725	65.9395	97.452	70.5568	58.4273	75.4397	197.95	135.327	134.532	94.8356	88.3104	91.7511	120.222	83.744	116.089	107.96	73.1931	180.474	86.151	100.345	103.57	97.5993	180.816
2-linoleoyl-sn-glycero-3-phosphocholine	M+H	520.34	29.6648	0.0436481	1.54784	17899.9	28387.9	14942.9	18964.8	17504.5	15601.5	14826.2	23295.3	24134	22254.9	26863.2	20690.1	16849.9	20602.2	20567.3	28313.5	23722.9	21219.5	24137.7	18110.6	17472.4	21615.4	16293.3	18572.9
1-Oleoylglycerophosphoserine	M+NH4	539.311	29.68	0.0228749	1.58831	56.0578	72.7374	40.5953	91.9939	60.2169	62.1406	33.8051	99.296	133.366	90.8224	85.9279	54.3676	68.5649	78.0735	57.6062	105.284	72.0632	66.6821	112.39	74.0765	40.2531	67.9744	48.2167	54.6918
2-linoleoyl-sn-glycero-3-phosphocholine	M+Na	542.32	29.68	0.187193	1.46778	674.283	955.78	629.947	649.91	649.188	643.361	628.031	758.995	766.462	758.304	824.813	742.482	630.14	671.738	790.002	754.595	710.013	750.156	769.319	718.962	672.445	692.582	571.694	783.96
LysoPE(0:0/20:3(11Z,14Z,17Z))	M+Na	526.29	29.7257	0.27845	2.10282	30.6012	84.6917	37.4083	60.4496	62.5565	49.179	40.1639	90.5087	57.1567	86.5361	62.0665	71.962	43.0362	86.7005	57.2809	30.552	14.3852	59.101	74.8758	32.0311	39.8632	35.1681	38.1387	42.5127
LysoPE(20:4(5Z,8Z,11Z,14Z)/0:0)	M+H	502.291	29.7715	0.720772	1.49873	137.476	317.654	192.588	262.248	267.514	177.147	182.248	343.001	213.721	361.588	272.513	249.093	176.152	304.538	283.879	227.374	139.473	239.756	316.335	127.705	217.007	209.086	164.621	204.567
LysoPE(18:2(9Z,12Z)/0:0)	M+H	478.291	29.8327	0.506848	1.56965	114.207	188.733	92.312	177.192	140.303	121.077	110.078	173.476	146.393	187.038	189.377	136.191	95.655	141.962	170.034	115.26	69.8208	138.794	167.74	91.1652	131.856	104.755	103.768	91.0356
3-Methylhistidine	2M+H	339.178	30.2253	0.053282	1.84082	3.85946	2.781	3.48942	3.71544	4.16133	4.35138	2.0697	9.59454	4.67206	3.67585	3.07245	3.27257	3.79504	4.67658	3.33028	3.31097	3.60869	7.44086	5.9451	3.82179	2.89218	3.0517	3.361	4.22687
Nitroxoline	2M+H	381.083	30.2253	0.821588	1.53439	39.8008	33.2056	37.0294	51.4201	35.8319	46.4157	37.4573	33.1485	48.9024	43.1048	37.9207	28.2792	42.3168	48.6044	42.6374	37.5901	44.7341	41.8804	35.6511	41.0952	40.7407	56.414	42.3417	0.699844
1-(13Z,16Z-docosadienoyl)-glycero-3-phosphate	M+NH4	508.338	30.2253	0.000521845	2.80357	18.6403	44.9317	15.6968	25.0696	23.6262	15.2755	26.6297	22.1775	30.3031	40.6337	36.1062	33.7074	20.9308	32.0407	50.3144	107.076	49.6118	73.8603	61.713	39.6529	52.5112	46.7522	29.492	46.5997
LysoPC(16:0)	M+H	496.34	30.3945	0.0354825	1.83253	6359.34	12342.7	5993.15	8489.56	7641.19	5785.26	7394.99	11850.7	10689.6	14022.7	11556.1	8988.68	7847.4	11048.6	11793	11667.3	9719.17	12954.5	12981.6	10499.1	10561.2	12649.3	8670.51	12931.3
Glutethimide	M+Na	240.099	30.4097	0.455505	1.8383	27.1194	52.8192	42.2573	32.9741	34.8364	23.4911	36.5254	28.3856	41.8036	67.6312	56.7017	42.8591	63.448	58.2232	54.2339	96.9652	39.5477	63.1064	43.0657	51.3545	65.8342	46.8976	54.5289	14.4632
Protoporphyrin IX	M+NH4	580.29	30.4248	0.0184618	1.81334	44.7091	52.433	50.6357	81.8307	42.9361	45.04	52.0263	109.426	104.728	89.3204	76.2439	60.4297	67.0806	83.8122	77.7234	87.3115	64.4938	76.8385	119.84	49.3788	56.9926	87.3213	76.3968	131.027
LysoPE(0:0/16:0)	M+H	454.291	30.5928	0.135502	1.99261	29.0519	78.8197	26.2663	49.515	53.6104	27.3371	31.5573	74.396	61.7572	101.845	55.9746	47.7599	36.4335	67.056	58.3375	54.1698	34.8073	47.7145	84.2864	37.3662	50.1747	65.1143	37.4271	50.4682
Dihomo-gamma-Linolenoyl ethanolamide	M+H	350.305	30.7958	0.714043	1.42417	17.1915	14.3201	18.0094	28.2283	15.0766	19.5368	15.4251	19.2144	24.2997	23.5633	17.5022	15.6212	24.8077	20.8411	18.6235	20.5682	17.6418	14.8492	17.1574	17.2153	18.153	20.5481	20.1216	23.892
Nadolol	M+NH4	327.229	30.8113	0.298833	1.53354	21.1227	16.0384	21.2301	29.741	17.7834	22.0921	16.8287	24.32	24.2154	23.9558	24.9009	17.6744	24.0891	23.7149	20.5495	24.7268	21.167	21.4065	19.2148	21.4295	22.0545	24.0555	25.9427	23.0982
Capsiate	M+NH4	324.216	31.1365	0.461167	1.4765	139.87	108.246	129.29	205.417	108.467	163.362	116.208	135.584	173.675	194.743	133.99	108.439	170.739	165.561	131.088	166.724	131.916	124.359	126.491	130.189	133.526	163.259	177.538	170.94
LysoPC(16:0)	M+H	496.34	31.4127	0.0466649	1.73747	33390.5	55541.9	33027.4	44113.9	36018.4	31094.9	37303.1	60412.5	53256.6	65874.1	55187.6	43146.4	43158.9	53024.5	53414.4	58322.1	46368.8	59086.1	63675.8	47512.8	49842.6	60285	46763.9	62552
1-(11Z-docosenoyl)-glycero-3-phosphate	M+Na	515.311	31.4278	0.00699949	2.07314	201.062	234.143	159.319	321.706	222.067	149.215	212.234	601.26	448.932	580.679	314.357	168.417	296.13	404.047	392.872	354.862	256.235	362.963	508.469	264.672	308.919	347.152	350.206	566.893
1-Stearoylglycerophosphoserine	M+H	524.298	31.4278	0.882585	1.46018	554.715	965.379	506.106	578.968	604.621	450.16	678.125	725.129	666.725	782.47	966.182	669.046	665.376	754.985	851.215	931.002	662.355	876.494	743.759	813.774	712.656	974.442	601.827	107.429
LysoPC(16:0)	M+Na	518.32	31.4429	0.124261	1.61396	1330.29	1803.88	1278.8	1400.07	1414.62	1169.97	1398.2	1800.6	1632.82	1734.93	1732.57	1551.94	1503.73	1699.91	1703.1	1722.09	1472.18	1832.49	1803.61	1702.97	1650.32	1755.47	1524.82	2198.86
LysoPE(0:0/16:0)	M+H	454.292	31.594	0.299191	1.81911	197.398	443.522	149.836	333.28	264.867	181.331	209.192	414.86	378.015	658.396	351.154	277.716	234.246	389.24	308.064	334.193	192.171	296.55	521.918	220.411	276.659	302.891	233.241	294.933
LysoPC(20:3(5Z,8Z,11Z))	M+H	546.354	31.594	9.96304e-08	3.50091	59.9507	120.868	76.3527	82.6552	75.4845	53.5031	121.625	105.77	128.055	101.142	119.292	154.091	60.8416	82.7026	129.569	501.781	267.452	288.648	396.104	102.032	188.097	203.228	158.026	232.686
LysoPC(22:5(4Z,7Z,10Z,13Z,16Z))	M+H	570.353	31.8072	0.00380448	2.22146	46.1912	124.701	65.0221	58.5714	57.73	29.7131	59.4431	114.999	97.2245	53.8749	99.7159	74.9295	51.3913	108.864	70.1382	111.662	105.584	102.161	138.029	88.328	135.621	126.51	62.4374	113.228
Oxoglaucine	M+Na	374.099	31.8227	0.0951555	2.11354	8.50622	8.69673	6.52231	7.496	6.12302	8.9419	5.50682	5.50105	8.73896	8.2128	5.0585	3.92706	7.97922	8.60922	4.67866	6.57552	8.79776	10.8387	8.88354	7.16021	7.13013	9.78882	8.07341	12.6359
Yucalexin A16	M+H	303.231	31.8537	0.0403197	2.39052	63.7849	95.9282	78.1524	92.0979	103.736	183.922	92.0435	66.4337	96.1686	176.358	102.333	125.843	117.816	131.373	132.788	158.585	96.1729	155.015	114.783	112.664	139.503	183.07	92.6117	140.363
LysoPC(P-18:1(9Z))	M+H	506.359	31.9153	0.0180325	1.97951	10.2536	19.1465	7.71781	16.0398	6.28446	5.39604	9.78233	14.067	19.7118	23.4223	17.9274	9.70522	14.4895	18.3298	18.8089	12.0922	16.0288	10.3294	21.3542	14.6318	11.3721	16.0754	11.6511	15.0171
4R-Hydroxy solifenacin	M+H	379.202	31.9918	1.67748e-05	3.01797	16.9153	14.4575	18.7822	7.56429	18.6478	17.0195	18.6893	8.14211	12.2585	10.8951	15.2427	12.6094	9.29483	12.6685	11.6945	12.3429	12.9849	20.7085	21.0998	18.6578	10.449	14.9424	13.7437	16.5111
Anofinic acid	M+H	205.086	32.1466	0.11886	1.55603	180.487	137.896	186.312	282.693	141.403	233.181	150.822	284.226	253.424	244.232	183.398	163.776	258.939	223.099	181.094	219.705	192.553	181.847	263.685	180.387	179.608	254.036	247.581	309.328
Monoethylhexyl phthalic acid	M+H	279.159	32.1621	0.283641	1.4963	370.029	306.767	405.769	575.409	323.472	479.282	340.641	500.889	505.844	550.537	388.923	306.766	556.822	464.311	354.935	491.438	398.635	337.742	463.669	373.083	375.781	465.183	487.762	606.264
N-Jasmonoylisoleucine	M+H	324.216	32.193	0.456802	1.48653	132.087	111.189	132.281	206.675	124.07	182.738	122.82	152.095	181.892	201.279	151.283	127.657	191.191	170.52	141.22	176.934	135.414	143.04	166.238	137.675	148.313	175.26	171.734	195.137
Sphingosine	M+H	300.289	32.2085	0.433155	1.39962	5.77226	14.5842	8.03847	6.81269	8.13086	9.58922	9.97043	12.7221	9.75784	11.9388	12.9866	10.6723	7.96874	12.2938	8.13106	6.00205	5.71481	7.67069	15.4471	5.55388	5.25638	6.64545	5.9499	5.69715
2-Ethyl-p-xylene	2M+H	269.226	32.2394	0.000328074	2.24574	5.39842	12.2442	6.70472	7.76869	7.47952	4.50573	9.87072	9.66713	11.767	14.9521	13.596	14.1395	12.8285	15.1075	13.5012	16.1562	13.3867	13.7554	19.8537	10.7867	16.9486	11.4753	9.86189	15.6721
LysoPC(18:0)	M+Na	546.352	32.2549	7.35235e-06	2.89612	6.26857	12.1591	5.72272	9.82003	6.42076	5.00173	10.5235	8.48985	13.0061	8.67231	9.13999	13.1709	7.74942	12.5356	11.653	28.1283	17.1467	20.557	18.6753	11.0756	19.5299	18.9423	13.8119	22.0031
Oleic acid	M+H	283.263	32.2704	0.416206	1.53104	16.096	19.0269	18.6023	14.1934	18.3637	20.6803	16.3442	9.62752	16.4349	12.2511	16.7279	17.0386	15.3283	14.4654	15.5281	10.3653	14.5231	17.1422	12.7397	18.4201	12.5654	14.9906	15.0125	13.7
MG(0:0/16:1(9Z)/0:0)	M+Na	351.249	32.2704	0.137856	1.82168	10.2986	10.078	11.3803	6.03697	8.48118	10.5949	10.7755	2.51642	7.44999	4.48198	8.82083	9.49877	6.25053	6.26587	6.38159	2.91702	6.97708	6.9712	6.41793	8.04815	7.75832	6.49835	5.67875	11.5055
LysoPC(22:4(7Z,10Z,13Z,16Z))	M+H	572.369	32.2704	0.00100693	2.87231	7.90786	12.5832	5.91613	5.87164	6.87347	6.85094	7.10124	6.0527	11.2268	7.04878	10.1271	7.79832	3.32526	8.25583	5.85709	11.1801	9.71071	11.3947	13.9002	5.55884	9.38338	7.75789	9.35515	13.431
LysoPC(18:1(9Z))	M+H	522.355	32.4538	0.00130705	2.0888	6913.33	13366	6169.88	8056.95	7020.53	6220.02	7717.82	10784.6	11435.9	12395.5	10864.7	9903.31	7503.44	10136.3	11202.9	20317.5	12092.2	16301.4	14694.3	10450.7	12642.3	13118.8	9595.21	13102.8
LysoPE(0:0/18:1(9Z))	M+H	480.307	32.6214	0.171216	1.84862	61.1304	116.204	63.2526	93.6927	76.4568	59.5644	83.6234	184.175	111.665	165.302	100.887	94.5975	84.3548	119.133	113.849	113.915	57.2904	91.3005	164.171	57.6673	100.092	83.852	62.2541	67.4244
Oleic acid	M+H	283.263	32.6368	0.551233	1.60049	20.3655	18.265	18.8305	13.343	16.1293	16.8324	14.9785	7.37469	16.2123	13.49	13.1861	14.0995	13.3974	16.5969	15.0515	14.5513	19.1033	16.2013	7.05774	15.3632	15.453	13.4935	13.9259	12.3517
anhydroretinol	M+H	269.226	32.6677	0.00104608	2.39807	31.6799	60.1873	35.6665	49.383	41.8437	27.1378	62.7533	60.0148	58.553	98.9978	92.7488	77.04	66.6682	83.7069	77.445	99.7825	93.9656	79.2349	106.54	67.1388	100.644	83.7963	70.5389	79.6057
18-Nor-4(19),8,11,13-abietatetraene	M+H	255.21	32.6985	0.684156	1.99744	8.10333	15.1635	7.57274	12.7278	10.5874	8.74523	16.8769	8.35032	18.9573	19.3871	16.5297	17.8092	20.6834	18.7583	19.1935	16.1836	19.8066	16.597	9.54378	13.9451	30.8057	20.3924	17.0589	12.5749
LysoPC(17:0)	M+H	510.354	32.6985	0.00837478	2.24381	172.601	270.21	127.483	217.393	183.401	126.791	161.717	225.838	219.681	244.958	290.122	197.215	192.073	266.039	288.869	371.651	335.848	472.586	337.272	285.864	319.515	274.755	188.904	349.168
Nitroxoline	2M+H	381.083	32.7756	0.821112	1.39702	24.4641	20.222	22.9478	33.1864	21.2092	31.2318	21.7007	22.7046	34.2218	27.752	28.0735	22.1241	28.863	28.8977	24.9559	29.5522	23.9016	19.6866	15.4958	24.673	23.8869	28.5611	32.5675	1.3604
N,N-Dimethylsphingosine	M+Na	350.304	32.822	0.206407	1.63884	10.3114	8.92475	11.2209	19.7831	9.72535	13.2796	7.67703	8.25939	17.1797	16.6646	14.4139	7.21591	14.8765	16.9495	12.4771	19.1158	13.5467	12.9002	18.4268	11.0684	12.516	21.4574	14.1234	11.0063
Capsiate	M+NH4	324.217	32.8376	0.367811	1.60363	123.433	99.0787	120.184	216.033	113.206	164.206	103.27	122.969	175.562	207.44	136.892	98.8083	186.004	162.073	139.093	174.051	138.075	137.642	114.461	145.643	153.307	188.639	178.459	210.802
Monoethylhexyl phthalic acid	M+H	279.159	32.8531	0.288578	1.60221	436.571	377.879	452.898	779.026	406.928	620.315	394.114	539.558	644.236	752.36	517.601	388.619	703.315	613.893	522.345	625.459	494.998	517.889	516.854	538.317	558.27	676.594	660.637	891.864
Anofinic acid	M+H	205.086	32.8687	0.199538	1.5173	188.938	157.889	194.259	327.738	165.522	252.047	179.837	286.512	296.769	317.263	249.285	162.03	329.348	281.579	223.067	292.734	221.826	203.922	257.943	212.029	232.16	289.145	290.145	385.981
LysoPC(20:2(11Z,14Z))	M+H	548.371	32.9156	4.89541e-05	3.14826	15.1531	37.1372	17.1455	23.7889	17.2669	20.1609	16.6861	24.4911	38.9	34.0709	35.3267	21.932	19.6746	32.8008	34.9667	69.5578	55.1396	66.5935	55.4631	30.2861	42.5285	43.6055	30.7225	39.1607
7-Dehydropregnenolone	M+H	315.231	32.9624	0.611685	1.46843	32.8337	33.4375	33.5629	42.9504	32.5859	47.5007	31.5112	27.665	51.0891	48.107	37.5804	28.9317	42.2446	41.1706	36.2678	43.5273	37.4064	34.9196	27.9466	35.4675	38.0255	42.757	44.603	34.0783
LysoPC(20:1(11Z))	M+Na	572.369	33.1803	1.9542e-05	2.31573	77.4291	139.363	56.6529	73.2651	66.2561	45.9923	64.0453	119.243	120.749	91.486	107.871	72.0877	61.0213	91.5545	74.1281	164.416	133.091	123.381	176.775	84.8015	113.467	97.739	77.9928	133.804
Nitroxoline	2M+H	381.083	33.2114	0.855	1.44055	42.3298	34.2122	40.6656	59.0108	39.0122	55.4359	34.2138	33.0776	57.2628	56.7	48.1589	34.8727	49.4005	54.1668	45.3325	53.8993	43.9183	47.4489	35.5971	46.2137	48.2204	56.3777	57.5841	1.0432
LysoPC(P-16:0)	M+H	480.343	33.4153	0.0102904	2.03255	39.5004	73.4587	36.5972	47.6972	37.4199	29.5693	45.0349	46.4655	58.4948	82.6465	61.6401	41.4522	38.8057	53.6877	67.4085	76.3792	72.6171	78.7104	59.3377	55.4125	56.3332	77.2186	58.5887	106.431
7alpha-1(10->19)-Abeo-7-acetoxyobacun-9(11)-ene	M+NH4	514.242	33.5429	0.0326055	1.26399	20.2404	21.1263	23.3498	17.5722	18.9705	16.9065	21.7145	38.7719	25.6799	22.7809	28.3876	25.3619	26.2294	24.9985	15.7051	24.7058	19.2986	15.279	31.3248	11.3786	11.7968	12.6801	18.6532	14.3626
Imazamethabenz-methyl	2M+H	577.303	33.5429	0.0114564	1.18536	230.677	222.987	222.062	183.446	173.585	168.73	226.543	477.605	312.089	210.61	251.214	245.985	302.511	280.542	175.176	244.712	214.578	122.814	361.069	125.723	123.507	121.271	209.194	183.768
Pangamic acid	M+Na	459.268	33.6542	0.186323	1.17255	77.0617	75.923	70.5949	73.255	64.6209	59.8001	74.9907	152.448	106.161	80.3302	85.8089	84.1418	101.809	94.9563	66.5569	83.2207	72.3448	46.9861	130.748	53.0466	42.8858	48.8488	79.1757	60.8716
LysoPC(17:0)	M+H	510.355	33.7511	0.036437	1.97262	848.909	1438.76	642.94	1128.34	870.717	643.914	765.886	1148.42	1105.89	1371.24	1383.93	969.976	913.033	1318.07	1494.25	1626.44	1599.84	1834.61	1536.3	1381.66	1454.26	1312.11	787.803	1409.09
Cinncassiol D1 glucoside	M+H	532.335	33.7511	0.0725305	2.00417	46.4812	83.4775	38.9708	51.908	46.7397	29.7263	47.9106	58.9711	47.1875	59.1907	66.7438	59.0264	39.7434	57.122	77.0036	71.2399	84.8934	98.8527	64.4366	71.3206	68.7193	59.4957	34.9948	78.9025
LysoPC(14:0)	M+H	468.307	33.9094	0.475897	2.09152	8.77193	17.9937	5.44654	13.9994	11.8381	8.87191	7.88444	9.52489	12.7641	22.7627	12.7317	11.2013	8.09017	16.7192	17.941	11.1386	9.61967	12.4206	12.7447	9.31931	16.9437	9.54537	5.32326	6.5442
LysoPC(20:2(11Z,14Z))	M+H	548.37	33.9251	4.88374e-06	2.99991	148.929	312.567	135.286	194.406	143.648	143.191	151.067	272.285	330.4	257.178	341.009	178.623	176.49	271.658	261.624	701.928	506.295	512.884	615.289	230.217	309.948	272.047	199.496	294.273
Nitroxoline	2M+H	381.083	34.0183	0.820275	1.37855	30.8857	20.4135	29.4722	37.293	25.3163	37.8559	30.0517	24.9597	38.0424	37.9149	30.6875	24.2913	38.4276	34.655	31.9034	30.2807	29.1637	31.3833	18.205	32.5379	32.5906	41.891	40.1167	1.79593
Desogestrel	M+H	311.236	34.1114	0.445381	1.8505	8.43162	16.5803	13.6406	15.4065	14.6128	23.8238	14.4906	12.2997	19.2255	28.6418	29.2693	17.857	20.1851	25.2464	28.771	20.222	15.5957	20.2373	21.0673	15.8363	17.8294	28.8528	11.9239	25.4859
MG(i-16:0/0:0/0:0)	M+H	353.267	34.158	6.44425e-07	3.19729	2237.47	2114.89	3280.39	2724.15	2945.41	2471.4	2083.5	3693.4	2603.22	2191.84	2302.93	2350.81	2195.36	2488.5	2222.3	1807.42	1867.93	3839.9	4375.08	2884.09	2034.89	1926.82	2327.46	2566.26
Diphenhydramine N-glucuronide	M+H	433.208	34.158	0.303085	2.7951	232.096	184.682	317.417	201.529	276.268	217.053	192.631	263.241	213.458	138.851	219.22	218.155	165.817	184.439	170.972	158.006	168.839	328.301	256.713	250.993	182.321	156.071	209.086	18.8003
Armillarilin	M+H	431.207	34.1735	0.00088671	3.21549	32.3681	25.1483	50.4758	38.9906	44.1892	34.2892	27.6915	30.6772	32.104	24.3143	29.7739	26.1768	26.3439	32.1186	24.108	22.1528	25.1146	46.9718	36.3709	37.5417	27.1408	24.7209	34.801	11.7428
1,1'-Ethylidenebistryptophan	M+H	435.204	34.1735	0.431583	2.933	89.4948	72.2042	122.119	86.0156	100.901	83.3357	76.0326	90.7481	85.7658	55.1598	74.3418	80.7506	59.823	73.7993	69.7644	59.8351	61.6059	128.966	94.0732	99.8208	73.0763	59.5078	85.9154	7.04345
Perindopril	M+H	369.239	34.1889	0.0373218	2.03011	17.1476	16.7213	27.8645	18.9291	21.2048	18.6121	17.3393	14.1567	15.679	14.8343	16.5012	18.7715	13.5282	18.2821	17.3481	14.4858	15.9312	24.2491	14.7924	21.2553	17.534	17.1457	17.7464	13.0198
2-Methyl-1-phenyl-2-propanyl butyrate	M+H	221.153	34.3128	0.56945	1.56249	8.53846	8.1626	4.74197	16.9642	11.0579	14.6216	15.4396	16.0383	12.503	11.4027	18.4006	14.5106	19.9024	21.486	15.0085	11.1543	8.51749	9.87898	10.2238	10.868	12.5441	14.7519	7.4374	10.071
13-cis Retinol	M+H	287.237	34.3128	0.269663	1.79942	50.5242	69.6814	55.62	85.4331	75.654	70.8659	73.9247	78.2041	73.3142	122.636	85.1963	63.6231	94.8378	114.697	92.1295	68.8167	63.1966	82.0062	111.494	82.3291	82.1474	107.401	59.0733	83.4718
Arachidonate	M+H	305.248	34.3128	0.362214	1.68169	2032.25	2586.52	2144.71	3368.58	2932.45	2957.75	2827.69	3027.61	3017.9	4637.77	3045.6	2519.4	3623.66	4371.47	3431.29	2793.67	2717.56	3062.34	3766.15	3306.6	3057.04	4023.54	2606.1	3394.68
Deacetyldiltiazem	M+NH4	390.184	34.3284	0.25284	1.74731	22.4133	23.7819	18.7883	34.5188	24.9421	29.2698	24.8128	24.5415	27.862	47.1647	31.396	24.0329	37.9779	45.329	34.4781	27.7065	28.9574	27.861	39.4753	33.7348	28.0045	37.5043	31.7954	30.6522
2-acetyl-1-alkyl-sn-glycero-3-phosphocholine	M+H	524.369	34.3747	0.00335161	2.5945	9.68186	22.1435	16.1657	17.7431	16.0749	8.80448	12.5384	19.309	19.2692	23.1425	24.0067	16.2646	9.71074	29.2706	21.0724	40.2239	31.6277	45.3479	32.3735	32.407	23.8104	30.1412	16.8838	25.0023
Anofinic acid	M+H	205.086	34.4678	0.20001	1.54636	167.699	138.695	166.65	260.179	140.286	221.943	146.354	235.897	255.719	246.82	187.039	144.723	249.476	214.895	170.07	240.694	172.332	168.775	209.376	179.038	180.306	228.539	227.57	311.478
Monoethylhexyl phthalic acid	M+H	279.159	34.4678	0.201484	1.57732	513.37	425.675	505.072	841.189	439.407	664.773	452.171	646.621	735.262	766.839	557.43	422.339	757.553	671.009	546.118	698.845	553.616	524.986	645.279	544.061	562.274	683.024	728.054	985.65
2-trans,4-cis-Decadienoylcarnitine	2M+H	623.429	34.4989	0.146616	1.89972	11.0317	14.3882	13.8172	25.0937	13.997	20.8401	12.1891	21.7031	19.5302	38.2849	22.463	19.5323	25.4841	32.0712	19.6149	17.9923	15.3727	17.7981	30.971	18.7875	21.3528	28.429	17.9829	31.1137
Norfloxacin	M+NH4	337.168	34.5451	0.848504	1.50244	2759.49	3027.02	3622.98	3191.02	3728.28	3782.82	2826.37	2153.78	2805.61	2913.59	3787.6	3531.39	3131.5	3539.76	3691.25	2544.8	2866.04	3047.49	2166.04	3678.32	3742.71	3638.05	2770.92	273.557
2-(5,8-Tetradecadienyl)cyclobutanone	M+H	263.237	34.5605	0.574848	1.62269	225.964	269.092	360.097	411.43	382.876	401.065	245.438	308.602	326.691	425.616	448.002	355.177	387.002	447.603	403.267	286.399	271.71	288.398	334.322	392.764	418.805	440.443	287.367	431.794
Hericenone D	M+H	599.433	34.5605	0.482892	1.69695	337.16	443.434	593.865	804.721	529.921	763.151	362.714	662.702	583.789	884.475	793.481	594.717	817.742	780.178	654.254	523.006	447.118	453.495	727.175	633.334	728.355	813.917	523.517	1052.41
LysoPE(0:0/22:1(13Z))	M+H	536.369	34.5759	0.000350612	2.98349	16.8814	46.9435	14.8096	28.6749	30.7247	17.3417	28.6318	30.8626	30.8824	38.3738	53.796	30.0344	24.6341	34.3938	47.7749	114.704	47.3547	92.5569	68.6772	49.8072	65.7556	53.603	34.5298	52.6974
Ethyl Arachidonate	M+NH4	350.305	34.7918	0.751196	1.42964	5.87977	4.2883	5.93844	10.3609	5.03483	8.78965	3.74142	8.27706	11.8891	11.0065	4.65594	3.46563	9.85536	6.40317	4.1137	7.7227	4.8119	5.55406	3.13804	9.17296	5.22422	8.38902	7.27261	6.81173
(E)-4-Hexen-1-ol	M+H	101.096	34.8227	0.0383738	2.02349	4.14542	2.4272	2.93783	2.61069	2.97215	3.2919	3.88353	1.50853	1.63233	2.44898	1.39123	1.79787	2.65578	2.65687	1.47557	2.49774	1.85846	3.65204	1.52841	2.32592	2.19045	1.01463	3.56955	4.20979
LysoPC(P-18:0)	M+H	508.375	34.8227	0.0213239	2.02115	167.056	284.15	112.699	208.169	116.783	102.208	150.947	284.018	267.367	373.814	210.236	164.061	166.272	287.483	295.969	252.484	262.228	271.7	298.991	229.763	214.01	313.708	164.092	326.464
Oxoglaucine	M+Na	374.099	34.8382	0.393735	1.76258	6.77266	5.4419	5.24498	8.05905	5.95481	6.03221	6.25228	2.43327	8.98224	8.06166	7.71195	5.31169	5.15012	5.65859	10.6021	6.21604	7.6954	7.69765	4.81689	6.1009	6.45087	9.05886	8.14234	16.06
2,5-Dihydro-2,4,5-trimethyloxazole	M+H	114.091	34.8536	0.000358696	2.1501	10.395	5.79361	6.53742	8.73895	8.09173	5.83153	8.39242	8.11323	7.30926	6.58356	6.04449	3.50669	9.89069	8.43596	5.97573	11.4246	9.5489	9.91969	8.13388	7.26125	7.92517	7.0945	8.7391	13.8092
Dimethylprotoporphyrin IX dimethyl ester	M+NH4	608.32	34.9457	0.000422799	2.31321	28.9619	42.9221	36.7172	46.3338	29.9714	33.8	36.559	86.6457	61.5106	93.2517	55.8468	32.8452	51.3103	60.777	55.4531	97.2408	66.7205	69.4051	90.3617	45.5788	55.5187	75.6774	42.9191	104.155
Glutethimide	M+Na	240.099	34.976	0.535825	1.85105	18.8013	40.7667	21.5817	30.9032	25.2562	37.469	34.7175	47.1768	35.5623	39.6743	37.8054	18.279	35.4128	50.1686	42.362	43.3139	32.4132	64.0391	30.531	25.9268	21.0203	57.6298	44.7131	17.1486
2-acetyl-1-alkyl-sn-glycero-3-phosphocholine	M+H	524.371	34.976	0.0269193	1.8647	5463.85	10431.4	5515.94	7018.45	6338.64	5278.96	6292.09	10877.9	9347.23	13094.4	9458.72	7257.07	7117.47	10063.3	9696.32	11126.7	9650.45	11164.7	11659.7	8886.64	8063.37	11984.4	7159.83	10828
Pentamidine	M+H	341.197	34.9913	0.717247	1.84946	15.9295	26.4887	18.777	22.4011	15.8642	17.1932	19.6772	13.8147	25.4065	18.4163	24.6479	25.2493	13.5296	15.5941	21.3623	23.258	27.4025	37.5308	20.7468	22.8716	23.8101	33.5396	15.8479	3.52796
LysoPE(0:0/18:0)	M+H	482.323	35.1586	0.232549	1.96044	65.1873	154.152	70.0181	114.489	125.468	78.0495	74.6236	135.203	134.125	252.644	139.155	111.53	91.22	167.142	146.209	113.903	77.1276	97.7211	151.257	67.2462	102.484	114.593	69.6884	98.4317
Hydroxylated N-acetyl desmethyl frovatriptan	2M+H	579.293	35.2052	0.0655883	1.69205	25.1195	22.4604	27.7304	54.2339	22.1879	38.4326	24.3563	50.6145	47.7419	47.8773	32.9885	15.9804	48.8831	38.7811	23.0742	37.8869	28.6174	20.5297	46.9737	33.2806	37.8798	49.1849	46.7461	65.8428
Anofinic acid	M+H	205.086	35.2517	0.138284	1.48301	162.177	130.236	167.765	254.001	131.313	189.496	146.136	260.469	256.295	234.103	182.462	143.002	244.536	218.106	156.893	219.438	184.921	171.113	239.535	166.022	162.973	204.942	222.393	268.36
Monoethylhexyl phthalic acid	M+H	279.159	35.2672	0.288849	1.48217	360.041	298.969	367.699	595.491	317.74	452.7	330.5	504.234	523.957	521.577	414.448	310.201	569.587	499.488	365.917	475.712	392.151	352.182	455.519	381.243	391.199	482.744	494.748	585.384
(E)-3-Hexen-1-ol	M+H	101.096	35.4066	0.269468	1.72897	7.90608	8.08637	9.19394	7.96698	8.78353	8.58706	8.24702	3.69644	7.32682	4.9963	6.15297	6.72956	6.95642	6.39694	10.2049	5.26594	8.59857	7.56403	4.26482	9.41414	7.38928	7.56686	8.08873	8.29813
2,5-Dihydro-2,4,5-trimethyloxazole	M+H	114.091	35.4066	0.0412122	1.68902	7.48164	6.60959	7.20839	6.60181	6.94405	7.27406	6.80355	6.31788	7.46703	6.71757	5.59271	6.23432	6.39994	7.63746	7.15197	8.34493	7.87177	7.43303	8.5759	6.66933	6.97793	6.73587	8.16949	7.5508
S-(2-Hydroxyethyl)glutathione	M+Na	374.099	35.5771	0.152753	1.96104	4.68825	4.45368	4.67062	8.48503	5.30835	7.04114	4.67256	1.92012	6.43197	7.30681	4.84724	4.49506	4.42834	7.08879	5.35577	5.60835	6.61527	6.34216	5.43605	5.60248	6.97899	8.90748	6.84861	9.05466
Ethyl icosapentate	M+H	331.263	35.6546	0.0183882	2.28583	203.494	437.377	235.274	274.897	307.477	449.881	290.715	279.779	325.808	563.727	429.009	395.713	348.921	447.986	481.593	636.837	318.064	476.539	769.528	262.013	342.836	466.418	267.129	401.654
Moreollin	M+NH4	608.32	35.9456	0.40576	1.46859	160.841	147.903	129.391	286.867	153.32	175.287	91.7234	222.363	265.656	309.777	217.262	172.441	163.058	276.141	209.475	357.325	186.823	137.098	218.299	171.5	181.388	146.877	146.053	395.765
LysoPC(18:0)	M+H	524.371	36.0062	0.0478925	1.73368	31330.4	51437.8	29341.1	39466.3	32581.7	29469.8	35028.9	56092.5	48509.2	65564	47036.8	38661.7	38714	52282.5	50080.2	55118	46529.4	55045.2	60148.2	43816	42159.2	57487.3	38171.6	56442.4
LysoPE(18:0/0:0)	M+H	482.323	36.1726	0.339805	1.82619	377.662	738.014	381.646	648.498	645.587	429.415	444.869	783.361	744.686	1227.86	758.454	607.322	458.216	901.431	746.554	618.791	408.277	557.79	863.395	395.3	561.625	641.14	392.309	545.966
2,5-Dihydro-2,4,5-trimethyloxazole	M+H	114.091	36.4973	0.244346	1.9601	7.5307	4.62412	6.54223	11.3709	6.63731	7.78379	8.32786	5.22205	7.78458	7.0265	6.51943	5.60843	6.12572	3.86279	5.37578	6.54623	9.71639	5.37182	5.03212	5.02722	7.68884	6.30017	4.85838	11.9199
(E)-3-Hexen-1-ol	M+H	101.096	36.5129	0.0833558	1.97099	4.28373	2.48076	4.1394	2.83683	2.01318	3.06717	3.20998	1.3387	1.65605	2.32828	1.48505	2.80338	2.50977	2.1568	1.81629	2.02011	2.96915	2.48068	1.52847	3.0002	2.83404	1.87672	2.24237	2.12999
Anofinic acid	M+H	205.086	36.5287	0.138888	1.52151	188.521	145.579	175.425	276.254	151	225.917	146.462	235.357	283.422	273.522	215.422	144.85	248.192	245.092	188.389	277.635	185.053	194.117	257.981	181.304	183.91	214.642	250.135	340.497
Cis-8,11,14,17-Eicosatetraenoic acid	M+H	305.247	36.5603	0.263301	1.58228	60.6114	59.2445	62.4303	103.696	58.1904	94.9077	59.6915	57.1824	89.2671	100.157	70.6706	52.7172	88.6822	85.0888	76.6226	86.1822	69.8763	66.6871	78.5669	74.8326	73.2085	94.4078	89.9511	103.007
Sumatriptan	M+NH4	313.168	36.5761	0.880697	1.50021	1450.47	1778.79	1795.19	1509.78	2047.87	1965.46	1672.46	1341.48	1552.59	1656.54	1834.49	1885.25	1649.02	1803.8	2030.25	1457.87	1562.19	2021.16	1373.15	1915.29	1993.76	2114.46	1763.49	138.514
N(1),N(12)-diacetylsperminium(2+)	M+Na	311.243	36.5761	0.281103	1.9913	9.42932	10.2193	8.49474	10.6744	11.9744	13.6306	6.69333	7.4619	5.58743	15.1729	10.6794	11.8778	10.1861	10.8299	14.7246	8.86647	10.0407	17.6308	9.14872	14.3926	16.0616	15.2081	10.9607	23.1642
Clomipramine	M+H	315.163	36.5918	0.880821	1.48398	427.354	536.206	542.737	457.609	616.922	591.038	491.79	381.758	466.155	504.204	546.02	559.229	483.394	533.42	610.288	437.438	474.594	614.353	398.632	578.538	592.893	633.184	516.957	46.6904
Laccarin	2M+H	389.218	36.5918	0.842486	1.69121	31.7869	43.5479	39.4921	28.3107	44.7676	43.2776	34.3098	15.9886	25.134	29.5159	37.5477	40.8577	28.9414	33.1729	43.2793	25.2688	34.0624	45.33	20.8644	42.0651	43.1628	40.8972	32.7581	1.06645
Dodecyl 2-methylpropanoate	M+H	257.247	36.6075	0.345918	1.70901	71.6851	111.817	98.5129	119.623	134.378	139.676	92.0195	125.367	108.753	163.547	111.575	109.995	124.965	129.388	132.091	99.6906	94.1551	134.704	156.866	129.051	144.359	170.031	116.599	165.427
3-Methylbutyl dodecanoate	M+H	271.264	36.6075	0.295288	1.72866	35.2411	49.5565	40.8857	52.3167	52.8852	56.282	35.1748	47.6899	41.0819	71.9899	44.0331	42.9021	48.5919	54.6052	50.8631	41.3852	44.8011	67.6202	62.4227	52.1735	58.7513	70.9487	53.7515	57.1567
Erythro-5-hydroxy-L-lysinium(1+)	2M+H	327.225	36.6075	0.422113	1.74696	13.3943	11.8499	14.9469	23.9515	12.51	21.0557	12.2992	10.9202	15.656	22.9522	18.4639	15.7664	22.2307	18.0106	19.8425	16.9326	17.5206	19.9347	11.9859	18.7508	22.8383	25.7733	22.1034	26.786
alpha-Hydroxy-N-desmethyl-tamoxifen	M+H	374.21	36.6075	0.433136	1.64229	76.5167	95.0908	99.954	115.806	108.364	127.29	86.2217	91.1836	95.3861	129.638	109.175	101.989	116.967	120.039	120.824	103.725	96.3485	128.228	104.777	119.781	125.365	148.042	119.975	112.101
beta-Doradecin	M+NH4	598.424	36.6075	0.311182	1.87591	17.8934	23.4029	27.985	31.0652	26.8309	41.2734	25.0008	27.049	27.5389	39.8391	32.6247	28.0716	36.9335	39.3544	36.6075	27.9378	26.2642	43.4436	27.8087	35.4632	39.432	50.1206	37.1551	44.4288
Methantheline	M+H	341.199	36.6232	0.204803	1.58195	180.021	212.855	230.741	360.784	226.694	316.116	196.754	328.036	322.44	389.949	288.77	225.334	363.078	324.501	294.342	307.57	232.423	290.388	361.262	263.888	303.374	384.664	344.102	459.648
Uzarigenin 3-[xylosyl-(1->2)-rhamnoside]	M+H	653.356	36.6232	0.686453	1.39832	13.8111	13.5241	15.9257	24.8024	15.676	24.5564	13.9671	38.8211	23.2856	32.089	21.1408	18.0442	29.7719	26.5248	21.1784	23.9342	12.7001	20.7204	39.4805	22.5654	20.3758	25.2459	24.1524	8.69026
Austroinulin	M+H	323.258	37.1571	0.00941876	3.34044	108.64	69.8935	111.611	32.4463	165.959	161.258	60.5968	15.2323	64.9566	28.9703	71.9292	56.6703	31.3411	35.5862	32.529	67.393	83.2868	121.702	93.1408	91.3	86.592	97.5045	45.7177	107.3
Anofinic acid	M+H	205.086	37.3944	0.269329	1.45285	62.58	48.9596	58.6355	115.432	53.3589	79.6698	52.7215	64.7888	108.851	115.773	84.417	58.1381	90.8659	86.56	71.0234	106.183	74.4923	69.4656	65.6571	65.496	66.6309	90.4032	89.751	110.824
Monoethylhexyl phthalic acid	M+H	279.159	37.3944	0.199935	1.63232	504.499	408.779	526.168	894.677	459.099	675.413	446.852	508.846	760.571	847.198	577.107	420.913	743.435	689.761	572.48	735.728	552.402	575.456	615.979	597.919	611.532	759.717	752.742	993.801
LysoPE(22:0/0:0)	M+H	538.385	37.4262	0.00137758	2.98027	77.1793	167.99	90.3333	148.533	141.249	82.8615	103.799	142.854	119.347	189.727	174.106	136.876	82.8077	199.121	196.259	260.478	219.596	356.997	232.875	312.92	278.817	307.221	180.521	294.551
Dihydrocumambrin A	2M+H	617.33	37.474	0.893751	1.4891	25.1416	19.3207	24.7416	28.8897	24.1417	28.5356	28.9799	32.864	30.0551	28.615	29.42	29.473	31.8889	36.1956	29.5874	25.6899	21.9685	22.6765	29.2846	30.9065	27.1664	34.4512	29.4593	0.341827
Tirofiban	M+H	441.241	37.6651	0.214423	1.48827	14.8391	13.4556	18.5214	5.98788	11.2854	6.43381	17.8681	29.5969	10.5298	7.79674	13.3822	18.179	16.3471	15.9631	15.8878	7.88504	9.26255	8.4237	15.5968	7.56826	8.65136	10.8034	8.7257	2.14268
LysoPE(18:4(6Z,9Z,12Z,15Z)/0:0)	M+H	474.263	37.7134	0.248847	1.40613	10.3644	4.17131	5.45389	9.47046	7.44553	4.18482	4.23213	16.3684	7.76489	9.37193	11.5171	8.0369	7.07217	12.9987	7.46467	12.3162	10.9977	8.72407	10.7661	4.39425	5.44226	3.71206	8.46487	5.12131
MG(0:0/i-18:0/0:0)	M+H	381.296	37.7609	1.31707e-06	5.57064	98.1503	80.9625	209.728	205.124	182.977	166.197	89.8712	141.855	91.616	126.14	106.103	104.895	83.2308	113.588	134.288	59.4238	78.5462	218.011	192.024	176.019	87.1322	96.4705	113.634	118.244
Epimetendiol	M+H	319.264	37.8081	0.00788345	3.72462	3274.85	5617.61	3499.42	4081.11	6251.42	4078.95	3227.71	1905.45	5916.21	4024.65	5445.03	4618.04	2968.77	3603.16	4005.42	7065.46	7747.39	5851.09	2578.91	5064.26	7639.02	5556.21	2935.47	8800.85
Ethyl Arachidonate	M+H	333.278	37.8235	0.198479	2.10018	82.6185	209.585	131.251	171.667	132.285	217.363	121.89	113.342	152.124	264.768	217.018	154.414	216.364	266.264	257.325	136.285	113.057	169.167	255.824	122.522	130.451	189.21	129.095	139.424
TetraHCA	M+H	466.328	37.8544	0.0484401	2.13516	51.0025	109.175	38.1811	75.198	38.9136	33.813	65.7135	90.0989	88.9981	197.654	69.2495	48.8665	71.2571	120.122	85.1657	73.7816	80.5062	50.5066	143.165	53.5674	45.0234	132.268	41.0177	86.6176
LysoPE(22:0/0:0)	M+H	538.385	37.9327	0.00503543	2.39754	191.224	250.748	129.367	182.07	223.14	109.43	151.323	297.704	183.604	255.587	287.447	174.895	172.106	253.62	302.863	301.904	246.079	427.936	349.67	284.874	245.952	299.369	199.083	339.707
1-octadecylglycero-3-phosphocholine	M+H	510.39	38.0633	0.00351291	2.51106	36.8345	68.8057	32.7107	48.4465	23.6234	21.5699	32.5812	74.5584	58.9098	85.334	44.407	32.9419	31.3954	59.4702	76.2046	85.0514	103.109	73.0597	68.6326	56.0291	51.8164	107.469	40.6593	95.4056
Polyoxyethylene (600) monoricinoleate	M+H	341.305	38.1953	9.34904e-09	5.09698	452.476	367.183	722.898	691.622	614.277	550.191	366.978	607.484	517.874	479.038	474.729	410.47	406.537	521.514	445.838	317.587	367.765	817.802	776.131	595.233	411.009	424.215	474.734	559.963
MG(0:0/i-18:0/0:0)	M+H	381.298	38.1953	7.32999e-07	4.56855	1955.31	1667.93	3343.08	3210.47	3066.24	2444.07	1794.88	2152.91	2085.62	2120.18	2091.45	1901.58	1750.21	2185.61	2272.91	1474.47	1686.65	3826.84	2865.87	2957.93	1992.56	2103.14	2151.33	2625.32
3-Sulfodeoxycholic acid	M+H	459.24	38.2108	0.0282191	3.78463	21.6779	15.105	41.4096	42.063	29.0155	35.9564	18.0952	13.8917	24.9996	18.9115	23.1684	22.1687	18.2348	24.5206	23.185	17.6632	18.8662	42.4727	15.9435	32.7138	23.7917	25.1064	31.1247	5.40132
Betulalbuside A	2M+H	665.373	38.5905	0.0157096	1.45262	17.1933	19.48	25.6686	13.8699	17.1491	14.2364	21.5274	45.3562	37.2215	26.7821	38.1375	21.6149	29.3794	33.122	15.508	27.302	24.3331	17.7673	45.8047	13.3539	16.4678	17.6167	18.3023	31.7988
Sucrose monopalmitate	M+Na	621.347	38.6073	0.228934	1.27978	31.4678	24.8784	32.0921	31.724	30.7912	25.7543	38.5984	51.2157	53.1483	37.0973	47.9458	30.5735	48.1702	44.0286	28.6971	45.7731	31.1542	26.9409	61.6731	24.5481	25.6931	24.5434	31.2692	46.0502
LysoPC(20:0)	M+H	552.401	38.857	1.69639e-06	4.45651	106.601	183.866	52.6968	89.8273	112.178	50.3971	72.465	143.999	130.432	173.462	138.105	84.5638	84.4442	140.176	144.978	337.269	261.287	399.514	353.633	189.269	213.569	249.725	140.782	272.672
Protoporphyrin IX	M+NH4	580.291	39.0585	0.245106	1.42694	15.7428	17.5284	15.0945	17.6326	9.72471	7.1564	16.9555	20.0169	22.0133	20.2076	23.6055	20.0705	14.1114	23.8685	14.4076	19.8726	15.8232	12.789	17.5644	9.04024	12.0105	11.9535	8.23785	8.81107
5b-Cyprinol sulfate	M+Na	555.299	39.0752	0.0167342	1.60189	30.67	32.9917	38.6072	49.6344	37.4618	32.8801	36.674	63.8505	50.1361	61.021	68.8048	36.2143	68.2551	65.4462	44.9429	68.1579	42.1704	38.0156	81.4462	41.0569	41.5256	49.1849	41.2595	69.4415
Kudzusaponin SA1	M+Na	835.441	39.7115	0.153539	1.27369	24.2481	38.5538	36.1847	21.1095	28.1914	26.3447	43.0401	76.7179	46.1149	32.0306	60.865	45.2134	49.3105	56.827	27.8544	40.8107	26.0474	22.0458	40.0732	22.8524	22.1695	15.3635	40.0968	34.3549
Coproporphyrinogen III	M+H	661.326	39.8624	0.332527	1.51402	13.2635	7.31873	18.8387	16.6789	5.30838	14.6113	22.4346	19.9052	18.8165	17.6855	18.3452	16.149	19.3812	37.7027	16.5379	13.8924	19.7922	14.5061	31.329	11.6182	8.75831	14.2095	10.136	10.2149
Pipercyclobutanamide B	M+NH4	614.32	39.8959	0.00683934	1.43538	84.6241	103.67	80.1769	82.6351	65.789	64.233	92.0247	154.006	115.373	105.501	125.126	98.0711	119.764	126.873	94.563	120.057	84.082	64.0199	136.954	77.4831	75.1576	80.7335	85.7823	96.8128
Ganoderic acid H	M+Na	595.287	39.9295	0.224515	1.69263	11.747	15.1191	9.86905	9.18197	5.60135	10.2307	12.1769	18.6485	15.7875	15.4344	18.5161	15.2451	8.87903	21.7036	13.0809	9.22669	17.5619	10.5838	11.5373	10.7906	9.17964	7.99136	10.5044	8.53001
LysoPC(22:0)	M+H	580.432	40.129	0.000295495	2.81217	106.87	175.787	57.6361	70.8893	85.4273	55.9253	81.3984	130.783	135.318	122.377	149.197	84.6694	56.9434	140.729	128.996	229.472	146.665	176.878	184.889	107.663	144.793	124.066	77.5068	143.785
Lyciumoside IX	M+H	717.372	40.8144	0.036269	1.27376	86.3733	103.576	85.921	46.9293	69.6463	52.2897	116.421	170.417	118.383	71.5747	104.012	104.317	107.809	112.633	75.8854	111.386	94.552	41.356	150.187	49.7757	57.4452	45.89	65.4257	51.2619
LysoPC(24:0)	M+H	608.463	41.7296	0.00059572	2.56025	152.446	312.677	112.961	130.81	122.321	113.513	153.767	231.479	271.489	235.953	272.226	130.939	130.389	235.071	199.939	335.027	191.236	361.933	290.687	185.934	220.272	209.982	155.467	256.129
1-Ethyl-3,5-diisopropyl-benzene	2M+H	381.351	42.4098	0.131661	2.17515	52.9056	36.6503	56.8918	70.8047	65.6948	60.0569	28.0971	20.8591	30.6651	54.022	39.545	39.6752	18.8967	40.0751	43.0051	51.9739	48.9987	68.6701	20.0564	57.66	44.1363	46.1893	44.698	54.4931
PC(20:0/14:1(9Z))	M+Na	782.566	43.3378	0.0757266	2.05489	68.001	232.932	114.654	132.661	134.538	141.335	112.566	167.382	199.208	342.142	242.522	122.146	90.6657	139.062	171.734	152.071	234.185	152.82	250.791	98.7408	160.067	182.474	100.413	149.353
N-hexadecanoylsphinganine-1-phosphocholine	M+Na	727.572	43.3841	2.76425e-06	3.91439	186.152	548.622	290.682	441.956	114.543	442.999	359.298	433.262	610.264	583.346	750.512	499.409	298.198	671.183	436.531	119.491	84.0824	114.006	97.4221	129.836	157.161	166.912	70.6136	109.41
PC(20:4(5Z,8Z,11Z,14Z)/22:6(4Z,7Z,10Z,13Z,16Z,19Z))	M+H	854.567	43.4449	8.61803e-08	3.34547	395.39	1110.48	415.682	603.428	490.343	396.99	563.141	1438.58	883.311	1138.38	1054.56	583.304	455.023	1016.67	736.239	2235.36	1433.33	1723.68	2789.56	825.715	733.14	1069.9	1126.22	1104.76
PC(16:1(9Z)/20:4(8Z,11Z,14Z,17Z))	M+H	780.553	43.5056	0.000968028	2.9379	2124.29	4786.93	2446.46	2164.05	2545.45	1754.59	4155.42	3959.56	6984.34	5296.62	5525.59	3884.62	2378.91	4982.47	7346.92	13294	3537.33	7663.05	6678.6	4248.12	7791.72	5403.21	5311.53	3798.41
PE(15:0/22:0)	M+Na	784.583	43.6282	0.212087	1.82865	55.5464	127.865	99.4092	105.426	88.9666	104.297	97.1872	103.393	152.803	219.883	133.261	75.9066	59.0146	96.0051	119.976	81.1141	106.276	64.3011	63.486	64.7112	79.5932	96.1298	69.6942	49.4767
PC(18:2(9Z,12Z)/16:1(9Z))	M+H	756.554	43.7392	0.316884	1.6874	2223.32	4899.37	1765.22	1755.34	1634.58	1773.59	2558.57	2519.92	5782.58	3538.36	4529.61	3264.06	1812.07	4388.85	4907.98	4593.99	1407.12	2839.15	2323.38	1561.17	2888.65	2279.15	1552.22	1580.36
PC(18:1(9Z)/20:4(8Z,11Z,14Z,17Z))	M+Na	830.568	43.771	4.08128e-06	2.78334	1190.85	2608.7	1376.13	1725.55	1538.68	1362.04	1650.99	2775.91	2076.77	2960.28	2418.54	1719.28	1342.06	2819.33	1883.99	4472.84	3042.22	3680.71	4902.28	2203.81	2209.58	2554.95	2252.18	2632.85
PC(18:2(9Z,12Z)/22:6(4Z,7Z,10Z,13Z,16Z,19Z))	M+Na	852.549	43.7869	7.59231e-05	3.32828	141.565	370.425	149.529	190.206	210.06	163.615	208.111	199.599	217.654	372.933	312.394	202.911	133.309	314.627	269.86	566.262	433.883	604.175	498.772	345.358	357.931	390.01	309.629	348.91
PC(16:0/20:5(5Z,8Z,11Z,14Z,17Z))	M+H	780.553	44.0781	0.061715	1.94544	1030.21	2849.1	889.105	991.173	1163.92	2018.28	1349.94	1526.3	1844.96	2767.6	2201.62	1685.24	1308.41	2308.8	1659.95	1613.4	595.299	1071.93	1191.09	424.158	763.474	781.32	584.836	834.225
PC(18:1(11Z)/20:5(5Z,8Z,11Z,14Z,17Z))	M+H	806.569	44.1425	0.000177146	2.39402	3461.55	7847.33	3829.83	4494.66	4337.62	3441.75	4596.79	8072.07	6697.85	7065.36	7933.91	5304.14	3679.02	6796.02	6693.53	13678.7	8417.17	8429.27	13172.8	5627.06	5900.02	5229.4	4944.14	4878.97
Hebevinoside XIV	M+NH4	896.535	44.1739	0.016027	2.57718	39.7623	80.1059	51.7882	63.3469	61.0751	55.7478	54.8043	27.7739	53.4114	66.5184	69.3994	50.3655	28.3743	72.6911	94.2019	114.789	98.0368	122.466	78.257	107.817	95.1746	92.8468	68	58.8968
PC(15:0/20:4(8Z,11Z,14Z,17Z))	M+H	768.553	44.333	0.0904837	1.76036	1126.3	1594.27	872.692	946.124	1029.59	562.193	1196.57	1222.48	1621.19	985.745	2469.24	1080.53	801.687	1866.5	1853.59	1654.07	970.571	1192.21	1652.75	1151.03	1537.44	860.459	838.622	925.565
SM(d18:0/16:1(9Z))	M+Na	703.576	44.7246	0.0235236	1.59973	19085.3	37630.1	22197.7	29236.5	15438.3	26897.1	22234.7	43208.4	44521.3	41528.1	36755.5	32937.2	24822.1	39714.9	28711.3	26982.6	18754.8	19507.2	27016.8	15580.3	21005.3	18149	17107.1	24651.3
Eremopetasin sulfoxide	2M+H	701.315	44.7856	0.00712237	1.8539	67.4909	108.027	77.4281	87.9289	38.3821	67.9592	72.3647	188.346	173.835	151.282	126.474	111.897	65.0432	167.32	110.541	79.9394	61.453	76.1286	60.0933	47.9926	99.6001	52.4754	37.2536	76.9852
PE(16:0/18:3(9Z,12Z,15Z))	M+NH4	731.532	44.8008	0.250197	1.72366	155.082	272.34	181.463	182.154	88.7931	197.451	130.812	285.428	290.377	227.193	311.812	216.058	250.771	296.135	207.142	190.21	107.686	135.853	142.611	96.2975	166.477	120.336	107.971	77.5022
PE(18:0/15:0)	M+H	706.538	44.8159	0.394415	1.52144	136.292	216.788	125.582	113.948	101.228	125.567	176.053	190.044	295.171	197.628	237.281	103.563	121.027	246.535	205.792	209.993	110.917	115.846	175.134	88.5195	131.677	115.624	111.457	124.195
PC(18:0/14:1(9Z))	M+H	732.552	45.207	0.176069	1.66702	615.076	1218.02	693.597	559.494	587.339	586.113	881.378	959.712	1549.87	1204.51	986.391	974.833	635.541	1056.46	1185.52	1836.08	504.398	872.775	1091.31	451.819	899.079	793.724	703.573	773.416
SM(d18:1/18:1(11Z))	M+H	729.589	45.2222	0.000240061	2.31552	351.081	641.57	467.089	625.228	213.501	453.293	576.31	646.674	833.43	700.091	611.2	642.735	398.074	642.467	516.718	302.27	307.583	229.126	260.478	194.453	248.422	276.515	191.833	259.023
PC(16:0/22:6(4Z,7Z,10Z,13Z,16Z,19Z))	M+H	806.57	45.2525	0.186916	1.48491	24317.1	50662.3	24935.5	30274.8	22700.4	25019.8	29285.7	55065.7	54838.2	48739	49429.5	31320.7	31198.1	50696.3	38660.5	36238.3	25266.8	30328.7	49317.3	26650	33803.3	31263.5	29441.9	32122.6
PC(16:0/22:6(4Z,7Z,10Z,13Z,16Z,19Z))	M+Na	828.55	45.3587	0.546405	1.44619	2945.76	3362.13	2921.04	3115.26	2856.99	2931.08	3031.35	3043.06	3578.47	3305.95	3314.54	2931.1	3145.97	3574.25	3294.01	2801.43	2849.84	3123.76	3100.89	3168.87	3175.65	2978.29	2893.36	3458.76
Hebevinoside VIII	M+NH4	896.535	45.3739	0.0759488	2.1359	135.523	89.507	114.096	120.858	109.59	93.3421	101.341	54.1334	100.155	66.6139	94.6324	106.5	87.665	85.9864	116.054	99.5267	133.514	115.193	104.123	129.247	107.291	94.5317	103.964	240.936
PC(18:0/20:4(8Z,11Z,14Z,17Z))	M+Na	832.584	45.558	0.00197907	2.1017	513.22	1123	603.679	685.369	653.371	621.629	663.91	1020.84	1201.33	967.427	1302.03	831.695	628.299	1135.19	1032.64	2233.62	781.853	1447.64	2171.29	857.022	1260.72	871.194	894.422	811.783
PC(18:1(11Z)/22:6(4Z,7Z,10Z,13Z,16Z,19Z))	M+Na	854.565	45.558	0.000764849	2.36315	66.9022	99.5844	71.7966	56.8886	62.3848	58.7905	61.8627	115.292	117.153	93.9649	142.85	90.6281	90.4062	118.735	114.215	220.38	128.591	176.722	166.862	111.803	124.185	102.069	105.778	84.6153
PC(18:0/18:4(6Z,9Z,12Z,15Z))	M+H	782.571	45.7101	0.106725	1.48649	54964.1	97105.2	66899	72380.7	62954.8	63274.4	75091.5	125006	118176	114794	111543	73998.2	76725.4	100932	82326.8	96420.8	59821.4	72591.5	112591	67575.2	78029.8	74657.4	75034.8	85872.3
PC(16:0/20:4(5Z,8Z,11Z,14Z))	M+Na	804.55	45.8663	0.220011	1.63833	3322.9	2981.01	3393.31	3231.99	3447.49	3359.36	3347.03	2904.87	3305.11	3240.33	3051.74	3108.97	3309.81	3165.22	3213.26	3086.13	3128.11	3197.26	3267.34	3642.34	3143.5	3270.67	3460.91	4123.05
(3b,21b)-12-Oleanene-3,21,28-triol 28-[arabinosyl-(1->3)-arabinosyl-(1->3)-arabinoside]	M+NH4	872.536	45.8966	0.0602987	2.15943	103.83	28.4838	97.4323	71.8701	92.1918	91.4844	75.0702	89.8321	100.145	43.9172	24.3452	44.8209	75.2846	38.3168	51.02	64.4238	79.2294	64.7625	61.2802	82.9707	69.3689	89.8814	91.9744	76.642
PC(16:0/18:2(9Z,12Z))	M+H	758.571	46.0785	0.0511638	1.46538	66997.8	122257	66343.5	80296.1	60011.8	71559.2	65628	132878	137711	119985	132920	82042.4	80374.4	114929	87920.1	77394.7	57033.2	57217.8	88008.4	51871.1	61350.9	63689.8	53567.7	63906.2
PS(18:3(9Z,12Z,15Z)/18:0)	M+H	786.527	46.0936	0.726738	1.27686	313.454	473.07	459.138	401.972	403.289	397.688	421.668	336.545	509.505	401.049	446.052	415.87	370.826	303.531	469.884	374.743	337.712	303.024	344.896	288.946	193.399	269.05	284.906	112.185
PC(18:1(9Z)/16:1(9Z))	M+Na	780.551	46.1238	0.612109	1.3578	3603.31	3373.69	3282.09	3509.81	3232.53	3424.85	3349.08	3279.87	3494.07	3462.07	3485.47	3346.89	3427.4	3576.62	3429.35	2598.53	3000.17	2857.91	2762.8	3138.05	2767.41	3128.51	2799.7	3671.03
PC(18:1(9Z)/20:4(8Z,11Z,14Z,17Z))	M+H	808.584	46.26	1.54311e-05	2.33888	5442.84	8783.8	5604.03	5405.71	6044.27	4757.33	6329.71	9768.63	9278.24	9493.1	9075.32	6322.36	5820.03	8403.36	7881.95	18098.9	7431.87	11251.7	17688.8	6905.03	10923.8	8185.86	9168.87	9835.35
PC(18:0/20:5(5Z,8Z,11Z,14Z,17Z))	M+Na	830.566	46.2752	7.9639e-05	2.34719	594.48	498.404	508.501	504.147	629.261	431.571	579.927	490.39	534.999	621.548	487.622	557.692	495.134	524.786	625.345	952.133	669.332	889.496	1001.64	698.514	874.387	716.449	879.384	1078.89
PC(16:0/15:0)	M+H	720.553	46.336	0.166543	1.47887	183.302	326.343	121.987	164.91	161.704	185.542	176.58	312.399	239.962	178.943	228.731	144.808	180.515	224.042	177.434	186.225	146.342	125.718	139.011	109.648	139.032	118.066	142.012	101.835
Norfloxacin	M+NH4	337.167	46.4734	0.703949	1.35838	86.9274	206.542	107.091	92.4401	81.9585	75.7973	142.01	85.5755	109.298	72.9954	182.213	73.0424	101.625	121.493	137.448	91.5982	77.5991	89.1089	66.3124	73.5744	93.952	72.5162	64.4526	20.2105
PC(18:0/18:3(9Z,12Z,15Z))	M+H	784.587	46.5039	0.27757	1.57273	10899.4	21842.6	11736.5	12389.2	10934.4	13073	12557.4	18282.6	20845.9	16153.3	24880.5	14895.1	12108.8	19950.2	20215.4	24648	12011.8	14823.2	19651.6	9464.34	13206.9	10541.9	8070.96	7983.78
PC(P-18:1(9Z)/20:5(5Z,8Z,11Z,14Z,17Z))	M+H	790.573	46.5039	0.0920184	1.72367	162.545	295.202	172.718	162.793	115.074	147.888	173.824	229.921	301.754	251.084	228.195	171.234	150.974	223.06	243.031	150.412	135.965	148.528	154.523	95.5264	126.311	142.393	110.953	310.849
2-O-(5,8,11,14,17-Eicosapentaenoyl)-1-O-hexadecylglycero-3-phosphocholine	M+H	766.575	47.0381	0.0528598	1.69227	996.302	2132.26	1161.59	1095.15	780.536	800.507	1344.32	1589.07	2014.25	1810.38	1995.53	1158.87	892.755	1536.24	1176.94	1025.7	859.574	852.952	783.478	716.059	671.419	748.554	711.066	1180.37
PC(16:0/20:3(8Z,11Z,14Z))	M+H	784.586	47.0854	0.0143262	1.8566	2275.64	6121.7	2702.59	3567.46	2665.57	2691.11	4002.01	5684.92	6160.68	5331.64	6409.94	4382.45	2891.05	5793.28	6162.37	10493.1	4328.84	5275.33	7854.94	2366.93	5306.29	3957.76	3675.47	5426.39
PC(18:0/20:5(5Z,8Z,11Z,14Z,17Z))	M+H	808.585	47.0854	0.475848	1.52198	1382.79	4045.77	1930.35	1698.39	1754.51	2587.84	2159.84	3411.32	3151.05	3535.81	3437.91	2420.96	2086.88	4053.79	2433.7	2368.73	1359.73	1979.85	2745.08	1282.93	2042.58	1833.41	1251.54	2064.03
PE(P-18:1(9Z)/22:6(4Z,7Z,10Z,13Z,16Z,19Z))	M+H	774.546	47.101	0.417364	1.40539	76.6594	110.462	51.1432	73.4478	35.6303	52.2801	77.5804	88.7153	126.99	90.4581	85.1877	58.0706	58.6061	100.515	78.985	52.1797	44.7549	64.5909	38.664	42.3458	44.4419	58.7472	37.5953	76.0143
2-O-(4,7,10,13,16,19-Docosahexaenoyl)-1-O-hexadecylglycero-3-phosphocholine	M+H	792.59	47.1479	0.17292	1.87195	285.098	564.761	288.031	309.087	174.148	247.008	305.155	514.809	602.869	510.292	401.768	285.915	206.759	456.295	407.818	293.927	288.231	294.647	407.131	233.882	224.834	352.892	223.694	593.312
PE(P-16:0/20:4(8Z,11Z,14Z,17Z))	M+H	724.527	47.1791	0.253273	1.54832	251.336	296.026	205.474	233.199	135.92	152.96	261.784	348.693	407.628	321.99	238.221	228.422	195.848	312.112	205.228	204.844	166.118	165.312	170.359	161.394	150.424	210.244	194.611	372.808
PC(15:0/22:4(7Z,10Z,13Z,16Z))	M+H	796.586	47.3049	0.258206	1.50438	4804.21	9132.12	5051.48	5501.93	5283.9	4274.8	5478.77	8194.1	8058.77	7110.25	9255.43	6117.32	4635.92	8046.27	7352.97	7526.92	5625.73	6542.44	8413.94	4953.91	6774.37	4871.12	3877.39	5793.56
PC(P-16:0/18:2(9Z,12Z))	M+H	742.573	47.5166	0.0152648	1.95826	33.5943	92.6416	32.8969	51.3881	35.6017	32.3186	46.4275	87.0252	88.5926	71.9872	76.4205	40.9226	24.5425	60.5677	57.332	62.3556	58.0038	53.5091	45.5395	44.7905	55.7168	61.8953	36.345	72.0695
PE(24:1(15Z)/16:1(9Z))	M+Na	822.599	47.6581	0.0012482	2.56206	109.735	257.432	132.554	133.125	150.352	107.352	146.825	168.289	210.049	149.444	273.222	180.743	85.9705	208.011	199.033	488.696	181.812	311.039	362.4	167.351	305.659	166.065	159.181	190.79
PE(P-18:1(11Z)/20:4(8Z,11Z,14Z,17Z))	M+H	750.543	47.6738	0.218554	1.56083	211.628	304.801	152.736	193.86	118.043	123.675	241.446	325.657	353.335	279.049	236.209	201.664	156.573	301.003	201.606	211.809	144.061	187.187	157.999	137.346	156.978	206.119	179.275	250.613
PC(P-18:0/18:3(9Z,12Z,15Z))	M+H	768.592	47.7206	0.0386631	1.69685	3528.88	6395.68	3587.61	3936.65	2495.19	2813.42	3946.49	6102.74	7190.12	5977.38	5009.57	3955.4	2572.3	5175.8	4875.53	5240.2	4105.53	3686.66	4715.08	2805.49	3424.57	3716.82	2951.08	5357.79
PC(15:0/20:2(11Z,14Z))	M+H	772.586	47.7666	0.242847	1.49465	2757.57	5321.39	2418.69	2857.61	2583.61	2626.41	2408.05	3549.45	4042.44	2837.31	5885.98	3343	2508.82	4228.34	4147.88	3005.76	2196.95	2303.74	2667.51	1607.47	2066.92	1388.26	1032.75	1187.14
stearoyl sphingomyelin	M+H	731.607	48.004	1.09868e-05	3.07483	2287.85	5334.69	3460.58	5188.98	1078.06	4075.41	3646.72	3978.52	7161.16	5349.76	4707.4	5029.42	3170.32	5325.43	3335.22	1498.49	1264.99	1152.93	1095.2	990.497	1264.71	1415.13	983.242	1387.48
PC(16:0/16:0)	M+H	734.571	48.0548	0.443216	1.44148	5392.51	11075.6	5549.81	5436.66	4492.55	5346.18	6287.48	8660.05	10383.1	7696.91	9187.36	5421.11	4798.51	9618.34	5979.93	6751.48	4009.68	4835.4	5570.33	4031.43	5421.3	4737.57	4905.37	5067.12
PC(P-18:0/16:1(9Z))	M+H	744.589	48.1467	0.0346186	1.69545	204.244	351.86	177.312	216.727	130.107	157.031	185.148	331.588	372.49	291.163	337.88	188.777	145.056	296.093	274.933	293.079	282.752	210.352	266.109	155.343	222.592	207.287	141.015	218.374
PC(P-16:0/22:4(7Z,10Z,13Z,16Z))	M+H	794.606	48.193	0.0214331	1.6429	2373.79	3408.36	2012.45	2445.98	1684.14	1537.51	2514.87	3646.07	4083.76	4022.57	3089.22	2581.07	1571.5	3144.86	3324.3	3436.51	2713.58	2432.57	3215.38	1882.68	2381.31	2374.98	1850.19	3120.02
PC(18:1(11Z)/16:0)	M+Na	782.567	48.4096	0.341258	1.46028	2330.55	2719.2	2226.29	2119.66	1842.25	2090.81	2376.32	2286.67	2852.21	2461.1	2498.49	2608.41	2017.49	2624.71	2473.57	2823.58	2018.69	2433.52	1988.5	1981.39	2331.73	2160.6	1826.34	2349.34
PC(18:1(11Z)/16:0)	M+H	760.587	48.4859	0.0597518	1.56924	17543.5	35487.3	17191.3	19577.8	13444.7	18041.2	20853.9	34360.1	41278.6	34362.7	30850.7	26454.8	18763.6	30073.3	23064.2	31817.7	15870.4	20993.3	24570.3	13828.2	20843	19215.6	15654.7	19687.2
LysoPC(P-18:1(9Z))	M+H	506.359	48.5314	0.636947	1.49855	156.153	141.987	174.303	169.788	170.814	161.053	173.124	145.638	163.519	171.255	193.018	141.99	171.321	234.222	232.251	127.707	163.209	186.168	120.244	181.51	141.784	160.873	152.963	6.76523
PC(18:0/22:6(4Z,7Z,10Z,13Z,16Z,19Z))	M+H	834.602	48.5466	0.340336	1.47692	15142.7	25656.8	18403.8	19403	16607.8	18574.1	18533.7	30028.1	28738.8	29560.5	27060.2	18590.8	18764.6	29711.9	20444.6	19317.5	16243.5	19604.5	28849.7	15492.2	15638.4	20969.7	17838.3	21815.3
PC(o-16:0/18:0)	M+Na	770.604	48.6225	0.96514	1.36769	47.9677	80.4205	41.3829	55.4244	25.1797	38.6708	41.1959	79.4841	56.1814	70.7488	53.3902	40.7799	32.2658	67.0022	59.123	65.2666	60.9358	52.8043	66.7242	48.8121	40.094	39.6953	28.0489	15.3647
PC(18:0/22:6(4Z,7Z,10Z,13Z,16Z,19Z))	M+Na	856.582	48.6681	0.295347	1.60037	2054.6	1914.04	2271.76	2102.17	2268.61	2178.76	2089.18	1783.55	2017.96	2014.5	1970.55	1900.6	2063.39	2340.89	2070.47	1569.29	2095.97	2087.5	2173.9	2230.68	1701.38	2263.89	2158.36	2657.35
PGP(18:0/22:4(7Z,10Z,13Z,16Z))	M+NH4	924.569	48.7442	0.137827	2.09545	136.463	98.0192	190.311	135.812	162.714	145.88	125.994	62.9495	88.2236	102.914	93.3524	125.06	130.52	118.911	124.884	89.7781	167.023	151.775	97.2918	179.722	109.4	153.336	158.325	190.46
PC(o-20:0/18:3(9Z,12Z,15Z))	M+Na	820.617	48.8055	0.776234	1.5401	111.548	207.278	90.9335	105.941	71.2507	83.3784	93.7419	143.626	205.269	174.467	159.272	102.634	63.4065	161.36	137.873	192.508	124.77	123.595	125.916	94.848	102.053	120.098	86.5145	58.4187
LysoPC(P-18:1(9Z))	M+H	506.359	49.0687	0.937502	1.37931	239.624	253.277	334.324	215.793	214.494	258.233	226.566	231.462	277.353	406.593	245.435	314.56	257.78	249.646	337.028	354.198	235.131	314.795	228.332	295.325	361.076	329.105	225.797	29.9777
PC(18:0/20:4(8Z,11Z,14Z,17Z))	M+H	810.602	49.1595	0.169934	1.40867	64206.3	94388	73803.2	74115.8	67553.2	65897.8	77646.9	117423	107773	113585	98747.4	74533.8	74751.9	100880	80513.4	93737.7	65057.2	82295	119854	61842.8	78100.6	83327.1	71697	96348.3
PS(18:0/22:5(7Z,10Z,13Z,16Z,19Z))	M+H	838.558	49.26	0.997612	1.21531	330.62	463.202	310.051	285.306	349.424	381.256	426.386	526.507	384.279	372.486	466.108	378.874	370.237	523.597	390.578	399.669	293.383	401.992	416.346	386.583	351.853	365.795	355.699	35.5614
PE(18:0/20:4(8Z,11Z,14Z,17Z))	M+H	768.553	49.3253	0.209837	1.99217	300.285	380.274	495.586	649.635	531.944	572.377	329.367	598.136	545.877	707.997	511.084	429.342	466.741	911.012	634.476	265.57	137.285	233.617	400.923	175.912	431.475	232.347	328.74	53.6535
PC(18:1(11Z)/22:6(4Z,7Z,10Z,13Z,16Z,19Z))	M+H	832.583	49.3858	0.0914372	1.92081	1901.86	1591.93	1990.6	2182.52	2084.73	1861.72	2136.68	1918.88	1884.12	1847.58	1625.57	1893.76	1833.91	2225.65	1968.44	1799.15	1957.75	2092.63	2258.7	1977.51	1766.47	1979.81	2095.25	5333.51
PC(20:2(11Z,14Z)/22:6(4Z,7Z,10Z,13Z,16Z,19Z))	M+H	858.597	49.4919	0.852586	3.23385	53.0949	49.7582	79.7269	30.6403	54.8798	26.8937	61.6093	41.9278	25.8794	29.8632	36.8562	39.549	39.181	42.0543	43.59	90.9266	58.7097	89.4869	109.273	78.8955	90.2003	104.71	99.0408	0
PC(20:1(11Z)/20:4(8Z,11Z,14Z,17Z))	M+H	836.615	49.5224	0.265737	1.94913	341.743	506.919	373.566	255.826	443.665	262.882	411.664	578.712	393.068	381.525	471.741	263.754	307.649	415.457	366.078	756.825	448.156	589.918	836.266	452.08	574.294	449.758	498.572	72.3862
PC(18:0/18:2(9Z,12Z))	M+Na	808.583	49.5831	0.453084	1.43683	4137.72	4190.73	4321.62	3994.14	3933.99	4049.4	4017.02	3718.24	4238.66	4013.22	4547.37	4113.75	4124.57	4146.77	4022.45	3840.06	3833.91	3769.97	3881.37	3767.89	3554.77	3826.68	3635.45	4635.17
PC(18:0/18:2(9Z,12Z))	M+H	786.603	49.6739	0.50299	1.3021	46371.7	79742	55150.9	53109.3	45129.9	54060.1	51091.7	76447.6	82170.2	75759.2	81451.8	57443.8	57354.4	70846.2	62081	64219.2	42078.9	44708.7	61602.4	34394.9	40481.4	43396.3	34605.1	40878.4
Benzquinamide	M+NH4	422.265	49.6891	0.373235	1.59045	197.522	277.359	218.062	279.314	197.036	239.558	183.127	195.292	386.512	254.691	499.088	172.676	241.27	251.974	335.192	243.804	121.694	204.204	224.163	129.043	155.478	227.616	148.776	13.8905
Norfloxacin	M+NH4	337.167	49.7193	0.682428	1.6463	319.407	573.35	399.771	324.958	373.954	310.989	432.35	328.939	410.495	505.758	745.836	633.712	360.087	595.653	340.023	466.908	397.636	560.818	563.911	270.38	290.247	343.883	289.211	54.0635
LysoPC(P-18:1(9Z))	M+H	506.36	49.7495	0.806293	1.36512	521.936	694.248	536.871	494.93	549.843	533.655	640.994	612.167	681.349	609.212	616.48	522.317	509.718	707.991	609.835	484.424	441.09	457.364	361.12	511.036	408.295	541.066	470.62	183.526
PC(18:0/22:5(4Z,7Z,10Z,13Z,16Z))	M+H	836.616	49.88	0.00194815	1.95827	1653.54	2916.94	1474.19	1610.64	1468.42	1323.32	1618.88	2689.88	3019.83	2789.74	2439.57	1836.76	1330.6	2432.03	1849	3395.56	1652.75	2225.91	3753.49	1393.89	2183.37	2027.31	2080.97	3137.71
PC(18:0/22:5(4Z,7Z,10Z,13Z,16Z))	M+Na	858.598	49.9256	0.00337379	1.98849	323.624	395.499	331.627	273.655	304.978	227.254	312.146	294.909	477.769	422.854	362.268	356.455	251.14	400.966	337.801	529.952	336.79	444.828	497.906	312.341	441.399	379.615	407.925	571.987
PC(18:0/P-18:1(9Z))	M+Na	794.604	50.0629	0.461464	1.60062	64.0432	131.326	58.8109	77.0564	41.3858	56.3138	71.7119	117.473	134.994	108.057	106.756	64.73	49.2835	92.7967	84.054	70.2777	59.5812	62.5075	65.5507	45.4497	64.5003	48.5868	43.3966	60.6903
PC(P-18:0/22:6(4Z,7Z,10Z,13Z,16Z,19Z))	M+H	818.606	50.2179	0.586698	1.82421	72.7002	109.193	49.8842	55.4456	31.0983	46.6452	46.8245	63.0386	85.8259	85.232	89.2084	54.5749	52.0825	73.1212	74.1577	33.7806	46.0745	41.8252	37.6682	37.6933	30.5543	49.9934	37.4711	19.9819
PE(22:0/20:4(5Z,8Z,11Z,14Z))	M+H	824.617	50.4828	0.660824	1.56769	354.316	731.618	501.389	519.864	566.79	369.928	466.237	771.785	653.47	593.929	743.503	527.617	328.851	765.327	552.06	713.271	457.475	798.63	821.346	694.696	727.101	618.404	549.183	179.383
PC(20:1(11Z)/15:0)	M+H	774.601	50.5917	0.410829	1.46028	243.428	556.296	217.699	257.369	172.176	199.437	249.677	400.527	479.373	335.598	407.482	313.721	224.527	401.307	374.566	448.764	211.089	286.71	306.521	154.282	280.996	166.622	126.851	232.68
PC(P-16:0/22:4(7Z,10Z,13Z,16Z))	M+H	794.605	50.9653	0.150436	1.64498	193.509	331.071	203.721	182.468	131.318	147.316	182.479	230.288	243.485	293.333	293.982	190.839	185.461	244.538	207.374	139.67	137.683	127.581	110.84	129.468	89.1263	154.155	109.378	312.721
PC(18:0/P-16:0)	M+H	746.606	50.9964	0.0775202	1.61311	883.97	1668.09	736.517	837.163	608.081	596.695	906.431	1705.31	1703.63	1217.68	1175.72	786.606	553.14	1195.3	1096.96	1019.01	911.645	828.733	991.015	738.86	845.211	871.079	623.317	1173.63
PC(18:0/20:3(8Z,11Z,14Z))	M+H	812.618	51.0121	0.0128681	1.94963	1998.8	5085.92	2868.65	3699.4	2480.98	2476.18	3987.61	4843.63	5621.49	5102.47	4806.61	4567.09	2529.57	5310.7	5844.71	9743	4970.5	6040.87	7531.16	2279.06	4699.42	4596.2	3637	5427.89
PE(DiMe(11,5)/DiMe(11,5))	M+Na	902.585	51.0121	0.169943	1.76532	115.816	189.814	156.273	143.963	132.694	124.667	179.512	121.234	187.321	152.158	191.543	204.464	75.0338	192.248	281.419	324.508	230.275	306.138	203.736	141.917	227.04	204.317	173.959	120.607
PC(18:0/22:5(4Z,7Z,10Z,13Z,16Z))	M+H	836.615	51.0745	0.72081	1.55936	638.018	1936.94	1305.98	1028.88	770.472	693.306	1175.28	1932.92	1706.38	1109.43	1610.85	1180.82	908.827	2369.36	1344.35	1030.39	880.59	1137.08	1339.23	923.554	1336.91	1428.78	781.804	1240.87
PE(P-16:0/22:4(7Z,10Z,13Z,16Z))	M+H	752.559	51.1369	0.649579	1.30583	257.5	318.641	223.107	219.197	156.21	170.933	253.46	187.664	311.058	238.072	192.405	218.317	222.765	305.585	162.079	133.436	165.575	132.929	70.0138	162.116	113.995	225.01	173.953	222.651
PE(22:0/20:4(5Z,8Z,11Z,14Z))	M+H	824.617	51.3083	0.109621	1.75099	597.467	886.644	641.954	626.899	894.485	498.637	628.505	879.547	767.463	677.429	949.16	576.955	506.241	839.58	730.233	678.889	460.219	836.761	676.779	656.371	666.56	625.843	555.533	1099.03
PC(15:0/22:2(13Z,16Z))	M+H	800.616	51.8096	0.52275	1.33554	724.365	1179.89	690.451	648.553	896.022	564.366	659.865	749.257	879.674	595.611	1126.41	629.091	567.46	876.659	1053.74	745.97	453.451	737.897	554.932	411.202	470.543	433.69	334.249	532.391
SM(d18:1/20:0)	M+H	759.638	52.0783	0.00751956	1.95599	1094.01	1988.05	1291.59	1700.92	546.374	1015.87	1263.8	1049.18	2636.52	1352.36	1428.67	1343.71	1172.82	1962.23	1245.16	576.469	468.858	663.206	376.549	453.012	599.456	610.433	445.08	741.427
Artemoin C	M+H	551.503	52.0942	0.107341	2.07242	179.811	33.1612	74.1491	118.88	141.423	107.64	58.2522	79.6667	105.515	84.9979	48.4385	99.9349	112.395	103.655	93.0441	72.2162	39.2082	128.403	50.006	132.503	79.5274	96.7603	114.763	60.0027
PC(18:0/P-18:1(9Z))	M+H	772.62	52.2042	0.0433979	1.84546	21.7783	42.151	17.0363	23.2379	9.13136	16.5287	19.474	27.2825	19.5257	22.2604	21.705	12.0031	10.6832	24.7071	29.8127	23.7396	27.9649	26.9827	16.7818	17.9425	18.2092	25.0348	10.1576	27.1244
PC(18:0/22:4(7Z,10Z,13Z,16Z))	M+H	838.632	52.3159	0.156409	1.65084	768.199	1284.5	850.755	885.651	724.383	655.036	815.595	1222.59	1403.35	1147.81	1240.56	791.836	712.4	1382.22	1054.53	1038.73	791.978	1086.34	1339.17	821.729	1008.26	909.522	784.193	1157.55
PC(18:0/18:1(9Z))	M+H	788.618	52.5027	0.462062	1.35661	7336.95	11967.6	8248.77	7926.52	6488.3	8072.6	8985.56	10236.9	14697.9	12802.2	10368.4	9842.8	8004.27	11070	10070.5	10881.6	6241.01	7949.25	7644.91	5496.41	6870.28	7402.41	6336.28	6803.29
SM(d18:0/22:1(13Z))	M+H	787.669	53.4466	6.68868e-11	11.1029	71.4411	127.716	80.2302	68.3065	20.5473	64.1301	65.6719	138.942	132.739	127.63	138.729	32.4931	80.459	112.728	96.4501	14.9495	12.7139	19.0711	7.45398	3.84106	20.7906	14.8113	10.2107	4.81465
PE(22:1(13Z)/P-16:0)	M+Na	780.589	53.4791	0.577007	1.47722	106.146	86.0772	70.4323	84.8052	60.4913	61.3537	85.7633	35.409	88.7588	76.3882	32.9123	60.392	66.271	96.8866	62.4476	60.1439	80.2958	53.958	12.2894	57.5881	50.765	90.8309	63.2369	54.8203
Cadabicine	M+NH4	453.251	53.7218	0.00357183	1.6119	21.2628	24.6722	22.2536	11.2971	17.409	14.1275	27.5974	29.121	19.1572	15.2064	17.2737	22.9015	22.9377	17.5654	13.4592	20.3972	21.0444	9.79518	19.3611	10.2847	11.5718	9.17253	15.9707	5.7876
Cadabicine	M+NH4	453.251	54.1097	0.157548	1.51685	24.4171	40.0695	20.2781	12.7538	21.6009	16.7312	37.5014	29.1742	31.14	16.1375	28.6476	35.8417	18.8805	21.7461	14.2278	25.9308	22.7808	14.1253	25.3385	9.91931	17.183	8.64851	16.3524	7.6786
PC(o-20:0/20:4(8Z,11Z,14Z,17Z))	M+H	824.652	54.418	0.480133	1.488	410.224	462.427	353.645	290.535	179.481	203.175	336.411	192.307	411.833	369.677	186.845	259.023	245.027	382.272	305.849	182.216	226.716	215.048	88.1097	186.02	201.335	273.834	185.89	370.962
SM(d18:0/22:1(13Z))	M+H	787.669	54.6718	0.644829	1.25772	4055.68	3600.36	3626.03	4254.2	2934.44	3253.89	3642.41	2786.58	5334.69	3805.47	3028.95	3441.38	4196.75	4118.84	2928.13	3076.68	2718.71	2967.04	2407.6	2759.78	2746.49	2810.74	3305.42	4090.86
SM(d18:0/22:1(13Z))	M+Na	809.65	54.6871	0.468695	1.46549	1037.21	961.99	877.768	1042.4	745.272	850.437	863.246	271.072	1224.75	803.848	681.545	880.664	883.398	1086.09	742.885	642.383	672.728	806.799	239.844	862.449	730.343	855.277	747.216	726.096
SM(d18:1/24:1(15Z))	M+H	813.685	54.8147	0.774257	1.23432	15047.7	18682.6	14255	16772.5	11191.8	13897.8	16410.3	20168	27231	18224.2	17697.4	14499.9	17824.3	20259.5	15797.8	18519.5	13456.1	15078.8	13479.3	11732.4	14248.8	14765.5	14929.5	18304.6
DG(i-16:0/i-18:0/0:0)	M+NH4	619.526	55.0948	0.0930394	2.02737	346.496	94.2087	204.616	207.813	234.784	227.613	91.6318	169.036	303.156	142.381	86.5414	132.401	177.811	255.966	177.971	89.5117	64.3435	183.094	109.374	253.887	139.932	114.789	182.854	155.612
SM(d18:1/23:0)	M+H	801.684	55.5321	0.570315	1.53711	208.993	156.151	131.758	173.228	149.902	146.263	160.719	62.0107	241.907	161.986	111.927	129.145	151.518	178.023	104.095	118.891	118.704	126.69	32.747	180.715	119.589	145.566	181.358	52.6298
2,5-Dihydro-2,4,5-trimethyloxazole	M+H	114.091	55.689	0.159253	1.66027	15.8883	12.7109	12.8789	9.26483	12.8633	14.5709	15.1249	0.671458	12.083	11.8618	8.00693	13.0776	11.6857	12.3687	11.1734	11.6467	9.13632	9.82968	10.5726	12.3051	13.6536	10.6022	13.0279	12.9139
(E)-3-Hexen-1-ol	M+H	101.096	55.8142	0.473501	1.55678	58.5755	48.9293	53.1552	70.5775	55.9173	60.7482	53.4511	2.04585	59.0592	64.5565	55.8697	58.3225	65.0255	64.2044	65.1621	64.0925	57.5762	58.9493	34.9794	67.6452	60.8662	69.5129	59.9594	39.4627
Ribose-1-arsenate	M-H	272.959	0.652417	1.98199e-11	5.66843	14.3454	8.81686	14.5566	11.3468	26.2272	5.30554	14.3077	17.3858	13.0611	12.147	5.92776	7.82551	13.4825	12.1048	16.3397	32.4275	33.2252	57.5253	41.5045	40.2336	28.0458	48.0169	43.3912	47.5814
Allitridin	M-H	158.978	0.68295	1.68724e-09	2.94632	11.4726	9.36851	11.4488	9.35624	20.0298	6.01976	16.5233	19.2463	13.3775	13.1623	6.22956	11.4257	11.0875	13.4763	11.2506	21.5394	17.7477	31.9597	24.9241	24.0497	17.1181	29.5493	26.6207	24.6949
Maltohexaose	M-H	971.316	0.7161	0.718943	1.32045	20.9326	13.9287	34.8961	40.9542	35.5169	38.4534	25.054	20.4609	27.0001	35.4359	22.4289	30.1741	24.02	21.8017	41.4416	31.0852	13.4934	18.412	25.8486	19.2122	28.7612	25.229	18.3314	26.2159
2-Methylene-4-oxopentanedioic acid	M+FA-H	203.02	0.777867	0.228064	1.42518	21.5569	11.6071	15.324	13.1714	15.5801	8.5348	16.5761	17.9706	16.0951	31.0562	16.137	15.2227	29.635	15.81	18.6006	13.2382	16.0276	20.838	24.6942	10.5096	39.0178	12.7049	11.1116	19.9389
7-Acetoxy-6-methoxycoumarin	M-H	215.033	0.79325	0.000116315	1.569	220.032	252.311	211.269	177.12	177.561	164.379	161.69	184.342	204.009	216.493	178.781	174.387	193.94	182.453	217.971	337.067	290.105	268.826	353.159	185.3	187.6	238.138	274.424	257.381
Cysteinyl-Aspartate	M-H	217.03	0.79325	0.000132424	1.621	71.5057	82.6485	69.3442	64.6865	59.2891	55.2173	46.3142	54.0762	61.1321	64.1464	60.9693	55.771	64.6985	61.3407	67.3844	112.086	89.7961	77.2	119.856	61.6615	56.5061	84.3336	95.8485	84.4957
Ornithine	M-H	131.082	0.8086	0.638565	1.27266	24.639	25.064	19.051	21.9546	32.666	23.0701	26.305	18.7902	21.6354	15.3683	28.5822	23.4013	26.0049	36.6545	27.6505	26.4746	24.1601	27.7404	21.9297	14.9615	23.4892	39.7321	21.3849	20.7512
Nilvadipine	M-H	366.108	0.8086	0.0357905	1.78353	16.9275	17.2398	10.3129	27.5498	21.916	21.5075	31.4311	25.2315	21.4925	42.7605	30.6672	29.1896	24.4778	23.8156	19.9897	37.9792	43.9147	34.7856	25.8239	21.5552	31.785	42.721	34.1922	40.6079
3-O-Feruloylquinic acid	M-H	367.105	0.8086	0.0115629	1.67841	83.035	152.878	74.2623	176.436	146.174	129.82	200.37	128.906	135.837	276.25	204.144	160.455	159.625	170.311	136.004	227.771	243.898	205.99	193.246	160.785	202.55	253.197	204.338	234.926
5-(3',4',5'-trihydroxyphenyl)-gamma-valerolactone-O-methyl-5'-O-glucuronide	M-H	395.095	0.8086	0.130554	1.72051	10.1791	15.5717	12.3146	24.8231	13.1518	26.908	12.9203	12.5463	10.7141	26.6517	7.77252	5.88327	18.7999	10.3336	17.3446	25.4167	13.0589	18.5218	23.059	14.3671	13.7162	33.0827	31.2732	15.109
Nopalinic acid	M+FA-H	307.114	0.824083	0.0168867	1.8166	8.04048	11.6238	7.10924	4.67693	10.7686	4.15877	3.87669	4.55104	9.25773	3.33057	6.22072	3.86425	3.40226	5.5385	5.75436	7.79021	10.0375	11.1004	6.72751	6.07253	8.29026	7.28144	12.1763	3.92293
Dihydroxyacetone	M+FA-H	135.029	0.83975	0.267316	1.70255	17.6774	17.556	7.11659	12.6528	12.1837	13.8252	18.5636	9.7424	18.7487	18.7428	21.0402	22.3611	22.8341	29.1098	23.6817	17.1351	11.1515	8.3475	15.9301	8.81186	27.8736	10.8565	11.4348	20.949
PE(14:0/P-18:0)	M-H	674.509	0.902333	0.000602743	2.02262	6.20138	9.34113	14.6226	12.536	14.8659	9.48599	10.6421	9.24114	12.7547	8.10995	8.36816	8.15713	9.90051	5.16464	16.854	10.4625	11.1657	15.7842	13.191	14.233	18.7551	15.54	16.5053	8.21862
PE(P-16:0/18:4(6Z,9Z,12Z,15Z))	M-H	694.477	0.902333	0.0342687	1.81737	4.75556	9.23016	15.4175	12.9228	14.1619	12.164	8.87434	5.82619	13.7842	7.74807	3.83371	8.06669	10.7122	4.64351	8.4129	10.7016	11.1623	12.4771	14.406	15.3836	10.9058	18.5491	14.422	3.96831
PS(DiMe(9,3)/DiMe(9,3))	M-H	790.426	0.902333	0.0272714	1.91624	3.20358	10.9656	14.0445	9.68239	17.4261	12.1504	8.11163	6.18698	12.9422	9.05164	3.58209	15.7831	8.73384	4.89021	12.0368	13.6015	12.3457	18.1417	15.4518	19.5511	16.6299	18.583	16.4894	6.83838
Vindesine	M+FA-H	798.414	0.902333	0.000282699	2.15502	20.0522	23.6187	50.5032	27.0114	36.4661	25.4653	27.7417	43.2775	28.2677	40.428	18.7347	31.1435	25.8	15.6306	47.3035	32.7743	55.6755	56.5533	72.5938	77.3274	61.8009	62.1537	39.0109	28.2108
Erythrose	M-H	119.035	0.949217	0.0296191	1.73518	7.79163	9.75065	8.02054	7.583	7.62618	8.29876	9.8157	10.1532	11.4942	10.7739	14.5828	11.9961	8.80647	12.803	10.6704	5.50543	8.25334	6.36929	4.38904	10.6134	8.12764	8.21568	5.79756	7.89736
5-hydroxy-2-oxo-4-ureido-2,5-dihydro-1H-imidazole-5-carboxylate	M-H	183.016	0.949217	0.0676105	1.3129	7.20247	10.8503	9.74029	9.97723	9.61754	7.1911	11.4195	10.2012	11.1971	6.41094	6.10455	8.12591	6.9407	8.98279	9.52799	10.8801	7.81201	6.90769	12.4271	8.7657	5.98064	9.67843	11.5329	7.40306
Uridine	M-H	243.062	0.949217	0.197913	1.30617	8.18768	8.64757	10.0159	10.9809	9.98229	7.58536	8.45092	7.31295	10.4638	9.62362	7.25412	9.51427	9.02069	15.5332	9.39339	9.23972	8.76577	8.03328	8.35193	5.45655	7.33286	7.89225	7.10068	7.97842
Betaine	M-H	116.072	1.12022	0.211443	1.42741	2.3584	2.14665	2.3069	1.86923	3.84024	3.06177	2.7436	2.8134	1.67297	1.96012	3.27493	2.51807	3.24011	2.25955	4.28697	2.62093	3.45881	2.35792	2.30792	2.5549	4.13816	2.40893	2.76665	3.06238
N-Acetylhistidine	M+FA-H	242.078	1.12022	0.000201196	2.10957	1.3153	0.95982	1.44484	2.4083	1.75963	0.566742	1.45826	1.52194	1.09567	2.09364	1.68216	1.14344	1.46104	1.409	1.95638	1.50364	1.76491	2.21671	3.23673	2.59089	2.23165	2.9472	2.00864	2.36952
3,5,6-Trichloro-2-pyridinol	M-H	195.913	1.18272	0.281037	1.12304	24.2859	24.8427	23.5419	26.0067	19.3637	23.1647	22.6461	29.6824	29.4606	27.8169	25.0369	24.3	27.6251	24.5519	21.4326	24.273	21.2184	24.9889	28.2268	20.1649	22.4197	23.3216	24.4308	25.9224
3-phosphonato-D-glyceroyl Phosphate(4-)	M-H	242.911	1.18272	0.0746422	1.22322	68.3442	73.7685	68.4616	73.3612	57.8321	69.4719	63.6311	69.6661	81.9018	78.0535	71.7455	71.9963	74.2027	70.9658	65.3763	69.3503	68.6859	80.9867	72.3847	68.8238	69.7591	73.8919	69.8291	70.5185
2,5-Dichloro-4-oxohex-2-enedioate	M-H	224.939	1.19832	0.270066	1.13765	28.2627	30.2486	29.5457	29.9113	24.6243	27.704	26.2748	30.4328	33.6942	34.2813	32.5029	32.1473	32.7291	30.0637	28.3095	28.0566	27.2506	34.015	30.7372	26.5194	31.136	30.8358	27.3365	31.1974
Mimosine	M+FA-H	243.062	1.19832	0.290898	1.21235	12.8352	12.1026	11.4454	15.2438	11.7705	9.25212	13.9712	13.6376	16.3593	16.5053	15.7207	13.447	16.9043	16.6756	13.4346	12.854	13.3135	13.5717	14.2292	9.78419	11.3477	11.1146	12.422	10.6785
Chrycorin	M-H	201.038	1.24525	0.0508321	1.25526	14.6624	14.7229	19.1393	17.1135	14.0937	12.3693	16.7511	19.515	20.9907	21.2737	17.9484	19.6836	19.8789	14.9754	17.2964	15.9225	15.6812	19.1855	19.9665	14.5847	14.6675	15.8602	22.9885	18.8633
Luteolin 7-sulfate	M-H	346.988	1.24525	0.082683	1.28545	6.71494	5.9562	6.45149	7.38584	5.11006	5.59228	5.53397	6.21337	7.45307	8.88897	6.98494	7.9052	7.93787	6.61607	6.75671	7.21098	8.36024	8.98767	6.96074	6.61483	5.8945	6.34507	8.70651	7.01156
Ascorbic acid-2-sulfate	M-H	236.971	1.26093	0.155938	1.24622	33.3291	34.4859	37.1738	32.9033	24.6287	28.4035	38.1147	41.2531	47.8431	39.1826	38.0522	40.2591	40.882	35.2176	33.196	30.1561	32.511	39.4182	38.9311	32.2904	26.2585	32.9768	45.8693	33.1692
dUMP	M-H	307.034	1.26093	0.255171	1.18576	118.733	119.605	136.435	125.71	84.2494	97.7853	125.083	151.595	165.469	141.934	133.062	143.276	139.745	124.127	120.021	105.098	112.349	143.615	142.288	103.788	90.9253	115.455	154.154	118.42
Zoledronate	M-H	252.979	1.29227	0.105819	1.2946	5.26623	5.00381	6.11263	5.56767	6.65727	5.84127	5.39004	3.22805	5.11852	5.72823	4.357	6.67361	5.0372	5.30557	5.44684	6.76261	5.05554	5.7216	4.8496	5.08239	5.66241	5.93293	7.10839	5.60072
Uric acid	M-H	167.021	1.3079	0.13473	1.33063	187.565	267.294	178.658	190.609	190.302	126.788	342.669	439.718	291.173	254.564	248.964	225.16	240.303	243.145	218.453	229.527	194.138	200.938	429.836	253.326	164.423	222.597	185.54	158.226
5-hydroxylansoprazole	M-H	366.053	1.3079	0.00922823	1.74678	6.07451	5.31812	5.53232	3.99803	2.7934	4.35742	6.14121	3.08184	4.06446	7.17046	5.13453	6.4842	4.17342	6.59673	4.7821	2.23128	2.93682	2.99901	2.31556	1.74862	3.3487	3.45218	4.83421	4.41391
5-hydroxy-2-oxo-4-ureido-2,5-dihydro-1H-imidazole-5-carboxylate	M-H	183.016	1.32353	0.295761	1.18345	11.2827	18.6292	13.0745	16.2286	16.1329	10.3477	23.1035	27.9911	20.4903	19.5805	16.2805	14.807	15.9325	19.1164	17.6526	17.1486	14.3897	16.6706	24.4032	19.9769	11.6567	17.2915	14.5356	11.1328
5-Hydroxyisourate	M-H	165.005	1.33908	0.341304	1.23367	4.50562	5.36649	3.84414	3.82752	5.1231	2.61298	6.0295	9.14593	6.50392	5.13667	4.37663	5.0093	5.57436	6.37248	4.75524	4.09403	3.52751	4.59587	8.42181	4.95085	3.85395	4.3753	3.94021	3.60649
N-lactoyl-Glycine	M-H	128.035	1.61667	0.545677	1.19845	158.44	129.348	129.624	141.503	121.759	98.8159	152.137	171.959	151.176	169.568	197.027	156.807	132.83	142.187	134.143	151.229	189.046	110.712	111.039	112.847	172.374	102.474	118.136	121.701
Ribose-1-arsenate	M-H	272.957	1.63212	0.471127	1.22737	4.69318	3.59344	4.2541	4.00336	2.80981	3.16341	3.49232	5.03493	3.8514	4.49371	5.53846	5.77823	4.50424	3.44285	4.26038	4.401	4.25499	2.50081	3.35663	3.16063	4.57933	2.71489	3.33636	3.53963
Ticarcillin	M-H	365.028	1.63212	0.0263246	1.51853	10.2701	10.0909	8.90437	9.18172	9.22065	5.15954	8.16197	7.8352	6.32114	9.17951	14.0134	7.90137	7.17492	8.96178	8.90591	6.8618	9.89288	7.16445	7.32278	5.33471	9.99158	5.92995	7.33378	9.95127
Zalcitabine	M+FA-H	256.094	1.64758	0.205835	1.30467	7.32811	9.71328	9.08198	6.71865	8.12806	7.88746	6.6532	7.76815	9.68149	8.79729	10.4036	10.315	9.74547	7.06857	12.4172	7.9152	7.14127	10.4117	7.6126	7.21109	8.26713	9.09044	7.29969	7.9496
Mimosine	M+FA-H	243.061	1.92425	0.0163154	1.39447	40.3384	40.4384	37.6252	45.4702	43.9109	29.7481	50.844	93.6083	68.3306	50.3863	46.3637	42.6858	50.5014	47.561	45.9064	37.038	43.4983	53.8846	82.5978	38.6076	40.7103	49.7846	45.7804	51.4152
Kinetin-9-N-glucoside	M-H	376.128	2.06392	0.451786	1.43561	12.3491	23.2301	22.1162	20.114	34.0747	25.4708	27.4505	12.6295	15.0224	17.3345	23.5834	26.3101	27.9365	20.5709	30.6945	6.50961	6.2087	12.4103	7.42095	21.3496	25.2839	18.1902	19.6047	18.6731
Riluzole	M-H	232.998	2.11053	0.255977	1.20888	8.96123	9.29801	11.0147	11.0743	8.5411	9.05227	9.06638	9.46467	9.92028	11.4345	10.0583	10.006	11.4203	9.23493	7.91888	9.47386	9.73706	11.018	9.28805	9.61955	7.98205	10.7677	10.8305	10.2406
norsertraline	M-H	290.054	2.14153	0.719557	1.25919	51.8848	80.4857	76.3584	69.998	100.775	77.3178	87.6705	54.0051	63.2938	66.5905	86.2362	84.2306	91.448	75.0626	101.755	35.7453	37.8483	51.6095	39.8365	79.5314	82.8163	74.8111	74.4977	64.6255
Dorzolamide	M-H	323.022	2.14153	0.290276	1.29895	27.7268	40.3955	45.5035	37.5468	58.6449	38.3589	46.2565	41.2494	41.3269	36.1295	51.3093	52.3802	49.3443	40.3657	60.6486	19.9903	18.267	25.0089	21.14	35.6072	44.1745	37.8671	39.3071	34.513
Ibandronate	M-H	318.087	2.15705	0.0184792	1.3045	53.5671	53.8496	61.7605	46.2084	55.8701	41.2037	64.0868	59.7491	63.3135	56.662	73.648	63.5989	69.0397	68.307	68.3039	37.0984	37.3965	42.1033	37.8352	45.8892	49.1555	43.6805	50.7598	42.9376
6-Thioinosinic acid	M+FA-H	329.056	2.15705	0.40337	1.40906	4.72515	6.88729	5.58309	4.42339	7.3589	7.11938	7.7857	3.28106	6.66972	4.38245	7.95618	5.3918	8.57971	5.64253	7.10678	1.89938	2.79175	3.47222	1.46611	7.25367	5.65366	4.95844	5.69467	3.46391
Nicotinamide ribotide	M-H	333.051	2.15705	0.0211298	1.35674	33.1251	39.9424	44.5	37.7778	49.3021	37.0437	43.3016	46.6905	41.795	39.7377	52.5169	46.027	53.2373	41.8782	52.2625	19.2191	18.8065	26.6888	27.0624	32.6359	41.9401	31.7071	36.5853	31.2947
Prochlorperazine	M+FA-H	418.139	2.15705	0.00621431	1.81496	60.1681	101.265	97.216	80.5908	137.104	90.168	120.18	105.548	85.4326	78.4143	146.256	114.985	144.532	111.479	172.685	23.8675	30.1927	48.297	44.5207	69.5837	97.2747	61.1455	68.4278	66.778
2'-Hydroxy-3',4',5',7,8-pentamethoxyflavan	M+FA-H	421.147	2.15705	0.131745	1.47107	39.3198	59.9314	54.1804	44.1708	79.2053	60.4505	72.5352	50.5678	52.7111	46.5796	80.1774	64.5429	80.287	67.3632	88.8921	22.1888	21.2756	36.7841	22.0312	52.9697	51.5519	46.3592	54.0384	40.599
6-Hydroxymelatonin glucuronide	M-H	423.143	2.15705	0.138744	1.5508	13.7705	26.5059	23.2045	13.4425	32.2363	24.564	28.2592	17.3939	21.7363	22.8524	34.0971	23.0827	36.9831	27.5894	35.9351	7.57979	8.604	11.8308	7.02696	21.8231	20.6346	19.7447	21.5049	17.3032
Piperidine	M+FA-H	130.087	2.23478	0.0145671	1.25585	118.305	112.26	123.81	101.081	115.743	92.7001	136.153	142.375	128.783	115.13	152.043	119.507	144.366	134.689	143.162	88.3088	89.384	92.5845	87.5678	90.4932	105.747	84.2767	95.7277	95.2559
Cidofovir	M-H	260.045	2.23478	0.529636	1.14038	51.8688	41.9861	44.8677	46.4904	42.3066	35.1316	43.4876	58.7761	57.5174	49.5421	52.4132	49.1852	50.9827	49.4994	45.2841	48.1904	46.6423	47.5085	44.5133	34.076	35.2456	34.8194	39.2697	40.7255
Myrigalone A	M+FA-H	345.133	2.23478	0.0200773	1.43465	19.2692	15.7738	16.0545	13.6672	20.3075	14.865	17.7192	22.5525	18.162	16.8409	24.6653	17.4231	23.0417	20.0863	25.4522	14.4519	12.4531	13.1615	12.1965	9.42199	13.242	13.6554	11.0056	13.9972
Flazine	M+FA-H	353.077	2.23478	0.00745285	1.51252	20.2018	22.9656	22.2426	17.4295	31.2323	17.5829	30.7303	28.6099	24.4098	23.3042	35.4455	23.7489	31.6853	27.8215	34.0455	12.7647	13.6917	16.0614	13.8401	17.959	20.1661	14.5972	17.7441	18.8892
Sulfadoxine	M+FA-H	355.073	2.23478	0.0371486	1.38042	7.88524	8.19485	8.43512	6.43869	9.22649	6.88839	10.8585	9.93985	7.24734	8.55884	13.298	9.0555	11.6479	8.6826	12.6841	4.61933	6.30746	6.44935	5.18329	5.90539	7.95078	6.07404	7.54249	6.61319
N-(1-Deoxy-1-fructosyl)methionine	M+FA-H	356.103	2.23478	0.000376877	2.04276	3.92287	3.21255	2.34285	3.04974	3.2226	2.27833	3.82916	3.2767	4.84736	2.47837	5.37471	3.6628	3.71543	5.1819	3.9348	1.25176	2.48889	1.28118	1.2088	2.29296	1.81471	1.91145	1.19288	1.6513
Flusilazole	M+FA-H	360.098	2.23478	0.000760072	1.64809	56.8023	51.2391	54.5118	47.1133	56.3095	38.0061	64.0357	120.137	65.965	57.0449	87.3858	61.9598	83.7222	65.2594	74.7082	39.0166	33.3217	36.0786	50.6131	30.9682	57.5404	30.984	37.4886	43.2215
4',7-Di-O-methylcatechin	M+FA-H	363.106	2.23478	9.9915e-05	1.58481	73.1415	69.0969	68.8057	63.2427	71.727	51.1462	85.0925	98.9317	91.601	71.4917	107.097	75.4938	101.446	87.2427	100.555	49.8456	50.6321	48.0511	48.5768	47.2655	57.2918	43.729	50.0827	50.9013
2,3-Dihydro-2,3-dihydroxy-4-(4-methoxyphenyl)-1H-phenalen-1-one	M+FA-H	365.102	2.23478	0.00171549	1.50333	25.3605	23.6584	24.6162	23.1317	27.7602	19.6586	32.2229	31.1759	29.0035	22.6797	33.693	31.4965	37.3682	30.4115	33.4661	17.1806	15.3366	17.6856	16.7711	16.567	22.7526	17.2526	17.8395	19.0191
Estrone glucuronide	M-H	445.186	2.23478	1.3764e-05	2.49786	40.1875	36.3222	39.3279	27.673	42.7508	21.6827	49.3071	83.4056	40.9609	37.335	75.6075	42.8731	71.1292	50.9124	67.3384	14.183	19.003	16.0252	17.3738	15.9638	30.2394	17.3706	21.5979	26.8014
Thesinine 4'-O-glucoside	M-H	448.194	2.23478	0.00162679	2.1821	15.7912	17.7334	15.1411	11.2571	19.5765	9.9183	20.6044	26.0266	15.1884	14.021	34.7518	17.9132	26.8395	22.039	28.9198	6.49127	10.3913	10.6721	6.45949	6.27851	12.3352	8.61095	9.42182	10.7773
Guanabenz	M+FA-H	275.009	2.25035	0.251814	1.26793	4.10103	3.73678	4.87813	4.48408	4.05121	2.8514	3.31612	6.69001	5.46265	4.60983	4.70571	5.02619	5.86934	4.58728	4.0844	4.6778	3.96503	4.59387	4.19638	3.05878	3.22551	3.85082	3.73626	4.27921
Erythritol	M-H	103.04	2.49665	0.479269	1.38974	14.7639	26.715	30.1917	19.4085	32.501	25.3307	29.0797	21.9346	20.3502	22.1665	26.3143	22.4785	26.2278	15.0911	31.233	11.9454	13.181	13.8908	12.9571	25.8563	27.7188	19.0563	23.0886	21.8769
Riluzole	M-H	232.998	2.49665	0.322842	1.39291	6.6362	14.0456	12.9969	9.5328	13.1467	11.1143	14.1806	9.32041	10.9178	9.14407	11.7625	11.0462	11.1703	6.41171	13.4135	4.75829	5.14754	5.16457	5.0286	11.9638	11.0459	9.21321	9.79672	9.69707
2,2-dichloro-1,1-ethanediol	M+FA-H	174.956	2.80325	0.0933765	1.17359	25.9638	24.1107	24.0664	25.6451	26.118	24.5687	21.5567	24.996	25.3576	27.5423	22.8078	24.6446	26.4149	27.3897	25.4994	26.7098	23.6318	26.8933	26.5099	23.4441	25.7148	24.2001	24.9362	30.7228
Alanyl-Leucine	M-H	201.124	3.00197	5.52519e-08	2.95612	4.68758	11.5081	10.2597	11.0108	9.51912	13.1384	16.4901	20.6179	9.24658	12.6612	21.2602	13.9603	12.018	14.8852	9.96426	1.50609	2.22547	6.35415	5.0205	5.74808	1.80692	7.26835	7.68062	5.35475
1-O-beta-D-Glucopyranosyl-2,3-di-O-(8-hexadecenoyl)glycerol	M-H	707.507	3.55832	0.389915	1.23325	27.6029	24.1296	28.8593	31.1003	33.1014	19.8208	43.2203	24.1506	39.7905	29.2733	30.0259	36.9119	45.1987	22.9125	26.093	62.6088	24.416	37.1613	43.3446	28.3556	35.3803	23.9232	22.8272	32.3373
1H-Indole-3-carboxaldehyde	M-H	190.051	3.62117	0.106874	1.33015	10.3442	9.91003	18.5927	20.6738	10.599	11.7037	20.1803	11.6554	15.7072	19.1379	16.1508	13.2603	19.8577	17.7689	18.4054	8.3659	10.5785	11.7948	8.73887	11.6611	15.951	10.9813	8.90226	9.46611
Norsalsolinol	M-H	146.061	3.62117	0.0715706	1.62666	3.87924	2.21216	5.6569	5.01577	3.4667	5.2155	5.25133	3.90739	4.87453	4.34505	4.04108	4.29275	5.99125	7.04884	7.59879	1.50267	6.41304	3.29025	2.80116	3.6624	3.01538	3.19773	3.43757	2.52911
Pefloxacin	M-H	332.145	3.63682	0.0367599	1.49246	7.59276	15.3752	8.04718	13.3175	6.91772	9.36807	10.2658	12.006	12.8866	9.93616	12.8336	10.1602	9.68105	12.2881	13.2584	9.70785	8.27189	9.88609	10.711	8.22621	6.89365	8.6046	6.16422	7.84396
Psychosine sulfate	M+FA-H	586.293	3.65237	3.33067e-16	8.76516	8.06843	14.7852	13.3836	11.4797	5.24024	11.4746	11.8984	20.1229	9.46132	18.8512	16.0677	13.1586	17.6779	19.2386	12.488	1.56205	0.792969	2.23877	1.25098	1.58663	1.12109	1.43384	3.2428	1.71582
2-hydroxyacetaminophen sulfate	M-H	227.997	3.71447	0.657884	1.45252	11.0838	8.22911	6.51801	18.1909	10.1496	7.29695	15.7106	13.9337	8.907	15.5071	15.6495	23.845	19.0549	19.2367	10.8058	11.6493	16.8152	20.5918	6.2972	22.4706	7.51637	6.93955	7.25861	14.8369
Semilepidinoside B	M-H	365.134	3.72993	0.495853	1.22833	22.6398	21.0223	18.7692	23.8453	18.6207	17.1949	23.9277	23.1747	25.0329	32.483	27.516	26.8705	31.5921	33.851	17.7735	25.4806	28.4051	16.1572	17.1465	16.9619	17.2465	17.3463	18.8562	20.7564
Isoleucyl-Hydroxyproline	M-H	243.135	3.74542	0.00393171	1.36229	20.8152	21.9535	18.1636	32.3327	20.9857	25.7553	24.4646	17.45	14.171	20.7022	21.3201	20.0908	19.0301	22.3089	25.9292	17.0025	25.8091	16.5941	19.0332	15.0358	13.2993	16.4769	15.6216	17.8455
8-Anilino-1-naphthalene sulfonate	M-H	280.042	3.792	0.0873731	1.82347	2.50277	4.20164	2.66178	1.76997	2.16129	1.94887	1.52696	5.66154	7.1615	3.72254	1.50809	5.64056	5.43211	3.69572	2.40139	5.96595	2.19937	3.62685	2.90716	2.25364	2.40988	2.56338	3.82253	4.70224
Epigallocatechin gallate	M-H	439.065	3.792	0.244053	1.68829	1.14246	1.72029	2.32852	1.39597	0.79744	1.92239	0.969544	1.65959	1.24258	1.51568	1.10758	1.42477	1.18674	1.51071	1.52961	1.0773	0.765561	0.579257	0.944823	0.778994	0.118225	1.42886	0.805337	0.868864
Guanosine 3',5'-bis(diphosphate)	M-H	583.935	3.792	0.159937	1.77771	1.21338	1.51536	1.10346	1.3902	1.54163	0.993164	1.84269	1.83148	1.29639	2.75234	2.47345	2.06982	1.5282	0.936401	1.45703	2.55081	1.91964	1.57264	2.03425	1.45968	1.20264	1.09705	1.99625	1.22521
1-Phenylethanol	M-H	103.055	3.80773	0.00995097	2.13567	2.02773	4.0889	2.37855	2.17774	2.73396	1.85081	5.92118	2.28962	3.48305	3.06609	6.29086	4.1451	3.67842	6.9192	2.43167	1.90794	2.36258	2.78446	1.50177	1.64141	1.67476	2.10479	1.8641	3.58671
Cinnamic acid	M-H	147.045	3.80773	0.000881209	1.27201	27.6586	36.5868	30.4232	30.1912	26.5286	35.324	33.0711	37.2165	36.3012	36.6529	42.7687	34.9758	32.7353	33.6342	31.9549	24.3427	24.7546	25.4203	21.8268	25.7092	24.4245	25.387	28.0414	24.2418
L-Phenylalanine	M-H	164.072	3.80773	0.00798988	1.22478	233.779	306.628	261.912	267.683	220.535	275.71	283.406	318.84	316.94	314.184	342.44	283.651	288.785	283.96	288.243	216.777	208.483	205.868	203.852	223.718	228.007	232.352	237.872	201.339
N-Phenylacetylaspartic acid	M-H	232.059	3.80773	0.145933	1.48986	3.55974	5.58504	5.93593	7.37729	4.3626	5.65735	4.91572	8.08584	7.73952	5.25261	5.87266	9.65222	5.33583	5.4979	10.3921	6.85801	5.41277	3.59689	6.65551	4.61689	6.23678	6.65895	8.13779	6.06873
Norepinephrine sulfate	M+FA-H	294.029	3.80773	0.523622	1.124	40.6377	49.35	51.8698	55.0616	43.8677	48.4097	45.7252	50.3039	52.2682	54.7907	60.3313	47.1455	51.9502	49.6432	51.8353	50.7676	42.9157	44.8627	44.1846	43.0167	46.4672	50.8873	46.8526	42.9878
Methylgallic acid-O-sulphate	M+FA-H	308.994	3.80773	0.472147	1.22513	4.49588	5.47262	5.82326	6.86004	5.56527	6.35516	5.98568	7.75261	7.81868	5.14334	4.34268	5.35645	5.81732	5.79688	5.73521	5.75027	5.02196	5.58029	5.50893	4.5819	4.90399	5.25254	5.57545	6.79226
Cellulose, microcrystalline	M-H	351.131	3.80773	0.021955	1.44785	11.41	17.242	16.8235	14.6307	9.61918	15.549	15.922	17.5929	15.7499	19.7607	21.9877	12.1555	16.1597	17.2157	14.6718	12.845	10.8678	9.69367	9.08972	9.64267	13.0856	14.1304	11.9562	12.891
5-Hexenyl glucosinolate	M-H	382.062	3.80773	2.81915e-05	1.95304	1.364	2.22666	1.63069	2.61903	2.31095	3.09545	1.00209	3.4659	2.83148	2.66847	3.39716	2.17238	2.39736	2.14543	1.79492	1.32956	1.49896	1.54397	1.79756	1.31504	1.47825	1.45606	1.72563	1.33568
Hexyl glucosinolate	M-H	384.076	3.80773	6.54732e-05	1.31931	26.5726	38.8363	35.5806	35.1539	26.7708	33.7377	33.3406	41.8616	43.8653	45.888	42.4806	32.0925	42.6746	33.6373	37.2223	25.0772	23.6373	26.5932	26.0731	28.0731	26.069	29.3311	28.8122	22.3113
1-O-Caffeoyl-(b-D-glucose 6-O-sulfate)	M-H	421.045	3.80773	0.0143033	1.34028	10.799	11.5053	12.3549	15.2878	9.09879	12.0814	11.6066	18.4305	15.6672	12.9986	12.3096	12.4744	12.2146	11.8238	10.8524	8.58204	9.32877	6.89694	8.54414	10.6816	9.88944	8.78374	9.8832	7.68302
6-Methylthiopurine 5'-monophosphate ribonucleotide	M+FA-H	423.041	3.80773	0.0304414	1.30934	7.02406	9.44581	5.89658	6.41381	5.4985	5.95173	5.97379	8.84209	6.64956	9.39105	8.90737	7.88337	7.0097	7.6216	8.992	4.78268	5.0424	5.27637	5.31203	5.86012	6.88318	5.22406	7.0497	5.67654
Celecoxib	M+FA-H	426.071	3.80773	0.0194997	1.85128	1.01193	3.1197	2.89757	3.15347	2.53534	3.12684	2.05586	5.98161	3.13721	2.77756	2.61908	1.77791	4.26086	1.91588	3.32268	2.84695	1.21507	1.62988	2.23452	1.79028	1.99416	1.57266	2.18925	1.70483
3-Oxohexanoyl-CoA	M-H	860.148	3.80773	0.000565994	1.91403	3.97354	5.13768	2.65394	5.18395	2.36993	3.86369	4.09728	4.84451	6.10937	5.00952	4.73	6.1204	4.72419	3.19131	5.99595	2.32101	1.16464	1.69536	3.46536	2.1441	1.5423	2.42845	4.45425	2.6206
L-gamma-glutamyl-L-valine	M-H	245.114	3.83863	0.157647	1.45469	10.2117	8.86691	9.79377	7.64886	7.88261	7.17497	14.1217	8.95457	10.7434	7.67111	10.0632	8.69698	20.868	7.61611	9.38736	10.3943	6.08628	8.32656	6.16436	7.54009	7.91385	9.95403	7.83274	13.4745
N-Nitrosoproline	M-H	125.035	3.85403	0.0812639	1.45927	5.19249	9.88886	5.04378	5.972	5.76944	9.18595	7.62051	6.27291	5.25673	9.56989	11.4533	5.8181	8.61221	8.03872	8.00646	5.65633	3.63047	4.80255	3.85839	4.4828	3.92451	5.89821	6.87389	3.11317
Thymidine	M-H	241.083	3.88467	0.189409	1.21479	39.3984	46.9534	37.3702	47.1421	37.1967	54.5607	38.1152	62.5577	49.3286	49.9961	55.4712	43.3677	49.2364	51.9396	44.1905	35.3208	46.7536	35.1348	34.9402	34.9968	34.615	38.4279	37.7375	34.9489
3-Hydroxykynurenamine	M+FA-H	225.088	3.97685	0.0575662	1.69303	5.79627	2.90563	3.12656	3.60661	4.56741	1.42469	6.35027	2.57746	4.99614	5.87686	2.95021	4.2967	6.22133	9.3011	7.48989	3.55629	5.68745	6.06421	6.96743	4.6607	4.92794	3.37241	4.06729	3.24223
5-Sulfosalicylic acid	M-H	216.981	3.99225	0.00047569	2.18649	5.39029	7.15902	8.39511	12.0711	6.38825	10.4908	16.0613	7.93188	9.29968	12.7406	12.1965	7.77638	10.4961	14.5449	8.19582	6.714	4.98536	1.54578	3.21515	6.54192	8.26633	6.06446	2.80883	3.95204
Acetaminophen glucuronide	M-H	308.077	4.00767	1.78145e-05	2.96362	7.86422	4.4227	3.62496	5.3793	1.70146	3.70737	5.03247	3.95355	7.29982	7.1636	9.49929	16.1118	6.85239	10.7352	7.03287	3.16408	2.05355	4.33117	3.66677	1.51082	1.94972	2.67667	2.02274	1.93127
Ticarcillin	M-H	365.027	4.00767	0.411143	1.3822	2.36136	2.35724	1.28616	2.11245	1.17104	1.24963	2.2458	2.79808	1.93706	2.49509	2.48314	1.91848	2.23898	3.00866	2.0118	2.66426	3.22299	1.12849	1.08628	1.12201	2.13338	1.99115	2.10769	3.23273
Alpha-N-Phenylacetyl-L-glutamine	M+FA-H	309.109	4.023	0.517235	1.19178	23.4261	24.0142	24.985	28.333	17.9703	16.995	24.6553	24.6735	23.2302	26.1105	31.8617	21.1328	26.3159	30.6794	22.9122	27.7726	24.2467	17.6276	15.7906	17.1883	21.9213	21.235	22.789	24.6279
4-(2-amino-3-hydroxyphenyl)-4-oxobutanoic acid O-glucoside	M-H	352.103	4.03838	0.00365561	2.17464	3.83531	2.91895	1.81678	3.30341	1.57002	1.89206	4.26146	3.14984	3.46948	2.10513	3.69365	3.75791	8.03766	5.79051	3.19734	3.36094	1.91437	1.41394	1.81341	1.67705	1.67745	0.799622	1.19279	1.27118
1,2-Dimethoxy-13-methyl-[1,3]benzodioxolo[5,6-c]phenanthridine	M-H	346.107	4.09968	0.224363	1.33755	16.8595	14.2494	14.1391	22.6691	16.3875	13.4511	15.5146	18.6681	19.307	24.5516	19.0037	19.6215	21.4684	25.409	16.4255	23.4999	22.8602	16.2759	17.4905	11.9302	11.3782	11.8718	11.1127	18.2336
5-Aminopentanal	M+FA-H	146.082	4.16132	9.55645e-06	2.32503	7.29616	8.53273	4.8264	8.42578	5.58349	5.8868	8.09623	4.0539	6.52411	7.84548	9.55958	7.35747	7.29433	8.78683	5.60767	4.22679	2.32251	3.42167	3.89247	2.04471	2.1242	2.20732	5.22172	3.39892
Pantothenic acid	M-H	218.104	4.16132	1.03112e-11	2.85704	161.322	217.306	149.314	163.837	98.6011	104.192	189.154	165.14	207.031	164.393	259.593	144.384	168.812	226.203	130.172	85.3777	65.8167	81.6778	92.0737	69.7342	63.2151	71.6179	82.9514	69.1268
Indole-3-carboxilic acid-O-sulphate	M-H	239.997	4.16132	0.00273434	1.87773	5.25551	2.8418	1.72874	3.50098	1.86024	2.95614	4.74913	3.22324	3.34264	3.32613	3.9914	3.35681	4.59134	6.16314	6.62354	2.17529	2.11676	3.54898	4.02067	3.96319	1.79525	2.24021	1.19108	1.72905
Paracetamol sulfate	M+FA-H	276.018	4.16132	1.24307e-09	2.83388	4.37805	5.89131	4.14985	5.0616	2.84995	3.10054	4.65475	4.12234	6.23699	4.77466	8.47087	3.84568	3.96653	6.10597	3.07115	2.43238	1.37415	1.9017	2.90996	1.52856	1.36044	1.94351	2.7127	1.69716
Beta-Citryl-L-glutamic acid	M-H	302.055	4.16132	8.45173e-08	2.22073	4.75963	6.90513	5.07135	5.01359	2.90876	5.9174	5.8378	6.20963	6.4681	5.11386	7.90798	4.35246	8.00766	6.13522	4.43159	2.94699	2.27118	4.32576	4.56728	2.4666	2.08354	3.89778	3.17746	2.05774
Famotidine	M-H	318.028	4.16132	3.60793e-09	2.79306	6.90271	8.20301	7.15324	6.24604	3.00998	3.4746	7.22773	6.93813	7.41397	7.58003	10.7598	6.37913	8.15087	7.50323	4.04877	2.50796	2.48967	3.34554	4.26446	2.52395	1.64099	3.12335	2.36071	2.44295
Tetraphyllin B	M-H	286.09	4.17678	9.73225e-09	2.68113	1.99454	3.6729	2.42262	2.34895	1.95896	1.93451	2.79245	3.29327	3.92009	2.53595	3.36464	2.3288	2.64034	3.9086	1.59502	1.51589	1.56129	1.55704	1.92009	0.700713	1.37646	0.797176	1.59298	0.821106
Aminoglutethimide	M+FA-H	277.119	4.2228	0.0038509	1.80462	6.96271	7.43794	9.79386	12.9987	7.53268	13.0746	10.193	5.58999	3.87735	9.90039	9.09996	7.95777	6.14007	8.22322	8.45355	6.45503	9.05426	4.46424	8.81691	3.70533	2.44492	2.96362	3.30957	5.23978
Succinyladenosine	M-H	382.099	4.29953	0.135059	1.27753	8.75513	9.012	10.6504	11.5845	9.10614	9.24364	11.7582	12.2872	16.1159	15.9174	11.1319	12.708	12.4346	16.215	14.1353	11.8361	10.7283	10.2256	9.46478	8.73683	8.96065	8.52464	9.50912	8.86471
Flavidulol C	M+FA-H	559.308	4.40693	8.03834e-05	2.4402	13.005	17.2209	13.3664	15.5057	18.6647	22.0791	12.8028	10.236	11.4256	10.232	10.6425	16.5045	22.0174	10.3545	11.837	5.13873	2.82561	10.7008	5.1382	9.00274	4.1545	8.28638	7.08447	9.08403
2,2-dichloro-1,1-ethanediol	M+FA-H	174.956	4.43758	0.028186	1.19599	26.4826	28.7012	27.2845	31.2533	29.6599	28.0092	28.1457	32.2284	30.3534	30.0978	27.0593	26.6812	30.7542	28.5416	27.8305	29.0077	28.1108	29.7516	29.1266	28.1859	31.4106	31.1701	29.3672	32.7332
Lamivudine-triphosphate	M-H	467.939	4.49893	0.441149	1.49387	2.67937	1.64111	4.23371	2.76192	2.10265	2.28952	5.01865	2.60483	3.56993	2.16907	1.88337	3.8647	2.63417	2.64664	1.72247	2.85714	1.172	3.20795	2.58955	4.35766	3.17049	3.65265	2.76028	2.08145
Heliangin	M+FA-H	407.171	4.51453	0.771507	1.36454	23.8138	33.6738	33.0771	30.0578	23.8086	14.158	30.3691	34.6772	35.3273	20.1368	32.7671	16.0824	28.8061	35.3336	40.5669	37.1452	46.3147	16.2891	33.1037	28.0379	26.6825	33.9304	18.9609	28.2623
(卤)-2-Hydroxy-3-(2-hydroxyphenyl)propanoic acid	M-H	181.05	4.60613	0.202332	1.27908	18.6569	24.1497	20.7203	26.4602	19.3516	19.5787	22.3078	18.046	21.7285	17.2856	25.9815	15.5461	19.4465	35.2708	20.0694	20.5016	19.7395	21.7779	17.0488	18.2485	15.5188	15.2559	14.3215	16.6066
Lyciumoside IX	M+FA-H	761.366	4.75962	1.26958e-09	2.39026	107.583	102.781	56.9826	69.6627	58.1941	86.8737	71.9365	81.2911	77.2211	52.0013	60.6425	63.5871	91.3801	46.7106	65.9249	29.8637	32.5046	43.6259	45.8245	24.5718	23.7634	20.0991	28.2031	35.126
Valyl-Proline	M+FA-H	259.13	4.95943	0.0789869	1.41279	9.23684	6.6622	6.64099	9.45277	7.56281	4.87901	12.0922	7.94403	9.40603	10.3951	12.2682	11.6546	11.9687	11.207	9.70007	7.03543	6.86644	4.21708	4.80323	7.38318	7.74603	6.87725	5.70812	9.82027
Homoarecoline	M+FA-H	214.108	5.06703	0.838021	1.21543	2.04489	3.87057	3.46755	5.82907	3.52065	4.46534	5.60326	3.66401	7.73115	5.616	4.25771	5.55233	4.62481	5.82731	5.63973	2.41188	4.92422	5.84041	2.0833	5.72096	4.66075	3.71049	2.16086	4.61919
Mevalonic acid	M-H	129.055	5.09777	0.889843	1.19192	22.0393	22.9895	36.5819	33.4112	30.4036	19.7947	28.3923	34.3399	34.8027	33.5574	36.2102	27.1636	29.0106	29.4322	30.893	22.2541	17.1586	19.8245	23.8798	50.5117	25.6805	43.483	28.1727	18.6741
Cyclolinopeptide G	M-H	1078.49	5.14402	9.58841e-11	2.60459	46.7383	72.5522	38.0934	66.0064	31.3093	52.4776	42.1897	38.4808	41.2035	59.3114	58.2584	43.5114	45.9905	53.1387	55.9671	18.481	21.9557	20.7427	28.0536	26.3603	22.5043	18.6223	20.1189	21.5009
Leukotriene D5	M+FA-H	539.242	5.14402	5.50808e-10	2.61301	26.82	43.1161	20.9487	29.4706	19.4919	28.1152	23.7785	17.1185	20.8953	32.6359	30.406	22.8104	21.6098	25.7052	29.4891	10.0486	9.97584	10.681	9.96588	17.7991	13.8906	10.1331	10.585	9.05081
(7'S,8'S)-4,7'-Epoxy-3,8'-bilign-7-ene-3',5-dimethoxy-4',9,9'-triol 4'-glucoside	M+FA-H	565.197	5.14402	0.000134046	2.36917	6.18901	8.08893	6.33826	6.95408	3.22494	5.91297	3.39783	2.22406	3.94163	5.3053	4.53128	3.49731	4.37752	5.26942	6.41553	1.7893	3.04576	2.7919	2.19242	2.70906	3.35927	1.51301	3.81739	2.11443
L-gamma-glutamyl-L-isoleucine	M-H	259.13	5.2211	0.0060127	1.43943	34.738	30.7946	29.0796	33.1577	31.0205	22.5708	42.764	41.2053	32.7893	35.8223	57.8346	45.1665	48.2925	44.0921	39.3512	32.434	33.3709	22.7685	20.1305	25.6156	32.22	24.2584	25.6919	29.1186
1-(sn-Glycero-3-phospho)-1D-myo-inositol	M-H	315.049	5.2211	0.417096	1.48586	3.0822	2.44196	3.02666	2.71283	2.58407	2.65045	4.61244	2.74823	2.19447	4.12503	5.03145	4.42924	3.46001	4.4131	4.64959	1.72345	4.36204	2.77458	1.93964	6.45057	2.85195	1.89868	3.57172	3.45941
N6-Carbamoyl-L-threonyladenosine	M-H	411.126	5.2671	0.315879	1.31509	5.13315	6.1269	5.58405	8.63791	3.33914	4.0933	5.25352	5.84615	7.78765	7.5702	7.78893	6.04965	8.45846	10.5692	6.38853	8.67877	8.43726	4.08745	7.06392	3.998	3.92921	3.74767	3.77758	6.91418
Nitroglycerin	M-H	225.994	5.45153	0.605957	1.22734	1.93977	2.23291	1.72904	1.67196	2.02976	2.05432	2.47997	1.59648	2.88943	2.62139	2.3001	2.64238	3.5808	2.10441	2.56795	1.10228	2.04422	1.48896	2.91144	2.97243	1.61278	1.61808	1.77657	1.47161
Mevalonic acid	M-H	129.056	5.46693	0.965157	1.10365	33.1428	31.7901	41.8798	36.4908	39.3714	33.3807	35.7574	38.4135	37.0481	45.9103	49.9337	32.9164	43.3087	38.8375	41.6268	27.7092	31.9975	28.0628	33.6116	55.0945	28.9146	48.5493	28.7257	26.7638
6,7-Dichloro-3-hydroxy-1,5 dihydro-imidazo[2,1-b]quinazolin-2-one	M-H	269.983	5.46693	0.776623	1.19219	4.58333	4.94735	5.02921	4.53261	4.32275	3.52467	4.2727	3.66167	5.23096	5.03529	8.99074	5.44741	5.44855	5.82651	4.57825	5.15101	3.8158	3.74532	3.9671	5.85396	3.60952	4.82896	3.82622	3.03171
Cochliophilin A	M-H	263.035	5.48233	0.922251	1.13127	2.61081	2.23308	2.67816	2.46392	3.50577	2.13286	2.09107	3.09226	2.4209	2.83006	3.28905	2.33449	3.31485	2.86982	3.6024	1.78299	2.80814	1.54175	3.03576	2.75294	2.68016	2.21582	2.28082	3.3209
Glutamylphenylalanine	M-H	293.114	5.49775	2.68746e-06	1.61854	19.0599	26.0694	18.7978	25.9937	17.7242	21.9692	26.9415	30.5065	28.1641	31.4871	34.2528	27.0263	28.5106	26.5217	23.7633	19.1752	15.012	12.4798	12.4134	14.2139	17.9915	14.9487	16.6812	13.7748
Diazoxide	M+FA-H	274.988	5.83578	0.19529	1.49819	1.97868	3.91252	4.88879	4.03814	1.86538	3.12198	4.40261	2.92672	4.16664	3.15857	3.34813	4.48824	3.26159	5.6508	3.49418	3.54413	1.8582	2.24821	1.65097	2.09601	2.54211	3.26416	1.81102	2.34473
2-Methyl-1,4-naphthalenediol bis(dihydrogen phosphate)	M-H	332.994	5.83578	0.0438959	1.7127	1.61176	1.60748	1.16925	3.02004	0.870605	2.01019	2.93344	1.31419	4.01774	2.86746	2.45942	3.48281	3.36826	5.52962	4.49966	3.75494	1.5983	1.55414	1.72806	3.18428	2.06957	1.04833	1.23676	2.60725
Lomefloxacin	M-H	332.124	6.05075	0.156622	1.42683	6.40666	7.29251	7.38581	6.21344	5.87131	5.32668	5.6515	4.63834	6.74373	4.78897	10.6496	6.9172	6.19225	7.46125	5.52102	5.34719	4.31934	3.66898	3.31828	5.89768	3.36682	3.35219	4.97492	5.23685
3-(2-Furanylmethyl)-1H-pyrrole	M-H	146.061	6.34068	0.0775987	1.57729	9.31021	6.07836	11.9375	5.65425	6.57237	8.69702	12.6682	3.07274	6.41595	6.13487	6.25931	7.87686	6.77005	9.01173	8.46616	5.81321	9.33645	10.8497	4.56969	5.68563	6.12426	7.4704	5.36194	4.24301
1-Methoxy-1H-indole-3-acetonitrile	M+FA-H	231.077	6.43278	0.0483828	1.74393	10.5597	11.8479	5.08858	10.8319	4.05524	4.83441	10.3828	4.51603	9.76541	4.71769	6.04755	7.11798	8.84836	12.8708	5.77849	6.57758	5.17856	4.82326	4.03371	3.46717	5.03296	9.80033	3.51054	5.03281
Cyclolinopeptide H	M-H	1062.49	6.50962	1.2332e-10	3.88664	10.324	20.5873	12.3846	20.8039	15.395	26.5142	16.8919	12.584	5.11491	15.1305	17.3967	13.5391	17.9453	19.7141	12.3423	3.31689	3.95926	5.23855	3.60791	4.97735	7.48267	6.07112	7.12776	6.43402
Elatoside D	M+FA-H	1163.54	6.5556	1.03946e-10	4.71968	16.6862	27.8612	18.5517	20.5749	18.5523	16.9714	13.2685	12.7685	3.93774	18.9743	14.1542	12.2425	8.80921	18.5702	9.83297	5.23273	4.58709	1.36957	7.27263	11.1365	5.87812	7.50259	4.61205	8.62952
Ambenonium	M+FA-H	581.267	6.5556	9.49241e-14	4.95932	50.6825	79.3669	53.4809	54.7213	44.7004	56.8168	38.769	28.6701	19.1597	41.1388	48.1076	34.0362	31.8555	61.7596	33.0763	16.4757	11.9868	10.5879	17.2463	22.8135	20.3988	12.1338	16.0798	14.2692
7-Sulfocholic acid	M-H	487.241	6.6476	1.10467e-13	3.48054	7.60383	14.1284	9.86654	6.26181	7.02177	11.3868	12.1974	14.1274	13.8058	19.0904	19.7768	13.7412	11.7259	16.844	13.5699	4.69903	2.9779	2.62175	4.91644	3.518	2.69122	5.28249	4.17649	3.57482
Nor-psi-tropine	M+FA-H	172.098	6.72948	0.274705	1.54827	3.33286	2.18003	7.09592	2.7814	5.81201	2.64963	5.3764	3.164	7.18249	8.10523	6.91742	10.7029	6.69203	3.55943	9.0705	2.85671	2.92898	5.50327	5.13896	4.56572	4.1307	1.90635	4.16027	6.44235
Mollicellin F	M-H	413.039	6.89835	0.101754	1.66939	18.5028	14.1384	13.9691	25.2255	7.45253	11.7609	18.0997	10.9841	13.4801	11.9576	16.8558	14.6772	16.0126	23.776	25.6367	14.1867	10.9118	9.88115	8.41488	12.7802	18.1012	10.5754	7.64008	10.4787
Methyl methylthio selenide	M+FA-H	186.934	6.9906	0.0143211	1.16853	27.8531	24.6467	28.1215	29.0743	27.8809	26.4161	27.115	35.0399	30.6053	25.9817	28.283	28.1362	31.9872	27.4854	27.7844	29.2976	31.2603	27.5731	32.9885	26.2176	29.3348	30.762	30.0238	27.6925
Genipic acid	M-H	165.056	7.31288	0.000496504	1.73921	15.5116	18.2484	11.7559	17.0908	19.9086	11.4872	14.4891	21.273	13.8341	12.7236	11.1321	10.9936	12.6764	13.382	15.0477	9.01242	7.80665	11.2945	11.308	9.85644	8.41541	8.12088	8.34038	6.44965
Endomorphin-2	M-H	552.263	7.78897	1.13066e-10	2.89117	16.4349	27.9115	18.7768	26.6306	9.24638	18.8282	32.8412	44.3205	28.4229	31.6117	28.9712	26.2726	19.3171	34.9562	21.4115	10.252	9.83194	7.85423	13.1082	8.87097	7.77178	9.34388	7.71089	4.87095
3-Ethyl-1,2-benzenediol	M-H	119.05	7.80432	8.333e-12	4.37203	10.2031	6.07783	5.9648	14.5998	7.22333	3.94625	15.0614	15.5598	9.04397	9.64276	6.32661	8.78596	7.64477	10.8258	9.03967	17.1468	14.1594	15.1389	16.1996	18.9873	21.3953	33.9008	27.8473	31.5743
4-vinylphenol Sulfate	M-H	199.007	7.80432	7.10121e-12	4.17968	29.1609	14.8184	15.3669	40.4966	16.1645	12.5961	32.5745	44.2193	23.5136	26.247	19.7283	25.9448	21.5629	27.0898	24.5652	44.1724	31.7318	43.4986	42.6513	46.2546	54.3818	87.2687	70.4082	80.8108
Phaeophorbide b	M-H	587.228	7.9426	0.000346598	2.43933	12.9252	8.16133	8.27442	6.66886	10.3186	13.0025	13.1872	5.29985	5.40827	11.3007	9.24752	9.09317	8.8267	10.4542	9.42993	14.1526	25.9586	16.3652	10.5724	11.2125	7.66911	14.7134	10.8783	11.2381
3-Oxo-12,18-ursadien-28-oic acid	M-H	497.333	7.95775	3.45615e-05	2.12032	2185.32	2089.72	1755.48	1690.46	2040.13	1518.74	2186.25	5173.46	1715.06	2453.86	2526.62	2118.18	2066.34	2068.55	1890.28	2219.83	1881.15	4417.6	5917.96	2285.81	2032.06	2085.5	3060.52	1952.01
(3beta,5alpha,9alpha,22E,24R)-5,9-Epidioxy-3-hydroxyergosta-7,22-dien-6-one	M+FA-H	487.304	7.95775	3.66606e-05	1.98288	220.268	240.517	194.451	174.793	204.976	177.15	252.577	531.486	233.249	253.325	259.912	210.36	224.528	215.648	201.386	251.846	255.283	392.442	598.093	221.817	206.859	202.999	294.962	200.965
Desglucocheirotoxin	M+FA-H	595.277	7.98803	6.39488e-13	3.27292	129.749	136.938	106.821	101.545	83.2813	130.82	132.979	74.296	74.1327	75.4234	90.3106	91.3474	135.077	88.7804	83.979	39.2475	20.947	32.9033	44.351	29.4065	26.076	45.2237	34.4468	37.8995
1-Methoxy-3-methylene-2-pentanone	M+FA-H	173.082	8.11002	0.0636697	1.34873	16.9196	16.6536	20.8143	14.5018	12.2711	17.317	25.345	17.1978	15.1939	16.4208	16.0664	18.247	15.8288	14.9729	19.2533	14.5704	16.3447	13.0559	16.4942	13.278	14.8395	17.1816	12.1166	14.8905
2-O-Acetylarbutin	M-H	295.082	8.12542	2.24015e-07	3.19293	33.6364	19.3711	19.6968	38.4212	19.4199	14.9363	36.8838	35.0117	27.4494	31.8471	25.0226	17.7643	22.3339	28.5972	23.9232	25.8037	20.5825	18.6849	17.8077	29.5333	35.1263	32.9929	40.7665	36.0457
Ustiloxin A	M-H	672.257	8.26353	3.78741e-12	5.00521	6.54562	11.1864	10.087	8.21605	5.07641	11.6679	10.7003	14.5129	11.2806	6.32236	8.66516	8.20445	12.1414	8.50837	11.2347	1.30298	0.314941	3.11908	3.27708	2.5499	2.32591	3.53441	2.72315	1.25271
Cyclopassifloside X	M+FA-H	743.429	8.29422	1.11255e-05	2.87427	27.6164	27.2332	45.9657	29.3968	41.9451	46.3952	15.0311	7.50163	15.408	17.5814	19.8229	26.5522	37.6943	22.1636	23.7586	12.1039	6.47407	13.4711	6.92995	13.0304	8.05059	19.4757	17.2437	16.0542
Ranolazine	M+FA-H	472.24	8.53977	2.97191e-09	2.96062	21.3473	26.8208	12.231	14.102	16.1891	17.4547	16.7469	10.5566	13.1695	12.3457	17.2533	12.3285	17.2417	25.1438	13.58	6.63355	5.71732	6.22844	7.14706	8.71602	6.00947	4.28805	3.94324	5.21547
PGP(18:1(11Z)/22:6(4Z,7Z,10Z,13Z,16Z,19Z))	M+FA-H	945.487	8.53977	3.33067e-16	3.27059	704.636	702.048	647.03	564.523	652.632	800.167	545.594	527.58	536.486	452.495	545.402	592.637	728.032	684.393	547.871	209.338	196.105	216.476	239.407	225.462	186.009	252.415	228.446	242.227
Lablaboside F	M-H	1393.65	8.63188	8.21565e-15	3.81701	58.067	82.6737	65.7646	98.4868	36.6971	66.6223	68.981	64.9199	79.8754	123.384	84.5364	62.588	56.7207	95.455	60.3985	21.6595	15.0828	14.0977	20.3261	18.6698	22.2642	23.9161	16.6775	9.54135
Mulberrofuran T	M-H	715.3	8.63188	1.70974e-14	3.14098	14.0688	28.7916	21.8045	28.8518	13.079	19.614	19.1339	23.3705	26.3613	23.1712	23.3975	18.9251	21.363	24.08	17.7661	8.1386	4.03244	6.00105	8.36215	5.99309	6.23478	7.79372	6.66835	5.12505
Hv-NCC-1	M+FA-H	723.283	8.63188	0	3.84865	20.8606	34.5103	28.9439	25.2763	14.0665	25.9394	25.9981	39.2232	27.3083	36.0707	29.6614	27.6027	25.3272	34.9034	20.8549	8.36249	6.65703	6.18526	9.56167	6.27941	9.77155	7.68652	5.86365	4.29333
Troleandomycin	M+FA-H	858.456	8.69333	0.038702	1.54015	153.013	158.91	173.47	174.072	182.788	170.195	111.335	101.139	218.701	168.987	183.413	197.605	193.235	220.161	199.783	109.917	151.959	122.05	148.141	115.218	126.611	182.025	98.7213	106.507
Pentacarboxyl porphyrinogen III	M-H	681.265	8.78585	0.000642196	2.14811	16.3185	29.9213	14.3112	16.8037	14.7357	13.3343	16.0629	14.4434	13.2321	16.0588	9.6791	13.5707	11.2309	17.742	15.5123	7.07925	4.95111	5.4497	7.9209	9.63854	9.72339	4.83149	11.3368	14.6933
Itraconazole	M-H	685.217	8.78585	0.0305834	2.11132	49.4279	54.4729	42.7317	41.8668	40.9417	65.3387	25.985	23.8303	24.0688	27.8572	57.7486	46.2333	41.514	48.7667	67.118	18.79	25.3537	23.9121	25.0384	37.9322	35.4377	17.0652	25.0464	53.6259
Canavalioside	M+FA-H	591.268	8.80118	0.00326208	1.81037	43.1119	72.8241	57.7867	50.1177	37.2088	108.391	71.7032	77.9402	90.1477	72.2897	87.9014	90.0951	111.46	82.2944	62.3658	42.1009	56.2445	48.3322	28.8244	35.9662	47.4189	46.7783	39.6593	35.8027
QYNAD	M-H	608.237	8.80118	0.00909962	1.62222	203.638	240.215	118.329	174.489	144.345	219.109	165.655	150.528	249.936	181.998	246.09	193.806	180.934	160.05	159.49	80.4188	137.865	71.8683	73.9673	91.6671	138.302	164.647	92.7115	130.361
Liothyronine	M-H	649.775	8.80118	2.81369e-10	2.79773	184.802	130.692	130.549	101.513	96.7058	89.2802	135.222	66.2267	60.8397	75.5834	79.4786	95.1562	84.8417	116.093	75.2256	42.8347	39.0989	41.222	46.4455	77.2927	68.374	51.8956	48.0411	50.3451
Gluten exorphin B5	M-H	657.257	8.80118	5.46282e-11	2.61047	229.296	348.617	247.03	288.975	237.067	236.319	225.289	156.482	135.091	201.796	251.989	190.779	186.856	281.269	198.024	100.062	97.0639	92.6854	123.934	145.892	152.767	120.206	128.402	106.792
Diatrizoate	M+FA-H	658.761	8.80118	2.32066e-10	2.50158	376.179	479.684	405.686	427.56	381.118	405.766	357	236.867	234.854	304.695	377.568	320.551	306.601	460.093	318.23	162.8	173.607	150.201	169.368	252.289	240.978	197.931	197.606	160.071
1-(3-Hydroxy-5-methyl-2-thienyl)ethanone	M+FA-H	201.023	8.86183	0.0180093	1.98527	183.4	132.635	96.6323	222.419	71.7302	91.9208	184.77	151.862	161.876	240.567	149.417	115.647	180.224	206.429	139.586	115.977	102.38	80.4672	145.595	55.8094	37.1544	126.68	49.9153	77.4287
Canarigenin 3-[glucosyl-(1->4)-6-deoxy-alloside]	M+FA-H	725.338	9.0758	1.86517e-14	4.5575	144.337	147.11	181.448	148.36	118.453	193.187	153.066	85.0468	72.2432	114.556	120.226	115.856	151.943	136.205	120.542	47.7135	21.6032	39.6058	24.2785	43.071	33.781	47.367	39.7727	38.9984
Cyclolinopeptide F	M-H	1082.5	9.0912	0.184514	1.49326	18.3362	17.2847	8.57159	19.1652	15.026	18.5353	18.6496	14.4823	12.8281	15.2988	11.9857	16.038	15.137	12.1026	15.1117	10.3887	15.5225	13.8681	18.4511	11.8615	10.3826	11.0528	11.0579	12.4469
Desmopressin	M+FA-H	1113.42	9.0912	0.00447404	1.88079	21.3686	9.60986	12.8566	14.909	14.2853	17.5025	13.8824	14.1677	17.3897	7.3667	10.4978	10.3254	15.7539	13.4046	12.134	5.98766	9.57877	12.9716	12.934	12.5784	8.9945	8.24573	10.435	5.15283
Tetracosanoyl-CoA	M-H	1116.43	9.0912	0.00224628	1.62363	29.7624	23.193	21.5417	32.711	28.1911	27.0212	25.6737	22.6881	18.6186	15.0991	23.5972	25.8255	25.124	19.8145	20.7996	13.1354	29.1465	18.2677	25.9236	13.9147	19.8899	15.8672	13.2738	15.4544
DG(22:5(4Z,7Z,10Z,13Z,16Z)/22:6(4Z,7Z,10Z,13Z,16Z,19Z)/0:0)	M-H	695.506	9.25957	0.00553481	1.82385	139.704	108.991	101.851	75.8893	82.4276	88.0632	107.2	238.907	90.2542	98.4089	119.348	108.645	128.195	87.2099	72.425	125.539	86.8977	255.697	254.913	119.131	94.3155	111.347	122.499	97.9228
2-Phenylethanol glucuronide	M-H	297.098	9.3656	1.99776e-05	3.18188	165.72	69.5777	50.3551	108.417	53.8794	80.8888	124.505	108.834	140.939	210.706	196.515	105.741	138.526	260.047	187.037	67.6342	64.2632	38.2214	52.389	42.6844	27.6592	46.0213	32.2394	45.6151
(3S,3'R,5R,6R)-7',8'-Didehydro-3,6-epoxy-5,6-dihydro-beta,beta-carotene-3',5-diol	M+FA-H	627.407	9.5036	0.000127852	1.63458	416.421	371.097	362.767	301.728	364.587	308.075	336.249	719.026	471.168	378.958	348.781	397.208	388.848	367.765	299.707	371.958	367.628	503.899	754.149	455.363	334.256	328.656	493.765	314.66
1,2-Benzisothiazol-3(2H)-one	M-H	150.002	9.68537	0.0433015	1.21351	432.078	379.283	413.921	337.637	356.635	383.895	339.144	356.093	373.334	417.734	394.135	335.166	411.025	356.922	295.6	326.77	286.545	367.113	444.081	352.663	350.377	342.251	362.963	328.055
Lyciumin A	M+FA-H	918.355	9.76202	6.43929e-15	9.77171	11.7004	14.1447	13.7188	8.91916	8.30729	10.9385	11.4809	4.91277	1.01843	4.34706	4.33953	4.35883	5.97483	7.65343	4.41921	1.82688	3.20742	1.1012	1.10474	1.61913	4.11618	1.70325	2.23559	3.06436
Iopentol	M+FA-H	879.885	9.7774	6.32827e-15	8.30333	29.1613	34.4937	24.8857	17.8621	13.1995	25.5517	20.6922	9.43506	3.6213	12.3486	13.266	13.4207	12.3091	17.2247	8.80341	6.77372	6.03366	2.89357	4.84365	5.89232	9.16096	3.53516	3.88138	5.70527
Undecanedioic acid	M+FA-H	261.134	9.80803	0.275192	1.40774	13.7718	32.3273	20.3686	18.7183	11.7845	11.8773	14.7023	20.0906	19.8572	15.4331	14.1653	12.6336	20.1397	11.6189	16.1022	11.3219	12.4371	17.2006	18.3021	14.293	10.2586	13.1868	10.6567	21.3367
Dihydroxyacetone Phosphate Acyl Ester	M-H	178.977	9.91528	0.281352	1.27455	9.65251	6.26836	11.7127	7.96176	9.3347	7.55188	6.77448	8.07589	9.75074	9.83736	6.33286	8.05274	9.52441	5.05059	10.3864	8.56175	6.66762	7.97765	7.06011	7.06741	6.7928	6.77766	6.14512	6.71809
Dulcoside A	M+FA-H	833.376	10.069	0.00049291	1.62311	2095.15	1979.16	2290.76	2736.51	1983.57	2782.1	2807.61	1859.16	1310.18	1877.17	2071.09	1653.02	2709.43	2488.19	1913.41	1294.68	1688.72	1613.28	1845.34	1769.33	1953.11	1492.55	1468.76	1197.38
Tricrocin	M+FA-H	859.33	10.069	0.00109192	1.51101	154.43	155.425	165.227	182.493	153.72	200.137	186.741	130.157	95.729	131.29	146.647	130.573	189.623	190.53	139.165	96.8572	105.26	115.07	132.496	128.609	145.655	118.435	101.322	90.5194
6S,9R-Dihydroxy-4,7E-megastigmadien-3-one 9-[apiosyl-(1->6)-glucoside]	M-H	517.228	10.2819	6.9603e-08	3.00501	12.8838	20.6343	5.05094	9.935	7.99604	10.0628	9.39893	24.0486	12.2231	14.5448	16.7807	10.7718	16.0493	12.5612	10.276	3.07311	1.93592	4.36862	3.52667	6.95043	3.71564	6.40266	3.60498	4.45381
2,4-Dimethylpimelic acid	M-H	187.098	10.5429	0.0180014	1.22417	65.0993	97.3257	71.2033	60.3613	56.4174	55.9583	59.4069	65.4211	65.5237	56.6079	58.7734	53.213	60.4637	54.7614	56.1664	59.4533	52.5886	62.8768	70.7069	57.6159	50.1253	53.2302	51.2951	61.5142
Propyl propane thiosulfonate	M-H	209.08	10.5583	0.212576	1.39018	5.00993	11.5568	5.82079	3.83884	6.14871	6.98551	5.39906	6.46376	6.30953	5.44975	4.3592	3.88291	4.66191	4.41494	4.60386	5.4589	5.66721	4.0399	5.8193	4.94011	3.27468	6.10997	4.31312	5.43736
Famotidine	M-H	318.03	10.5736	0.0158351	1.7477	6.15153	4.32288	4.75976	4.37417	3.0381	3.62245	8.89031	7.10999	4.23409	4.54112	3.11085	2.4825	7.83421	6.98738	7.66969	8.39511	4.9711	4.16427	5.84753	5.55975	8.81058	7.92326	2.05537	6.38281
glutathionyl-3-hydroxykynurenine glucoside	M+FA-H	171.102	10.6962	0.493319	1.35749	19.0982	33.7739	18.5246	14.0537	14.5841	11.8067	27.0495	17.6627	13.5094	25.03	12.931	16.8738	16.999	14.9384	21.3102	11.8444	15.6101	14.0336	17.2928	23.4389	17.1952	16.7793	17.5048	14.1218
PE(P-16:0/18:4(6Z,9Z,12Z,15Z))	M+FA-H	740.492	10.9715	0.00033809	1.59753	639.119	644.97	563.049	657.567	506.316	802.564	534.707	980.691	641.996	606.681	690.786	587.657	755.047	565.247	636.2	907.94	507.698	964.025	1022.86	550.78	577.771	781.187	734.356	542.397
2-O-(4,7,10,13,16,19-Docosahexaenoyl)-1-O-hexadecylglycero-3-phosphocholine	M-H	836.587	12.7467	0.000389245	1.99551	27003.7	25707.3	30503.6	31579.2	26424.5	29109.4	26219	62950.2	31863.6	28465	27960.4	26511.8	26278.9	27053	22646.2	26913.8	25402.2	61390.5	68244	33700.8	24972.7	27354.7	30763.3	27494.4
PC(18:0/18:4(6Z,9Z,12Z,15Z))	M+FA-H	826.557	12.7618	0.00395699	1.56359	1267.42	1230.78	1342.89	1465.35	1314.89	1638.1	1356.68	2877.99	1542.73	1440.88	1584.88	1338.18	1402.84	1295.39	1200.56	1340.79	1318.54	2376.63	2696.75	1368.24	1317.66	1336.89	1589	1456.02
(6R,7S)-6,7-Epoxy-1,3-tetradecadiyne	M+FA-H	249.15	19.5231	0.0710735	1.5504	9.5949	6.67347	9.68469	11.9786	9.93833	3.26884	12.3698	8.75673	9.95809	3.34953	5.54963	6.62963	7.12668	4.66264	6.56395	8.90232	9.52182	11.4245	7.62887	5.74444	5.84856	10.8405	6.93971	9.10075
5-Deoxydiplosporin	M+FA-H	253.108	19.5231	0.00639421	2.00423	21.6289	30.0533	20.0526	46.4055	26.2748	35.6328	48.3772	31.5654	30.1972	58.8309	48.6531	45.356	76.0797	78.1109	37.2837	18.7311	21.0149	29.5055	31.4426	14.9636	27.3925	13.9978	21.089	23.9357
Chloramphenicol	M-H	321.007	19.7534	0.8634	1.08409	29.8403	32.1902	31.0239	26.3524	27.3879	20.6874	25.1023	39.5056	32.7409	31.893	28.601	28.552	26.9429	25.7157	31.4691	28.2584	25.9003	26.4425	35.1995	25.0149	33.446	23.2809	27.3809	26.9112
(-)-Epicatechin sulfate	M-H	350.009	19.7534	0.0226274	1.1652	37.8789	40.0064	42.5106	35.3678	38.8844	32.2918	39.2994	35.308	40.868	32.6871	36.92	35.315	33.701	32.6517	36.6234	38.0567	29.5628	38.5883	41.5082	32.2194	33.6207	34.2252	36.2118	32.1272
Garciduol B	M+FA-H	547.091	19.7534	0.567775	1.23716	12.094	11.3474	10.8711	7.7947	8.13827	5.90208	6.89615	6.57908	12.4225	8.36753	7.30961	5.51466	5.90077	6.91612	9.93201	5.58949	6.96755	6.0568	9.11967	6.63221	6.77593	6.29012	8.32541	9.5015
Tamsulosin	M-H	389.15	19.9536	0.00326057	1.62401	13.1396	12.1619	7.22386	11.7801	11.5725	6.87726	10.8583	26.2411	10.3087	12.1055	13.8334	11.3318	13.8897	11.5083	13.1249	14.3063	10.2568	21.0383	29.3014	10.8087	11.9515	13.8357	12.8214	11.9673
1-(5Z,8Z,11Z,14Z-eicosatetraenoyl)-sn-glycero-3-phosphate	M-H	457.236	19.9841	0.00758531	1.72547	16.4542	25.5045	18.9429	26.3534	19.8145	15.9118	18.8819	18.4397	38.1555	23.7113	22.7255	19.8318	39.15	24.6323	15.6733	29.1308	22.2215	25.1035	34.4122	21.2793	22.1448	19.3768	25.514	15.2183
PS(18:0/20:3(8Z,11Z,14Z))	M+FA-H	858.552	20.0302	0.0818173	1.72384	1.97336	3.7585	3.77067	2.78774	2.52437	3.07	3.3186	5.42041	2.56582	2.46475	4.22288	4.18199	2.45209	2.41003	2.01237	3.78132	2.80135	7.4104	6.45088	5.47954	2.1136	4.34541	4.1193	5.82655
PC(DiMe(13,5)/DiMe(11,5))	M-H	949.673	20.1527	0.00182764	1.70575	21.8152	25.2623	29.0803	29.6681	22.5507	24.73	26.2723	39.9492	26.8787	25.1211	25.0297	24.7141	16.8862	18.4209	19.7638	32.1981	31.1031	54.3658	46.33	33.2503	22.8736	26.8748	32.0157	19.3915
1-(beta-D-Glucopyranosyloxy)-3-octanone	M-H	287.15	20.198	0.158871	1.34497	11.1336	11.4956	13.2883	8.16956	12.152	8.91374	11.1979	5.53194	10.0716	16.071	5.75548	10.5415	11.0932	4.6697	10.9312	5.60746	9.85393	8.13213	16.2588	7.40208	9.42996	12.2799	16.5145	9.76375
4-Deoxyadhumulone	M+FA-H	391.212	20.2588	0.0732492	1.47496	215.013	231.144	239.967	237.827	229.999	236.437	312.325	144.439	200.538	217.173	198.609	311.273	278.561	287.314	316.225	339.818	219.888	347.745	364.069	236.822	263.94	197.742	278.86	262.237
Undecanedioic acid	M-H	215.129	20.3358	0.436165	1.17265	29.181	52.0045	33.3525	32.3517	31.0171	28.8823	34.1229	30.2318	39.0849	28.7467	28.9082	31.9418	30.8556	34.0008	29.1798	29.3273	29.8475	26.7123	30.5172	31.3584	26.1039	36.5441	28.9082	25.6464
2,4-Di-tert-butylphenol	M+FA-H	249.15	20.3358	0.0161663	1.74168	18.4141	64.843	42.935	64.1367	51.7274	29.3381	46.6163	29.6312	24.2472	27.1388	27.983	35.2697	20.5505	20.8917	36.9944	54.8556	30.8233	34.5089	36.2969	21.2914	24.5421	32.4642	41.2605	29.4154
Acetyl tributyl citrate	M+FA-H	447.223	20.3821	0.789131	1.14883	8.15751	14.6006	14.1657	12.5891	12.7389	9.74538	9.14987	14.3586	10.3956	11.7272	11.852	8.98676	13.2077	9.00523	9.73947	8.49642	12.3379	7.56393	7.93274	8.98506	13.6976	8.19134	9.84011	8.52771
Phytocassane D	M+FA-H	361.204	20.5061	0.633713	1.50304	10.1985	8.22059	8.62919	4.81358	8.81435	8.7338	10.0471	9.5379	4.20207	11.1851	7.32185	6.80884	6.78166	8.45003	7.03558	5.23191	7.27215	8.72321	2.8149	12.5714	6.42945	6.64193	5.83666	5.40229
Dehydrovomifoliol	M-H	221.118	20.5215	0.0325606	1.266	6.16859	6.78448	6.24909	5.75261	5.6968	5.37544	5.03038	5.37485	7.20159	5.54673	5.92901	5.72224	7.47351	5.79429	5.24405	6.21722	7.19931	6.70048	5.9258	5.49366	7.33858	7.89088	6.34068	5.90098
Bilirubin	M-H	583.255	20.5215	0.000115744	2.15871	11.2661	15.913	17.624	11.484	9.96759	12.4529	12.7759	29.9562	11.8955	21.2553	15.8751	8.19561	14.8245	18.1599	14.2673	9.3144	7.74847	9.70787	12.688	7.60508	6.58817	7.03689	5.89871	9.48043
PC(18:0/18:4(6Z,9Z,12Z,15Z))	M-H	780.546	20.537	0.00660076	1.76707	98.6003	70.1542	88.8271	96.7757	86.7556	84.5826	84.7659	193.821	102.204	85.4392	95.7945	90.8028	85.78	78.3649	59.8274	89.3503	78.5536	187.275	207.045	99.5241	74.2375	84.4221	106.837	89.9624
Methyl geranate	M+FA-H	227.129	20.5525	0.136336	1.71282	3.83977	4.91805	5.94917	4.56041	7.04203	6.3321	9.74097	4.82054	2.38768	6.50508	7.83792	6.42458	8.49065	6.74101	12.3254	1.37529	1.65667	5.84687	1.66688	3.21304	4.72651	3.71062	4.92985	6.06868
p-Mentha-1,3,5,8-tetraene	M+FA-H	177.092	20.5679	0.638407	1.26961	6.34247	4.51537	8.47905	4.14378	5.34969	6.80708	5.94479	4.82948	5.86264	10.3856	6.0179	7.98483	8.0189	6.46051	4.88694	4.76257	6.1408	13.5635	6.72039	6.68918	5.77699	5.16383	5.7243	6.36318
Pteroside Z	M+FA-H	439.193	20.6609	0.398595	1.38624	4.97358	6.89144	10.1162	5.63555	5.50247	5.63509	5.12825	12.5333	11.9929	8.99312	6.56751	5.39561	6.20815	5.4971	6.09879	10.1317	6.30333	9.33647	5.09302	6.99022	4.3221	6.81751	6.89966	12.2807
Theacitrin C	M-H	893.128	20.6609	0.0067517	1.73719	173.524	140.659	165.301	165.866	153.787	149.253	162.524	358.658	178.794	156.84	162.313	156.354	153.477	148.034	124.797	144.756	145.184	322.559	418.854	185.85	158.758	156.675	197.256	172.564
5,7-Megastigmadien-9-ol glucoside	M+FA-H	401.217	20.7073	0.0244052	1.29588	13.5811	15.7992	16.8959	17.7855	13.8998	14.2109	13.7293	16.6972	20.492	16.79	12.4737	21.3056	16.7773	13.6358	16.2347	16.4835	13.7952	14.3361	18.8985	18.3894	12.0435	18.3918	14.1257	15.9752
Dehydrovomifoliol	M+FA-H	267.124	20.7229	0.0450981	1.71056	15.8863	47.1142	19.6392	53.6494	40.0322	61.5188	49.5797	45.0616	27.314	50.6792	50.3787	53.1748	54.4585	76.9541	44.9817	26.3545	28.5091	43.1231	28.7495	20.0143	37.8607	19.0879	24.3278	24.8427
2,3-Dihydro-2,3-dihydroxy-4-(4-hydroxyphenyl)-1H-phenalen-1-one	M-H	305.082	20.7384	0.114281	1.17904	300.096	301.061	352.667	350.916	286.271	280.667	256.943	333.736	384.564	320.454	273.241	288.898	328.877	272.966	287.528	340.517	256.449	308.446	371.967	281.447	307.728	329.862	310.425	337.717
Kinetensin 1-3	M+FA-H	403.233	20.7539	0.00191415	1.39165	27.1524	24.4595	20.1479	24.5865	19.2047	16.4268	16.6122	27.1483	25.6871	22.3725	20.7188	21.5464	24.2616	22.703	20.8206	23.2191	15.1121	20.616	28.7396	19.2119	19.8267	20.3817	20.5134	20.2188
beta-D-Glucopyranosyl anthranilate	M+FA-H	344.101	20.7695	0.000682208	1.4888	8.13754	7.22401	7.77122	7.72289	7.17642	5.96413	7.25996	6.625	8.06421	6.49826	8.51525	5.37749	7.70789	7.1575	7.13184	7.66874	6.91954	7.94503	9.81696	7.86769	5.79317	9.79696	6.62409	6.63197
4-Hydroxy-5-(3',5'-dihydroxyphenyl)-valeric acid-O-glucuronide	M-H	383.103	20.7695	0.439015	1.36588	1.56781	2.15311	2.41969	1.49397	1.59709	2.72574	2.34079	1.30136	1.69515	1.2686	1.93391	2.44268	2.52873	1.2948	1.54018	1.5351	1.86022	1.70167	2.77662	2.04268	1.64161	3.09057	0.834945	1.12909
Eszopiclone	M-H	387.098	20.7695	0.00123138	1.5532	4.00975	3.86337	4.72552	4.34248	5.56557	3.69878	3.69732	3.74023	5.47657	5.34135	2.89096	5.43448	5.59967	3.11256	4.33753	4.81659	5.28904	5.18331	7.06407	4.74289	4.52418	6.54606	6.3345	5.06979
PC(DiMe(13,5)/DiMe(11,5))	M-H	949.67	20.7695	0.0082855	1.76905	161.508	151.683	178.593	177.017	158.461	152.229	160.694	365.125	196.51	172.689	180.143	155.524	153.637	144.219	117.949	148.095	143.435	333.195	453.166	193.603	147.531	158.668	195.661	170.716
(3R,8E)-3-Hydroxy-5,8-megastigmadien-7-one	M+FA-H	253.144	20.7849	0.0556286	1.44208	10.4963	24.3781	21.1477	18.664	22.6973	24.0756	37.6275	16.6053	13.2212	13.9104	16.327	20.0091	21.6113	16.162	25.1453	10.8687	15.5278	16.7078	17.3954	11.3917	17.8191	12.4003	16.2233	14.3775
Citronellyl beta-sophoroside	M-H	461.238	20.8159	0.00845633	1.60951	17.0443	14.0637	23.9742	17.4431	21.4438	18.8964	19.0676	20.4758	17.3684	15.6011	15.6468	18.7062	18.2389	14.2419	16.7241	18.8913	20.6534	19.7707	24.7175	29.894	31.2892	25.2198	21.7662	19.6066
20-Trihydroxy-leukotriene-B4	M+FA-H	429.211	20.8468	1.04821e-05	2.80906	12.3916	13.5542	8.2226	14.7294	5.38812	5.68031	9.04834	6.2673	9.55978	5.84696	4.26517	13.945	9.51259	8.02016	11.2096	7.60398	4.03088	5.97129	8.82283	6.55729	3.35906	4.94054	7.26493	6.80537
Monomenthyl succinate	M+FA-H	301.165	20.9093	2.1853e-05	2.19501	13.9539	11.702	13.0079	9.06633	10.0673	15.0218	7.4465	14.2924	13.0608	13.3336	12.2388	13.3381	13.6604	12.6284	13.2235	12.3282	9.69358	11.865	13.9939	13.0816	9.51278	11.8257	10.6209	13.5621
10,11-dihydro-20-trihydroxy-leukotriene B4	M+FA-H	431.227	20.9864	0.15665	1.18283	206.627	239.367	246.291	234.517	204.628	173.939	187.6	258.961	281.254	227.096	206.104	193.619	261.249	213.274	214.436	243.4	194.045	223.903	310.857	195.979	204.554	233.994	219.184	259.051
Cascarillin	M+FA-H	453.209	20.9864	0.228979	1.31128	12.9938	14.9649	15.7138	14.6385	18.7734	10.0033	11.6035	17.0348	19.7992	19.7819	12.5063	8.37145	19.1943	14.7343	13.9502	16.3335	14.4265	16.5312	21.0319	13.7507	16.5297	17.739	16.32	17.2116
L-Menthyl acetoacetate	M+FA-H	285.17	21.0167	0.16218	1.44766	4.36319	5.1687	6.6435	4.05729	4.03338	2.04784	4.24892	5.29515	7.44297	4.39041	5.39896	3.82573	4.71984	5.13086	6.76952	5.89965	4.64311	4.00804	7.3923	6.58188	4.82615	6.54454	5.30428	7.31552
R-3-(Methylthio)-1-hexanol	M+FA-H	193.09	21.0625	0.185707	1.21964	13.5656	16.4383	16.6405	14.8006	14.0619	15.4236	12.5579	15.9571	13.6122	17.8392	14.7968	16.1742	15.1896	15.9373	18.7266	16.0638	14.1429	16.7157	14.3075	15.4202	15.2567	19.1213	15.3693	14.0389
Talaromycin A	M-H	229.145	21.0625	0.236784	1.13914	53.2476	55.9693	52.1319	55.2313	48.4693	56.3048	61.0494	54.6369	54.9431	49.5368	46.2984	54.7886	53.82	52.3138	52.207	49.1841	46.5962	45.0747	52.331	43.7426	49.3127	51.9379	47.9303	44.6017
2,2,4,4-Tetramethyl-6-(1-oxobutyl)-1,3,5-cyclohexanetrione	M-H	251.127	21.0625	0.277674	1.27252	6.0582	9.11883	5.88533	6.93443	7.85275	4.4753	8.99252	8.66961	7.37124	6.28602	5.74889	6.50076	10.0323	6.29026	7.08117	4.93263	4.37927	5.46381	5.9864	7.05339	9.08459	7.54187	8.36086	7.64585
19-Oxo-deoxycorticosterone	M+FA-H	389.199	21.0779	0.0922834	1.32354	10.109	11.5155	13.6803	11.4975	12.855	6.96132	8.80458	10.9898	12.2981	11.3975	8.74615	10.5572	10.2561	10.266	11.3122	12.9991	9.9803	12.3541	17.4951	9.81422	11.3549	13.892	11.7664	11.7626
p-Menth-1-en-9-ol acetate	M+FA-H	241.144	21.0934	0.00273138	2.30923	5.51147	8.29756	4.05117	6.69329	6.964	5.60864	12.2318	6.42945	2.46574	3.87891	5.72853	5.98895	9.17318	6.32826	9.16853	1.63461	1.73063	3.54357	2.46259	3.18651	3.23515	3.40891	3.13889	3.00799
alpha-Terpinyl cinnamate	M+FA-H	329.175	21.0934	0.120862	1.18934	5.50514	6.29484	6.25401	6.47	5.22609	4.19827	6.47456	3.39542	5.63241	5.22052	7.75797	5.87323	5.98342	4.43728	5.59398	4.40001	4.35763	4.67861	5.54191	4.9438	4.98466	4.12373	4.2604	5.21194
Cudraflavone A	M-H	399.123	21.1089	0.0604917	1.18037	11.2322	13.3309	17.0286	14.9931	13.116	11.2613	11.7339	17.2915	16.5617	15.0664	13.4943	13.4915	16.0867	12.7417	13.2429	16.0189	11.6744	14.7885	18.8526	12.5176	13.7263	15.0475	14.6788	15.2719
N-Desmethylritonavir	M-H	705.296	21.1089	0.481344	1.60829	5.48907	7.94635	9.79439	14.1234	7.79596	2.95245	4.86768	15.8172	16.5403	10.7975	7.55216	8.03181	13.7166	6.06957	6.09499	15.2782	5.91333	6.76545	20.6486	7.26968	6.22233	11.3599	11.4177	12.5399
Amifloxacin	M-H	315.127	21.1246	0.0104335	1.21266	14.6518	16.9214	16.2201	15.8362	16.4636	14.6942	16.8327	24.7884	16.8851	19.206	15.0918	15.2858	19.8533	15.2088	16.0756	17.1089	13.2047	18.8765	21.8704	13.4391	16.9342	15.4436	17.27	17.2991
Biocytin	M+FA-H	417.181	21.1246	4.4382e-05	1.56683	42.4246	49.768	44.8221	47.471	52.2517	35.5269	42.8878	88.8988	50.8267	53.5746	52.4741	49.5128	56.9867	53.0952	50.7378	52.0024	46.5417	89.615	109.827	51.5366	54.3454	56.1519	53.848	55.9409
(S)-Multifidol 2-[apiosyl-(1->6)-glucoside]	M-H	485.169	21.1246	9.65787e-05	1.68884	2.72147	4.91162	4.01891	5.19037	6.20758	4.17037	3.72903	10.6381	5.85326	6.63748	4.93351	6.23796	6.29652	5.81682	5.53459	5.75946	5.13575	8.7744	12.3412	5.82536	5.19767	7.09518	7.61161	6.58094
Methyl geranate	M+FA-H	227.129	21.1403	0.0389124	1.18126	21.217	23.5201	26.0176	23.6799	23.9995	20.1515	20.9414	26.7544	25.6099	25.9553	23.3885	23.1297	26.7988	22.35	25.5905	24.6505	24.0986	26.1342	31.9604	20.4061	25.9818	24.9847	23.5414	26.4047
(3R,8E)-3-Hydroxy-5,8-megastigmadien-7-one	M+FA-H	253.144	21.1403	0.330871	1.36633	6.2267	17.0694	10.1619	13.6614	14.3163	14.4543	15.7837	13.4765	8.26585	10.6829	13.7194	11.8953	12.5196	13.2763	17.0455	7.4391	5.82249	10.6868	8.59912	9.05636	11.9796	9.23126	9.22351	8.49692
Solifenacin	M-H	461.207	21.1403	0.000328502	1.59183	8.49673	8.48592	8.26678	8.65498	10.5249	8.63233	8.24694	18.1015	10.058	9.96126	11.5387	9.17	9.50319	10.1829	9.96111	9.12376	8.61345	17.4009	20.2159	9.81717	11.402	10.8822	11.3627	11.2903
1-Methyl-3-(2-methyl-1-propenyl)cyclopentane	M+FA-H	183.139	21.156	0.0809499	1.45935	7.21172	8.1989	7.06697	8.98665	7.91959	7.5224	7.53528	5.68332	8.49861	7.83152	8.16136	7.93938	7.43507	6.88054	6.39021	8.82125	5.94623	11.206	13.1017	6.93497	5.56046	8.66596	6.16078	8.58442
4-Androstenediol	M+FA-H	335.222	21.156	0.000771632	1.72948	9.58176	16.1415	15.2995	13.2978	11.415	10.8557	15.2685	5.73308	6.91798	7.46414	6.1417	7.72343	8.10943	8.71412	13.4586	9.25002	15.814	6.36724	10.2384	9.85986	13.407	10.4124	11.4917	10.3535
Norethindrone	M+FA-H	343.192	21.1873	0.0203707	1.60056	6.12297	9.19096	4.92149	7.2339	5.81625	5.25471	13.4984	4.09216	5.99667	4.60338	6.11054	5.98071	4.04345	4.40699	4.64857	4.85052	4.09964	5.87299	8.33288	5.21904	4.38475	4.49033	4.71392	4.93031
Biotin sulfone	M+FA-H	321.076	21.2029	0.0815683	1.17565	7.77365	7.02337	9.59292	8.38056	7.72511	7.18108	6.7837	7.6447	9.64708	7.39343	7.29899	7.95131	7.78159	7.11868	8.46904	8.93765	6.85273	8.29907	9.62723	7.78488	7.68218	8.65846	6.98152	7.67132
Sorbitan laurate	M-H	327.217	21.2029	0.153956	1.24253	6.02529	6.79414	6.32831	9.08483	6.75687	4.41661	8.09689	10.2427	9.04206	6.66587	6.5694	5.791	8.57123	7.70118	6.17727	7.33026	7.41565	6.44048	9.66676	7.34229	8.60555	7.53101	9.57073	6.93333
Mollicellin F	M-H	431.051	21.2029	0.254697	1.31198	47.5589	46.9656	39.8188	27.1144	33.6267	41.9165	36.1313	24.2456	30.8812	27.5449	34.5084	31.4052	25.3297	45.4561	37.8767	27.517	42.4097	27.3472	35.0709	41.9749	35.6652	33.3915	32.686	27.6458
4-Phenylbutyl glucosinolate	M-H	450.093	21.2185	0.589879	1.31696	10.6863	12.1076	7.42025	4.28734	6.612	11.0561	7.16489	7.58894	6.75251	5.934	6.35381	7.55895	5.04249	11.1276	7.87996	5.79849	13.2872	6.78722	5.72456	8.85549	7.65606	8.01618	6.25307	5.36073
(3R,8E)-3-Hydroxy-5,8-megastigmadien-7-one	M+FA-H	253.144	21.2809	0.00858045	1.68322	6.73743	13.0407	8.05113	12.8926	9.04112	16.4799	15.7135	20.7875	7.80443	11.5775	11.2128	11.013	13.4244	13.1458	12.3507	4.47721	4.23099	8.02286	6.16892	7.21512	8.59195	7.21514	7.05688	5.88831
Anabsinthin	M-H	477.269	21.2809	0.0136658	1.56835	8.28899	8.48532	8.71101	5.95825	8.80785	7.88144	7.10816	1.95914	7.20209	7.15646	5.46663	8.93127	2.36097	5.36591	5.01234	5.69228	4.52149	8.27027	6.06308	7.47309	6.70691	8.99696	9.12739	6.42383
Ustiloxin D	M+FA-H	539.231	21.312	7.91235e-05	1.96592	11.8782	7.49893	9.27897	11.0805	15.0997	8.05919	18.7489	27.7307	11.2167	15.787	29.2334	20.4518	15.624	19.2792	15.0752	11.6227	17.0701	10.187	14.5506	13.832	16.8599	3.86847	6.93838	4.48944
Heptanoylcarnitine	M-H	254.176	21.3276	0.296301	1.30437	6.20279	6.29833	8.16697	7.53963	8.34048	7.49283	12.1353	4.15112	6.03516	7.6048	7.76718	8.01495	9.41495	10.087	8.22654	5.32798	3.29101	5.00265	5.40755	7.11486	7.62722	7.73391	4.82906	6.67352
9,10,13-TriHOME	M-H	329.233	21.3276	0.425303	1.23361	475.005	410.837	345.473	282.632	306.069	340.263	368.134	298.871	323.653	275.095	328.109	328.609	305.502	364.27	322.933	258.499	344.553	290.431	272.904	353.182	308.179	280.819	320.397	279.468
15-oxo-5S,6R-dihydroxy-7E,9E,11Z-eicosatrienoic acid	M+FA-H	397.22	21.3276	0.539121	1.24269	29.5458	25.555	19.6018	16.0515	20.1672	22.9734	23.4253	17.3513	19.6234	16.2866	24.3559	19.194	17.8375	23.594	19.4204	16.5619	19.9599	14.6964	14.7765	21.1418	20.8886	18.4516	19.7591	18.2006
Geranyl acetoacetate	M+FA-H	283.155	21.4046	0.181288	1.30061	5.57015	6.24091	5.11207	5.44626	5.5303	5.72824	5.60485	7.29046	9.92729	6.20857	6.50938	7.79978	5.38234	5.53399	6.05168	10.858	6.32589	6.31613	7.46948	5.27666	6.11361	6.4447	6.74946	6.5261
4-Androstenediol	M+FA-H	335.222	21.4046	0.0661352	1.22901	20.9873	25.833	22.588	19.5724	23.3933	20.0411	23.9745	19.2708	26.4632	20.6407	17.5177	20.8398	17.9641	21.0465	26.7959	18.271	21.1569	19.5284	21.7718	14.4026	15.4824	16.609	19.8956	15.698
Astemizole	M-H	457.24	21.4201	0.176245	1.24673	17.1551	23.0911	17.6108	25.3014	16.4483	19.8617	14.1527	21.3139	26.7592	20.3401	21.6898	17.6024	29.1892	18.154	15.3096	23.9338	17.5662	19.4972	33.8205	14.5672	16.8551	22.2097	18.0765	20.9067
4-Dihydroboldenone	M+FA-H	333.207	21.4357	0.734888	1.18373	25.3124	30.045	24.8664	19.5919	32.4682	26.0558	39.785	22.3311	28.5605	40.9306	25.8913	20.1653	28.2104	27.3509	30.743	16.9566	22.5162	22.1749	26.7974	22.8768	23.3529	31.0429	17.6091	18.4055
Mupirocin	M+FA-H	545.294	21.4357	0.223456	1.32038	4.3047	3.95505	3.99383	4.17391	2.69166	2.44485	3.7407	3.22469	5.39391	3.93963	5.74109	3.8232	2.45292	4.00454	3.50749	5.40003	5.0757	4.1482	4.04896	4.99466	4.47847	3.51155	3.05773	4.96625
7-hydroxygranisetron	M-H	327.217	21.4667	0.721083	1.19795	10.3356	11.8027	8.51619	14.7643	11.0635	7.45944	14.9672	16.0582	15.5894	17.2217	15.2356	8.33652	16.7324	10.6324	15.0487	13.8165	6.15413	7.13229	15.9257	14.4123	8.8581	7.27967	6.64141	13.294
Dihomo-gamma-Linolenoyl ethanolamide	M+FA-H	394.295	21.5598	0.416383	1.2799	22.451	33.4909	31.6007	20.4226	19.9428	18.3485	34.054	33.107	28.562	16.0616	23.7423	27.4126	27.5245	26.2162	19.9526	25.4486	26.5046	15.3416	40.7578	15.4395	17.2184	13.1198	15.1007	12.0095
(R)-3-Hydroxydecanoic acid	M-H	187.134	21.5909	0.467874	1.21314	10.0849	11.3682	7.64471	10.7955	9.33283	10.1216	11.2518	11.258	9.9615	7.41774	6.36606	7.84445	11.3603	9.6609	8.87162	8.85399	10.0515	6.91731	7.95404	5.09494	7.2442	7.34547	7.86622	9.15319
2-Propenyl cyclohexanepentanoate	M+FA-H	269.176	21.6065	0.226759	1.32429	8.88988	10.1172	7.96185	14.6483	8.64789	7.54206	13.8932	9.87461	7.43413	7.75549	9.53937	7.8998	10.6439	11.4003	11.2376	8.23857	5.7979	8.58023	7.81443	6.40504	5.26028	8.3049	7.60042	9.62237
Buclizine	M-H	431.227	21.6065	0.719021	1.18045	18.4532	24.0526	23.8886	26.5518	18.7675	16.5498	13.9537	25.6336	32.4936	23.0144	19.4785	19.8531	34.5845	18.6385	16.6577	28.8615	17.4609	19.8619	35.6099	15.8556	22.0249	23.4	19.9792	22.0125
9,10-DiHODE	M+FA-H	357.228	21.6221	0.0510163	1.2073	106.293	93.5706	124.762	129.32	100.57	98.1173	85.7273	116.482	127.255	119.129	104.773	110.757	113.509	92.6496	86.2125	126.97	92.4694	100.991	137	96.5629	99.2485	119.991	121.469	123.442
Grossamide	M-H	623.195	21.6689	0.0199159	1.83095	41.402	40.4449	35.0633	40.9511	28.0512	17.0585	37.4206	42.3487	17.6932	18.0232	27.8802	36.8842	22.6249	15.0054	53.0253	31.3133	15.4054	14.2014	12.1049	35.5858	18.2726	17.0727	19.3426	7.83391
Perindopril Acyl-beta-D-glucuronide	M-H	543.254	21.6839	0.000963096	2.03273	30.3852	24.726	40.9736	27.25	24.8156	10.9428	25.1167	32.7021	15.7025	15.9201	26.2728	26.0063	24.4963	15.04	36.9663	20.8808	11.1351	10.0063	16.7033	21.5783	18.0144	10.2631	8.1746	7.56514
12-Oxo-2,3-dinor-10,15-phytodienoic acid	M+FA-H	309.17	21.699	0.47486	1.53292	1.79298	7.30997	5.64185	5.44402	2.91902	4.50107	9.27512	12.9246	10.1633	10.8117	8.4969	3.87809	6.20323	8.04982	1.85601	8.26902	9.6148	7.55852	9.41153	1.63176	6.42261	6.04666	8.49753	9.72105
N-Undecylbenzenesulfonic acid	M-H	311.168	21.7341	0.210058	1.46883	5.48674	7.54437	6.89189	5.48976	6.51173	13.7739	4.33315	2.89398	9.92876	9.39111	7.29011	8.06846	8.22752	6.14606	7.70045	11.1467	9.23373	10.5817	9.627	4.82314	11.644	9.91991	8.38152	10.8881
Thromboxane A2	M-H	333.207	21.8411	0.49603	1.17464	48.5515	46.1521	40.9768	36.0518	40.4568	43.6763	47.7454	34.0192	52.2491	40.2866	41.5817	40.5006	49.2305	45.7184	37.0491	33.2038	34.7152	39.3896	48.0173	34.5638	42.5301	37.4838	38.7309	33.2951
(9S,10E,12S,13S)-9,12,13-Trihydroxy-10-octadecenoic acid	M-H	329.233	21.9018	0.165773	1.19482	276.01	248.662	224.249	183.503	203.739	220.396	229.676	179.774	215.712	186.708	227.096	207.711	196.63	240.684	212.065	185.878	232.346	207.454	212.857	205.014	209.782	201.018	207.983	192.625
8(R)-Hydroperoxylinoleic acid	M+FA-H	357.228	21.9323	0.322495	1.12524	165.446	161.057	196.414	181.516	160.382	135.874	152.723	189.722	219.991	178.912	153.294	172.912	201.927	157.823	157.701	185.303	138.128	177.429	226.172	131.528	156.66	175.549	187.009	178.359
desmethylastemizole	M-H	425.214	21.9477	0.384499	1.18561	16.0562	15.4975	15.5104	16.1455	17.5994	14.5895	13.356	17.0392	20.5423	17.4509	16.8239	13.8477	15.9517	14.8311	14.2334	19.9504	13.122	17.0142	23.8756	9.14206	14.131	18.4611	15.8382	19.892
(3b,9R)-5-Megastigmene-3,9-diol 9-[apiosyl-(1->6)-glucoside]	M-H	505.264	21.9787	0.434594	1.49537	4.05738	4.61956	6.33044	5.33534	2.54531	2.03125	4.19562	6.00867	8.18225	4.9438	3.65694	4.66566	7.09444	3.69937	2.92225	6.80376	2.71935	5.88011	9.33035	1.69911	8.93446	4.45655	6.49297	6.60298
2-Propenyl cyclohexanepentanoate	M+FA-H	269.176	21.9942	0.332231	1.51147	4.67131	2.43445	6.41045	5.21506	8.68494	6.19016	10.4057	11.8446	2.95706	7.87761	6.93852	6.92758	8.29577	7.14364	10.5478	3.8954	3.2519	3.55132	5.08782	7.45847	3.0519	2.60903	5.93347	4.95241
Menthyl isovalerate	M+FA-H	285.208	21.9942	0.013309	1.97457	8.64146	6.44308	5.59469	4.45834	5.93745	5.52588	5.26048	7.21559	7.53455	4.78758	3.79366	4.26773	5.12828	6.65558	3.58912	5.56492	4.71415	13.4359	6.62849	13.099	11.34	11.8347	6.94944	6.94902
4-Hydroxy-3-methoxy-2,10-bisaboladien-9-one	M+FA-H	311.186	22.0096	0.000818747	1.89184	4.93611	10.8585	6.17265	7.06549	10.6441	7.8621	10.6743	13.2504	9.62573	11.002	11.4738	6.39891	10.8054	10.2889	7.83413	12.2002	14.6945	13.9705	12.1408	5.67419	11.8473	8.22456	9.71758	8.67043
Warfarin	M-H	289.087	22.0714	0.125006	1.14683	75.5441	80.512	88.2781	85.1688	74.4766	70.233	70.2213	84.1435	95.1844	80.3078	71.5119	75.0841	86.5056	73.6243	72.9369	90.5791	65.9597	76.8465	93.0497	69.6444	75.0583	82.7778	76.9026	80.9694
Boldione	M+FA-H	329.175	22.0714	0.00106925	1.72474	4.45003	6.90883	5.336	11.876	7.02248	6.57894	8.98488	10.1249	8.3704	8.10097	7.15165	7.98016	11.8918	9.06816	8.22193	13.7686	8.45619	10.5499	7.09902	6.47627	13.1427	9.56351	8.37585	9.27962
Methyl acrylate-divinylbenzene, completely hydrolyzed, copolymer	M-H	397.107	22.0714	0.008364	1.15053	362.975	367.258	371.476	383.712	354.3	334.287	346.175	389.713	409.803	376.815	364.591	348.256	367.098	351.263	359.118	401.829	338.949	357.839	420.931	323.959	347.361	386.234	368.836	364.57
4-Androstenediol	M+FA-H	335.222	22.1487	0.0114981	1.77992	12.8635	15.4992	23.0149	18.4368	19.3951	13.3578	34.4081	13.5066	9.76942	9.85378	7.34411	14.8747	13.5347	10.7198	20.3589	10.0366	16.1656	8.63135	12.6081	7.47287	7.3338	10.6161	9.89176	9.14796
4-(2,6,6-Trimethyl-1-cyclohexenyl)-2-butanol	M+FA-H	241.181	22.1952	0.00147988	1.71191	10.0937	10.6401	12.7174	10.4232	10.7918	14.2918	13.5597	12.6341	12.7701	11.1684	9.16759	11.624	15.9099	10.2466	16.2004	15.1755	11.1104	12.5542	9.43675	12.4199	16.4503	20.3362	16.3634	14.3246
3-(1,1-Dimethylallyl)scopoletin 7-glucoside	M-H	421.154	22.1952	0.00299422	2.50402	13.3118	6.83813	5.2427	9.39228	3.7988	10.1421	6.91851	9.32681	11.935	9.32448	13.6532	7.6031	6.69537	13.8554	13.2114	8.57093	11.4755	15.8199	16.8871	4.03981	17.639	6.72915	8.90327	8.41236
Sofalcone	M-H	431.183	22.1952	0.000207461	2.41771	372.336	187.968	145.169	186.593	129.913	272.683	185.717	236.237	292.433	223.758	376.296	194.612	182.074	322.558	309.926	202.529	315.128	387.858	373.454	124.524	444.594	149.138	272.739	219.148
Efavirenz	M+FA-H	360.025	22.3266	0.000310854	1.70926	3.67515	9.61679	5.34239	6.29124	5.0837	4.06242	6.38078	9.44241	5.64925	9.83321	7.38589	4.95165	6.1006	4.26193	4.57226	10.4254	7.52511	7.51693	10.1771	6.77795	6.61407	7.19946	6.79834	8.32213
2-Hydroxypropyl 2-isopropyl-5-methylcyclohexyl carbonate	M-H	257.176	22.342	0.103353	1.14044	44.2427	58.3948	50.5077	46.9725	49.8213	45.1922	56.5968	61.167	50.5321	37.397	52.2004	45.1358	46.6513	41.498	50.733	45.1884	35.5948	42.2808	47.9764	42.8216	48.7823	39.5842	46.2776	41.1543
Artemether	M-H	279.158	22.342	0.00598498	1.40071	5.54717	9.04414	7.09267	7.21975	6.89367	9.92983	6.36184	7.54141	7.25196	4.73109	6.9835	4.98862	5.35179	5.80054	6.11724	5.42321	5.22066	4.95712	6.23714	5.45854	6.88043	4.6114	6.10547	3.93022
Prostaglandin J2	M-H	315.196	22.342	0.0148003	1.48026	5.80245	8.17396	8.80067	8.63955	10.0082	8.4664	10.3607	6.90108	8.53686	8.03974	6.39447	11.2922	6.44918	5.00581	8.91544	5.11911	5.03054	6.17125	8.84977	4.74365	4.65495	8.12278	5.04965	5.78655
3-Methyluridine	M-H	239.067	22.3729	0.000863418	1.88148	3.40949	3.75333	3.24972	4.04499	2.464	2.39032	2.95344	3.66547	5.82459	3.06899	2.96636	3.04117	1.99479	1.47347	2.83919	2.02942	2.16665	3.06169	3.97783	2.71782	2.10546	2.35099	1.65134	2.16679
6-Ketomyristic acid	M-H	241.181	22.3729	0.105952	1.40627	14.2602	25.1879	13.9998	13.682	12.8281	11.3696	11.5995	9.59642	13.4329	13.5825	7.52625	9.23695	8.55748	10.9272	16.194	9.21475	17.2604	12.1085	11.4872	11.9237	14.7469	16.6265	14.1291	11.6337
Granisetron	M-H	311.223	22.4655	0.0158797	1.22386	55.5039	62.1933	60.4676	63.2045	61.6721	56.1779	62.4702	86.2817	63.5621	68.7907	55.1053	66.4935	70.5148	54.6835	58.6583	66.4162	52.9881	62.7379	65.7573	62.8227	68.0974	79.7153	66.0472	71.7499
(E)-4'-Methylresveratrol 3-glucoside	M+FA-H	449.149	22.4655	0.0325252	1.62284	87.8028	62.5786	44.2585	46.3767	57.3785	67.4641	63.837	117.833	85.4652	59.9291	81.8554	72.2853	83.2116	86.3834	80.2352	61.9788	46.7762	104.036	161.939	45.4623	76.0916	40.8679	88.9704	64.9963
Toxin FS2	M-H	233.155	22.4809	0.291073	1.22069	209.299	225.597	257.637	188.33	213.63	183.552	312.164	487.036	230.328	252.294	267.836	303.949	312.264	219.607	189.595	222.231	196.538	221.651	355.327	176.127	203.218	176.974	214.835	216.405
Pteroside Z	M-H	375.184	22.4809	0.100614	1.53068	76.1562	70.255	49.5404	96.6067	48.137	50.4251	59.5023	93.4839	73.1686	50.4778	65.9023	61.1695	42.8485	72.8978	78.4009	103.793	82.1702	76.6759	60.2527	46.7284	47.9462	33.4466	41.6029	32.7838
N-desalkyl delavirdine	M-H	413.138	22.4809	0.0151442	1.42029	4.66907	6.02457	5.53146	3.67932	4.58409	4.70049	4.0769	5.35392	4.95734	5.1583	5.31975	4.22921	5.9365	6.15893	5.46246	6.41921	6.12539	6.39599	5.36098	5.2476	4.6589	6.99764	6.52099	4.40324
Muricatacin	M+FA-H	329.233	22.5428	0.865077	1.18692	27.5257	29.9035	43.3465	42.9319	32.3929	22.1004	28.6155	48.6868	49.4495	43.3233	29.4627	29.3226	50.575	26.039	26.853	49.7846	19.8637	34.0043	53.3956	22.9114	31.6782	37.4505	35.1631	39.6084
9,10-DiHODE	M+FA-H	357.228	22.5428	0.770826	1.26814	45.1626	51.6655	76.6397	89.1351	56.2762	40.5031	50.1509	103.992	110.439	72.6582	49.119	60.4118	84.292	47.3091	50.9223	99.2129	43.7484	66.3944	118.819	40.6552	58.0815	65.8926	62.4184	81.9847
10,11-dihydro-20-trihydroxy-leukotriene B4	M-H	385.222	22.558	0.743611	1.323	51.3428	56.5713	98.2904	98.7272	55.4921	41.7471	48.7731	122.843	129.544	91.5968	54.2941	62.8219	99.5249	46.6307	55.6551	113.482	43.8934	70.1979	148.757	39.7978	61.6285	83.0223	73.2953	99.6784
4-(2,6,6-Trimethyl-1-cyclohexenyl)-2-butanol	M+FA-H	241.181	22.6345	0.443814	1.47572	6.67796	10.2744	7.14339	8.19877	7.61038	3.86307	9.43143	6.98545	16.4437	10.1796	6.491	7.72938	18.7281	6.5951	9.22246	9.96451	8.49066	9.17356	5.74067	8.54181	11.9423	21.2233	7.55761	9.16363
20-Trihydroxy-leukotriene-B4	M-H	365.194	22.6498	0.00939062	1.49401	3.07309	4.71367	3.28015	4.736	3.48107	3.78483	3.64426	1.68518	4.10299	1.92249	3.07593	3.13345	2.58926	2.94529	2.73151	3.23632	2.62125	3.82275	5.34745	4.19746	3.93026	3.6701	2.4972	3.31628
8-Acetoxy-4-acoren-3-one	M-H	277.181	22.7116	0.00849784	1.66503	22.3324	19.5997	21.8676	15.664	17.5755	18.0651	32.825	36.9968	23.582	26.4741	31.8713	26.068	34.8366	23.6367	29.1445	22.9076	20.2478	26.1712	43.8247	17.7856	18.7594	17.0759	19.5553	17.3101
12-Keto-tetrahydro-leukotriene B4	M+FA-H	383.24	22.7888	0.0379567	1.43908	9.83598	9.00613	8.5696	6.44508	9.42484	9.05211	6.20907	4.344	5.64233	8.74826	7.714	6.38675	5.99747	9.37097	8.89085	7.38351	8.64626	10.0953	6.96993	9.2857	9.41761	8.15367	10.5349	5.25424
(卤)-11-Methylhexadecanoic acid	M+FA-H	315.254	22.8042	0.180981	1.25898	145.683	136.821	122.163	94.945	122.365	121.233	119.615	85.1519	99.8405	102.909	118.396	111.986	86.743	127.488	116.274	87.6354	126.761	109.626	99.4837	125.365	114.874	112.427	106.889	98.5668
trans-Resveratrol 3,4'-disulfate	M-H	368.975	22.8505	0.186065	1.28401	8.91627	10.0462	12.2397	13.5987	8.56432	9.00155	12.5216	14.134	12.011	14.9702	11.1424	9.57814	12.7017	12.0909	6.76103	16.3844	10.5768	11.8711	13.9207	8.30202	15.227	18.3696	10.9632	10.4906
4-Androstenediol	M+FA-H	335.222	22.9123	0.00360258	1.41154	16.7756	19.7634	14.1389	22.4733	23.2634	11.932	24.0308	16.6662	12.2871	19.1798	15.964	13.6763	17.5194	14.3543	13.6414	11.3453	13.3809	13.8036	15.9437	11.5548	11.3484	12.9743	11.962	10.5129
Bumetanide	M+FA-H	409.106	22.9123	0.0529255	1.59917	1.07059	2.35822	1.38539	2.33313	1.71304	1.84787	0.982178	1.22943	2.27089	1.7263	2.35185	1.7016	1.76866	1.8054	1.89923	2.02234	1.4285	2.34278	3.27219	3.46702	3.32589	2.25929	1.71281	2.71683
Ascorbyl stearate	M+FA-H	487.29	22.9123	0.142623	1.22584	30.6344	31.9917	32.2838	31.8728	32.3657	21.9634	32.5263	35.4612	41.3417	30.7214	25.446	28.3327	38.3566	23.9255	25.3869	36.6708	26.9657	34.1809	44.3915	22.8539	32.1523	31.3137	31.4016	36.6192
Ubiquinone-4	M-H	435.293	23.0499	0.00661168	1.43213	12.9083	17.5839	13.6021	15.1386	10.3056	8.89439	14.4308	16.8155	11.9055	12.5503	12.8038	9.99185	10.2224	9.98065	12.6835	12.9621	6.63618	9.47487	12.2286	11.6287	9.86905	11.7799	12.6081	12.6002
3-Hydroxy-9Z-octadecenoylcarnitine	M-H	422.327	23.0653	0.31769	1.57995	13.0976	17.5349	13.3627	8.29193	13.5942	10.5783	25.2686	17.5984	13.8638	5.5911	10.5839	10.0341	8.10753	9.13937	6.63212	9.16721	16.2148	6.69691	14.9401	10.3074	9.55365	10.591	4.91642	6.15688
Vaccinoside	M-H	517.135	23.0653	0.0139015	1.91308	7.88878	4.55258	3.07355	3.74739	3.83641	5.87936	3.61515	5.58499	8.5169	8.10666	6.7534	6.21985	7.80824	8.16559	8.07738	6.38756	5.82391	11.6086	10.3849	3.79256	8.13804	3.54163	9.69789	7.59209
N-Acetylmuramoyl-Ala	M-H	345.131	23.1425	0.1953	1.18291	21.4776	18.5632	19.6188	17.396	15.5133	16.6554	15.7183	23.639	22.6506	17.7905	15.5325	16.4636	23.3735	19.6653	17.7041	21.0676	17.186	18.39	22.527	18.2276	16.7644	18.3025	20.6825	19.5559
MG(20:0/0:0/0:0)	M+FA-H	431.337	23.1579	0.267087	1.19405	9.02666	8.3128	11.6535	6.89143	6.61343	10.1871	9.27196	11.5078	11.2114	11.3545	11.0112	8.32803	9.67018	8.77973	7.60415	9.63788	8.15727	10.3918	9.50681	11.666	8.45487	8.91601	9.1076	7.70475
Grossamide	M-H	605.224	23.2503	0.00444379	2.05467	28.1565	38.2396	43.375	28.0963	45.0991	55.1259	22.7238	29.1714	21.6924	43.9838	44.7864	46.14	21.8087	27.8396	36.0473	14.3476	21.6454	28.167	25.3712	16.4282	19.0432	12.9754	15.1218	6.47096
8-Acetoxypinoresinol 4-glucoside	M+FA-H	623.197	23.2503	0.00260554	1.79132	111.825	96.6129	100.24	118.944	111.989	55.8268	117.324	119.905	83.8882	74.0086	87.4504	106.968	109.143	54.0601	142.839	81.3543	63.0826	66.2809	58.2272	61.7336	76.7873	51.6181	76.1225	29.7357
2-(2-Methylbutanoyl)-9-(3-methyl-2E-pentenoyl)-2b,9a-dihydroxy-4Z,10(14)-oplopadien-3-one	M+FA-H	475.266	23.2655	2.18957e-05	1.99186	502.125	619.865	612.106	903.472	588.753	309.166	634.943	729.867	537.291	412.074	510.639	711.249	494.677	272.511	576.772	364.912	328.929	284.15	318.011	295.234	371.782	275.274	341.651	144.689
rac-5,6-Epoxy-retinoyl-beta-D-glucuronide	M+FA-H	537.236	23.2655	1.40892e-05	2.11057	105.252	148.89	156.472	162.405	120.748	63.2799	134.442	165.963	117.213	101.902	129.327	133.025	100.476	55.2112	129.795	78.6791	65.2431	63.6584	60.6783	70.1878	82.0874	64.5846	80.1474	32.7739
Aeglin	M+FA-H	555.209	23.2807	6.16073e-05	2.0195	396.115	445.844	441.51	662.955	430.632	244.341	497.727	468.507	351.859	300.216	366.42	550.551	340.229	214.511	458.986	252.668	254.247	208.604	206.307	231.311	280.783	185.749	259.226	99.1444
Tsuzuic acid	M+FA-H	271.192	23.346	0.011156	1.64431	26.3667	57.9103	49.546	77.4742	34.3509	28.6473	50.7521	35.8974	44.5989	32.7591	33.5692	36.421	37.1182	30.5604	32.1472	31.3445	27.2207	27.6676	40.9218	36.8309	37.5225	31.2603	26.2769	36.5093
(9xi,10xi,12xi)-9,10-Dihydroxy-12-octadecenoic acid	M-H	313.238	23.3611	0.047247	1.29834	71.3159	81.2506	64.2787	67.8815	57.5035	65.9394	73.2013	89.9782	90.0892	78.0591	75.8922	77.0256	82.0866	68.8963	61.0624	86.7631	63.8205	66.8054	90.8457	81.6002	89.0844	117.826	84.6062	72.0248
Polixetonium chloride	M-H	319.069	23.452	0.0917355	1.56408	6.98742	8.28655	5.28681	5.53899	6.12475	6.63362	7.93169	2.75406	6.09895	5.70564	5.9591	7.54744	4.493	6.78132	5.20973	4.05261	7.07847	4.80811	4.93965	7.00137	7.18075	5.65712	6.36187	5.80138
4-Thiocyanatophenol	M-H	150.001	23.59	0.555936	1.28765	25.9392	17.8686	14.7293	17.5534	19.9205	15.4202	24.8106	22.0778	22.5842	20.7539	16.3078	18.0805	8.19624	17.1057	11.198	8.66879	15.9614	23.601	16.7601	10.5012	17.34	15.5485	22.4154	25.2043
Cinnamyl acetate	M+FA-H	221.082	23.59	0.0922613	1.17716	6.69903	6.19664	7.55022	7.45213	6.33272	5.94181	5.67891	6.79973	8.24757	6.9792	6.8955	6.9231	7.57442	6.88218	6.1744	8.27946	5.61256	6.3086	7.15825	7.53329	7.01075	7.88448	6.40393	6.8688
6-Ketomyristic acid	M-H	241.181	23.6515	0.935436	1.16757	8.93038	7.45018	7.22822	9.34657	10.0266	7.71856	8.23238	5.69006	8.37061	15.9102	9.47045	10.876	6.44083	9.20282	6.47422	13.3171	7.79254	7.69512	4.79175	10.0119	7.81185	8.85673	6.18315	10.4904
(6E,8E)-4,6,8-Megastigmatriene	M+FA-H	221.155	23.6669	0.150079	1.63193	19.1608	14.1515	15.3391	8.05051	13.2456	8.53349	14.7686	7.66188	10.1643	12.269	9.56957	10.7321	8.29017	14.4178	9.51325	6.64534	12.5367	10.9692	6.34606	13.6117	9.43651	9.1635	9.5763	13.2362
9,10,13-Trihydroxystearic acid	M-H	313.238	23.7131	0.496113	1.18441	59.6009	48.3964	71.3263	67.0563	51.1589	51.9337	50.3228	86.9373	80.6472	65.828	54.0773	50.8175	73.7079	48.4666	50.9705	81.2838	45.9113	59.1213	92.6935	47.3349	58.1751	66.168	57.7865	71.8173
(+/-)-Dihydrofarnesol	M+FA-H	269.212	23.8209	0.0109157	1.59496	20.6056	20.8728	18.6281	20.8348	25.2202	19.5505	20.2972	20.6148	24.4131	28.615	11.3271	30.0849	18.9835	22.0265	20.7549	26.0902	22.25	28.6999	19.038	22.2354	30.426	44.653	31.4648	28.771
(9S,10S)-9,10-dihydroxyoctadecanoate	M-H	315.254	23.9281	0.00998531	1.21593	103.883	107.44	108.094	91.6608	88.6722	87.9758	83.0642	92.605	106.062	87.5312	92.5982	93.5737	77.2579	87.0651	94.2326	87.2161	86.3826	101.883	113.32	92.2079	94.2882	93.8004	89.8294	102.075
Melleolide	M-H	381.169	23.9281	0.0199119	1.74829	36.2049	20.2589	14.5035	12.811	20.302	10.0466	16.7278	22.5447	11.5814	9.98844	5.87433	10.1544	8.91213	11.0974	14.8213	9.76257	9.238	17.6406	18.8695	10.8292	11.5391	19.9147	15.2314	17.0581
3-Oxooctadecanoic acid	M+FA-H	343.248	24.0505	0.556387	1.21719	59.1008	64.7799	85.5149	78.9736	61.0169	55.0252	61.1724	91.5058	102.472	87.7519	57.8402	65.2798	85.185	49.6861	52.9965	90.9694	45.3295	70.6187	101.753	49.607	64.0632	71.46	66.5738	77.1239
2-Tridecanone	M+FA-H	243.196	24.0812	0.0220952	1.50788	8.06063	8.58714	8.76753	10.9861	8.11299	5.31237	7.14338	6.4811	8.83472	11.7542	5.60522	7.48503	14.4256	7.50812	12.317	10.9699	6.02035	9.9427	10.7261	10.8359	10.8975	16.7231	11.1036	12.5061
MG(0:0/13:0/0:0)	M-H	269.212	24.1889	0.00195608	1.29917	41.4711	44.4943	50.8633	42.211	53.1277	42.1528	45.1908	51.96	51.6827	60.6309	49.7846	40.3703	48.4082	43.0493	51.576	47.2005	48.06	52.8557	60.6614	40.7088	54.9344	55.5695	49.9092	45.487
(3beta,5beta,8beta,22E,24xi)-Ergosta-6,22-diene-3,5,8-triol	M-H	411.322	24.4349	0.164287	1.45321	0.601013	9.07566	10.3402	10.4215	7.89504	6.11392	8.90296	11.9148	9.61014	12.652	8.66771	8.23969	11.2387	9.36078	11.2533	16.7994	6.67756	7.58952	13.305	6.36375	12.1883	7.76243	12.0425	10.7293
Lucidenic acid G	M-H	457.254	24.4349	0.253425	1.36722	9.44633	14.8435	11.4382	15.4134	10.2595	7.14574	16.509	19.5628	14.5554	10.1213	11.918	8.55453	12.6537	11.7166	13.8155	11.8408	5.93376	8.44448	13.1132	15.2297	7.19944	9.23355	9.6027	4.9769
Glaudine	M+FA-H	444.166	24.5736	0.585145	1.36068	6.94669	10.5472	13.8815	17.4767	10.0486	8.57261	7.83591	16.8244	20.9847	15.4705	8.98199	11.0107	14.8145	11.9366	11.0422	16.9487	10.1235	12.1854	25.4688	7.7294	8.86189	9.62185	9.10724	16.4569
(Z)-9-Heptadecenoic acid	M+FA-H	313.238	24.6197	0.291935	1.15952	34.864	43.3198	41.0159	33.4466	26.7715	30.4861	36.2335	36.516	35.5685	31.181	35.4479	31.1349	30.8468	35.5967	41.4454	33.089	27.8581	34.3499	37.4769	26.4997	32.6127	33.1572	26.4278	35.2338
8-Oxohexadecanoic acid	M-H	269.212	24.712	0.00140956	1.57689	14.9066	14.1691	16.033	15.9981	21.4274	15.2119	14.2461	19.8899	22.3899	23.778	16.4899	22.1383	19.1636	15.0681	21.1131	20.4656	16.4703	22.904	27.0256	21.4577	26.1652	37.4784	20.1971	22.4219
(9Z,11R,12S,13S,15Z)-12,13-Epoxy-11-hydroxy-9,15-octadecadienoic acid	M-H	309.207	24.712	0.0200561	1.49766	31.1298	35.8257	32.0239	31.3017	41.2339	31.7611	46.9651	52.0914	23.8369	19.822	30.7926	31.102	23.1187	28.4772	42.4234	28.8001	22.0758	26.6232	28.3979	22.8125	21.9269	18.5021	17.1115	17.1478
9-Pentadecenoic acid	M+FA-H	285.207	24.7274	0.0236877	1.39519	62.6559	93.518	86.0007	70.3012	88.4455	72.8395	93.8401	102.899	66.2228	50.4199	70.1614	64.929	55.7605	58.1934	87.1805	59.7883	42.4947	55.6883	55.4224	53.9492	71.6899	51.9928	57.291	41.8885
(3b,6b,8a,12a)-8,12-Epoxy-7(11)-eremophilene-6,8,12-trimethoxy-3-ol	M-H	307.189	24.7274	0.145492	1.50526	3.1664	10.1501	10.6266	9.46004	8.67823	6.39819	11.1566	11.3611	6.98532	5.5523	8.93064	6.17765	5.62317	7.36909	9.4003	5.29179	4.62064	3.29399	6.04722	4.62413	7.73176	6.85385	4.08534	4.62294
(5Z,8Z)-1,5,8-Heptadecatriene	M+FA-H	279.233	24.7582	0.0145538	1.91843	1.72229	15.2422	13.0725	8.73548	9.74534	9.98067	11.9093	20.0614	19.0388	9.67432	15.8167	15.5382	15.273	10.868	8.19583	3.17168	5.44868	3.85704	11.1646	6.92219	9.74982	9.46065	5.77741	6.36096
Nonyl octanoate	M+FA-H	315.254	24.8043	0.235729	1.12178	298.492	292.241	257.146	222.063	226.075	257.617	252.131	279.152	257.988	229.659	244.154	251.629	250.446	262.68	237.721	205.437	247.367	230.846	244.707	253.253	253.531	245.843	245.19	233.376
2-[4-(3-Hydroxypropyl)-2-methoxyphenoxy]-1,3-propanediol 1-glucoside	M-H	417.177	24.8043	0.520247	1.17832	10.7831	10.6545	9.71335	8.85078	8.84925	9.29082	10.9591	11.7577	11.3203	10.6015	7.93385	11.0142	9.29435	9.94058	10.0642	7.93034	7.04848	8.54868	8.31974	7.98715	10.6454	9.15472	9.85829	10.5682
15-oxo-5S,6R-dihydroxy-7E,9E,11Z-eicosatrienoic acid	M-H	333.207	24.8197	0.00951664	1.87853	30.8338	22.5547	49.1889	27.5032	41.2899	43.5412	42.5335	37.6814	21.5913	21.6814	35.9851	41.9198	30.4428	29.9871	45.593	31.9819	19.5592	22.0751	19.3296	27.6146	25.8442	18.841	27.1	11.4789
12-Keto-tetrahydro-leukotriene B4	M+FA-H	383.24	24.8197	0.0837932	1.23613	23.3803	25.6791	22.8865	16.3275	19.511	21.5186	22.0478	24.6306	19.5028	23.5879	22.1203	19.4889	16.5614	24.4385	21.9111	17.4311	24.2274	19.4279	20.3341	19.9468	24.2369	20.6052	21.4005	18.9644
Amisulpride	M+FA-H	414.169	24.8197	0.195138	1.34422	6.9846	4.66069	5.60107	3.93355	3.70154	5.80065	5.26118	10.2608	5.58834	5.07561	5.39159	5.84251	5.70215	6.52797	5.08827	5.87604	5.51281	4.10704	6.45419	5.86821	5.65413	6.43523	5.46007	6.1412
(R)-3-Hydroxy-hexadecanoic acid	M-H	317.212	24.989	0.0148805	1.88149	100.963	88.3931	93.1003	118.538	75.3634	92.0261	114.141	127.154	208.584	313.188	99.7068	131.442	245.679	225.811	140.385	85.4423	81.3538	175.264	155.137	78.6664	120.376	278.71	156.032	135.349
(+/-)-Dihydrofarnesol	M+FA-H	269.212	25.0658	0.0454183	1.18922	12.2772	13.6044	13.3635	17.2464	16.226	10.5473	11.9185	16.3193	13.5569	14.8027	12.378	12.9858	11.3524	12.1875	14.731	13.0128	12.1159	14.4339	17.6177	12.5515	12.9038	14.2628	13.7489	10.0396
Avocadyne 2-acetate	M+FA-H	371.243	25.1427	0.0364792	1.25109	26.1133	29.7777	23.9458	21.1871	26.1466	23.8896	22.3416	20.9305	26.7815	21.8447	23.6671	29.0007	19.9357	22.6615	19.3914	19.0287	24.8476	24.5612	21.8959	19.156	25.9566	21.837	24.2587	19.0942
Phytocassane D	M+FA-H	361.204	25.2042	1.17221e-05	1.99767	41.5643	36.0129	21.0805	31.2323	23.9423	18.4134	26.0977	40.7451	30.7374	25.915	24.7194	26.717	31.2202	37.6396	28.4411	39.9953	38.3402	38.4193	30.7216	33.7801	33.343	23.5783	28.4341	30.3717
Sterol	M+FA-H	293.212	25.2196	0.00652374	1.7252	20.288	16.2534	18.6956	19.061	22.3618	18.6641	15.7487	22.307	19.2251	33.069	16.1327	22.027	21.6942	19.487	24.9345	22.5736	20.6166	17.7059	22.8131	17.0451	33.6227	34.6459	14.3086	26.9763
11-Oxooctadecanoic acid	M+FA-H	343.248	25.3118	0.743643	1.10077	45.75	44.907	52.3767	49.1136	42.919	38.7437	40.7715	62.5755	63.5631	44.4385	41.7405	43.2178	52.3147	43.5369	43.2207	55.2968	36.3831	43.7982	69.2878	38.3423	47.2568	45.3202	40.5919	46.4019
Pentadecanal	M+FA-H	271.228	25.3426	0.540557	1.18833	69.2684	92.3648	94.804	64.0632	79.2645	83.0602	89.4878	72.4229	74.759	72.3649	67.8213	95.5059	84.5013	76.0842	86.7748	53.1646	64.9185	67.8922	66.8024	66.3298	91.183	94.1327	89.518	70.2496
(+/-)-Dihydrofarnesol	M+FA-H	269.212	25.5886	0.00701122	1.28427	11.4317	14.2665	12.9136	15.3663	12.5484	13.2755	14.0177	14.4949	18.2353	17.2838	13.9635	12.5603	14.7107	11.1551	14.1723	13.9578	13.2385	17.7924	17.0755	12.4578	15.4806	18.8784	15.0354	13.2488
11-Oxooctadecanoic acid	M+FA-H	343.248	25.6194	0.599459	1.15328	63.9792	68.6597	89.7163	78.9258	62.7418	59.0716	59.4598	102.867	101.414	81.8889	65.7388	61.9065	88.3708	60.4582	60.1242	88.4576	57.1296	69.5973	120.974	63.1267	68.21	68.4102	69.2094	76.2717
1-Pentadecene	M+FA-H	255.233	25.9739	0.0663592	1.5723	7.98976	17.5858	11.8751	12.1363	11.2933	8.95272	19.3245	22.4225	14.8176	23.8713	11.1202	10.7453	16.3458	10.9825	12.8717	8.60759	4.82515	7.44873	12.7509	5.98984	7.84354	12.2495	8.67062	10.5374
Pentadecanal	M+FA-H	271.228	26.0047	0.175038	1.32943	30.1999	26.3031	16.7675	18.7004	24.1812	17.78	13.4824	28.0117	11.629	16.3782	13.0083	18.0509	21.5255	12.4597	20.4767	12.1832	15.4698	19.0439	19.4014	14.7855	20.1828	20.761	21.1674	14.1062
12,13-DHOME	M-H	295.228	26.0047	0.127444	1.56945	43.4347	46.6476	55.7057	56.7776	56.8698	65.1496	33.424	57.8066	51.9368	75.0231	38.5452	80.3496	67.3141	58.0801	61.7753	53.54	39.5387	67.2761	43.8297	71.5727	98.2988	123.713	57.5208	56.1933
Dilauryl 3,3'-thiodipropionate	M-H	545.368	26.0047	0.524855	1.36654	3.44192	3.92821	8.86982	2.94253	4.15027	5.17016	2.30702	5.88554	6.92947	9.79168	5.28889	3.4408	6.46411	4.015	2.71127	8.59927	2.85529	3.64721	5.48981	7.07032	4.12911	3.86899	6.20689	3.77381
LysoPC(14:0)	M+FA-H	512.298	26.2959	0.000362329	1.59324	97.9082	109.787	77.7065	74.9151	75.7552	60.2754	110.16	117.286	196.24	116.159	169.27	89.1341	104.089	143.603	181.995	203.595	95.4421	141.674	165.393	112.545	121.854	123.858	113.179	96.3239
Alpha-CEHC	M-H	277.144	26.4337	0.84252	1.09747	5.47523	5.18924	4.65698	4.73191	5.247	4.44172	5.07786	5.86421	7.18873	5.90103	5.61814	6.92912	4.73645	5.91457	4.89753	5.49933	4.30762	4.92492	6.30639	3.12666	5.78118	4.09079	5.80305	4.30934
Pentadecanal	M+FA-H	271.228	26.5106	0.00544604	1.79248	28.9531	30.8097	25.2295	23.1741	31.1737	33.0508	28.5019	26.423	44.4386	40.4346	21.4903	42.613	36.9728	25.6028	37.2291	46.4154	24.2729	52.7307	31.8218	35.2965	58.8373	84.8591	52.6999	47.632
MG(14:1(9Z)/0:0/0:0)	M-H	299.223	26.526	0.271936	1.16572	15.5672	19.788	21.4425	16.1602	18.4911	15.4463	19.5357	23.9208	17.7352	14.9543	16.1784	16.0314	15.4672	12.6312	22.8991	17.8783	15.7401	18.2186	17.0932	16.8724	15.1075	16.4334	14.0556	13.0999
6-Ketomyristic acid	M-H	223.17	26.5414	0.118443	1.59132	16.2418	24.5792	34.6872	25.2154	19.9247	38.2904	37.0683	23.2362	19.2285	14.407	22.1142	27.4214	29.9678	35.387	23.5998	12.1555	14.7554	12.9979	15.7394	20.0994	24.0266	25.0079	17.4124	14.18
Valdiate	M-H	291.158	26.5723	0.0164142	1.84397	3.36425	4.09564	4.1568	2.19345	2.27887	4.19665	4.71705	3.34884	2.95852	1.67169	2.97071	3.07171	4.31971	4.58249	2.66604	1.37145	2.25736	0.804994	2.16331	2.11856	2.40719	2.09061	2.09083	1.01641
Nonadecanoic acid	M+FA-H	343.285	26.5877	0.0892444	1.21564	11.1815	12.4339	15.0459	12.6133	13.0245	12.6131	11.0683	17.3379	13.7073	13.881	10.0964	16.169	14.0432	10.5261	13.1292	15.692	9.81414	15.3674	16.7339	12.9134	11.3051	11.2039	11.9601	13.6229
Docosahexaenoylcarnitine	M+FA-H	401.089	26.6186	0.0027073	1.80019	24.2202	20.4676	21.5164	17.8418	24.9657	21.1896	16.1077	49.8211	33.7054	17.5365	25.979	21.0004	21.3474	22.4662	25.2615	20.453	17.8667	35.7299	52.0333	24.8134	23.4533	17.8786	23.1432	20.2773
Artonin J	M-H	417.134	26.6186	0.000535898	1.57511	98.2255	78.9259	90.1468	96.307	89.5268	89.3957	72.7392	175.51	135.536	155.398	114.15	94.5182	133.766	140.76	104.799	84.3993	83.1471	154.29	189.255	90.8099	97.6108	134.524	113.196	105.39
(beta-1-O-[N-(2-methyl-3-chlorophenyl-5-hydroxy) anthraniloyl]-D-glucupyranuronic acid	M-H	434.063	26.6186	0.00634836	1.73035	3.75707	2.13093	3.03223	2.00433	3.77548	3.05351	2.04365	7.34856	4.12871	3.50348	4.17261	3.41621	3.6909	3.11086	3.75783	3.33265	2.79979	5.7038	8.05653	1.96217	3.94981	4.9517	4.70291	5.4517
(2R)-2-Hydroxy-2-phenylethyl glucosinolate	M-H	438.056	26.6186	0.00468482	1.6478	51.0055	40.9303	51.0181	37.0133	52.3406	46.15	26.1531	96.6788	54.7603	34.4998	56.2239	44.9758	45.5333	39.7818	45.7029	48.4267	40.8678	71.757	94.0899	43.724	47.5905	44.9003	53.8447	48.738
Delphinidin 3-glucoside	M-H	446.087	26.6186	3.26042e-05	1.82091	209.666	186.496	225.546	184	230.333	199.535	153.484	396.429	255.577	172.945	241.973	198.975	194.828	210.378	229.718	211.89	191.524	325.685	429.358	203.781	217.603	205.196	239.134	214.8
(beta-1-O-[N-(2-formyl-3-chlorophenyl)anthraniloyl]-D-glucupyranuronic acid)	M+FA-H	496.069	26.6186	0.00103785	2.00377	10.8563	8.81569	10.3659	5.22114	10.074	8.17905	5.78283	18.0648	9.20555	5.90955	10.6712	7.35323	9.75438	10.3934	9.68061	8.50324	9.08153	15.1963	20.1642	9.46293	8.38105	8.87315	13.8613	8.46424
Mammea A/AC cyclo F	M-H	389.139	26.634	0.000222342	2.02084	11.6117	8.22767	9.43887	7.55831	9.95869	11.2085	4.64601	19.9965	8.67641	6.24339	10.2698	8.10727	8.40686	8.53169	8.72838	9.88334	9.03516	16.5487	18.8792	9.27788	11.4595	9.614	10.7216	9.00656
Cloransulam-methyl	M-H	428.027	26.634	0.0188722	1.68572	9.2087	10.4009	13.0792	9.3887	9.32947	11.4766	4.5734	20.7829	10.9358	8.39879	11.8499	10.1684	8.78738	7.26681	9.33734	12.3399	8.4898	16.9036	19.1812	8.56406	9.31989	12.7471	10.0743	10.4023
Peonidin 3-xyloside	M-H	432.107	26.634	0.00321834	1.63727	33.1213	24.9483	33.4009	27.8213	34.6504	29.2403	23.3164	66.1458	39.4095	25.0552	35.435	29.5238	25.135	28.1611	35.0484	29.3849	29.0706	43.6362	65.1475	27.6128	32.8624	27.5455	32.3531	25.6889
8-Heptadecenal	M+FA-H	297.243	26.6494	0.00459257	1.38487	95.3294	100.294	101.662	87.0383	93.5141	90.2389	82.2416	107.86	121.893	96.2986	88.1116	114.896	100.041	87.8317	96.0041	97.7676	86.5271	109.357	98.0417	103.464	138.552	179.575	118.09	114.678
Cortolone	M-H	365.23	26.6494	0.00880394	1.70386	11.9126	10.9153	8.31472	5.58336	7.39035	7.60367	10.1075	7.64234	7.10862	7.83566	5.37949	10.7744	6.53248	4.42565	6.10531	7.25692	7.89529	8.57248	7.75033	9.11972	13.8097	18.8971	9.79485	7.90669
13'-Hydroxy-gamma-tocopherol	M-H	413.338	26.9581	0.739284	1.23051	30.9808	34.3743	29.3982	35.2961	28.2174	27.6732	23.7253	52.175	45.4782	27.7156	26.8898	27.5038	43.4425	32.1272	27.6865	40.8816	31.3064	33.3671	62.961	24.7885	26.954	28.8258	24.871	33.1834
LysoPC(18:3(9Z,12Z,15Z))	M+FA-H	562.313	27.0043	0.00124381	1.52863	89.6107	114.212	67.537	67.6307	68.055	83.5134	54.1568	97.756	90.1287	99.2016	115.206	92.6418	70.4184	74.7185	84.4922	120.056	78.3276	131.068	100.206	76.7939	95.5272	91.3924	63.4305	68.3142
beta-Sitosterol acetate	M+FA-H	501.389	27.0659	0.797318	1.20026	40.0201	35.8332	40.3013	32.2593	31.4103	36.0701	33.7293	69.2096	54.6673	33.2277	36.9534	31.538	45.2966	31.3296	30.9475	51.6458	33.1842	32.7241	74.3784	35.0547	29.9851	35.5049	35.7404	33.8221
5-Hexyltetrahydro-2-furanoctanoic acid	M-H	297.243	27.0812	0.155071	1.19064	284.873	317.617	298.052	277.739	315.702	271.59	256.38	336.981	326.105	388.922	273.872	306.712	319.454	253.995	345.922	286.915	243.89	313.084	312.169	286.786	380.759	407.515	317.669	310.11
(23S)-23,25-dihdroxy-24-oxovitamine D3 23-(beta-glucuronide)	M-H	587.316	27.0967	0.00712451	2.06978	1.75283	4.96989	1.49072	2.20638	2.19519	4.48921	2.68608	3.58133	4.1157	5.12128	3.07855	5.38483	2.31207	3.37842	2.79675	7.44464	3.22119	4.34183	4.45605	1.11627	3.71098	5.16892	3.15303	3.87352
LysoPE(0:0/16:0)	M-H	452.277	27.143	0.000167132	1.75779	19.2762	20.0454	15.482	12.8757	13.5784	11.4224	21.9533	23.1106	36.2451	23.9254	33.3092	16.9786	22.2341	31.5954	39.4914	44.8849	20.1013	31.5443	31.7094	25.0792	29.3898	22.7399	19.9163	19.2324
LysoPC(14:0)	M+FA-H	512.298	27.143	0.000536559	1.6072	687.709	792.307	569.856	528.395	457.003	402.919	791.646	866.869	1352.57	838.784	1146.78	600.54	784.776	1047.31	1289.3	1432.96	626.334	1010.08	1187.94	893.183	834.729	873.831	709.575	673.778
3beta,7alpha-dihydroxy-5-cholestenoate	M-H	477.321	27.1739	0.221023	1.46665	17.3089	38.2876	21.8572	22.0474	21.5751	19.723	35.5373	40.2798	35.5938	22.4698	20.3395	26.6111	15.909	21.1332	26.0691	27.8333	20.0418	22.7795	52.2498	21.1206	10.4697	29.3861	42.497	21.6634
Piperundecalidine	M-H	366.211	27.2047	0.00238094	1.87815	1.68316	4.99195	2.30051	2.28558	2.28718	2.36137	5.12813	4.35765	4.85659	2.50321	3.10674	2.57925	2.94977	2.33453	2.0432	2.70603	1.52313	0.75527	2.28774	2.18391	3.26331	2.06578	1.47078	0.811741
3-Methylbutyl dodecanoate	M+FA-H	315.254	27.2201	0.757756	1.35754	16.868	19.6334	32.9024	35.8323	22.8782	16.8062	20.0835	42.2524	47.1398	32.5474	21.8336	23.9873	48.56	16.2856	24.4018	33.0587	16.789	28.1462	53.3107	13.7598	23.4962	28.0921	27.9177	32.757
1,2-Dimethoxy-13-methyl-[1,3]benzodioxolo[5,6-c]phenanthridine	M-H	328.098	27.2201	0.639349	1.16957	19.1432	21.3097	24.0264	21.1263	24.6306	23.9683	23.3945	19.5987	20.7776	27.0928	25.3784	24.8435	18.7046	22.871	21.4667	13.9888	22.2581	23.6855	22.392	18.9295	29.2743	20.2997	23.1219	23.3015
Pseudomonine	M-H	329.127	27.2201	0.767902	1.10439	6.49257	8.23583	7.44545	6.59358	8.81727	7.05744	7.87205	7.45537	7.37628	7.95457	7.44087	8.88712	6.37387	7.92969	5.81459	6.04511	6.33384	6.53969	6.89677	5.73922	9.67671	6.6981	5.85362	8.37426
3-Oxooctadecanoic acid	M+FA-H	343.248	27.2201	0.864944	1.362	24.836	30.1255	53.7252	57.8494	30.5679	21.6515	26.4732	73.3783	71.6914	53.4323	26.7908	33.1536	66.0471	21.8841	28.5301	68.5021	20.274	38.2794	80.2004	21.5701	32.1312	43.2884	35.9309	54.6976
Ridogrel	M-H	347.1	27.2201	0.475612	1.19034	23.9895	34.0687	27.6437	23.1629	31.0022	25.8426	32.6203	23.6492	26.9481	26.8507	25.215	31.7336	24.2854	26.3223	22.5641	20.8074	24.1829	24.8054	22.6021	26.085	31.1528	24.9138	22.3624	24.7601
1-Acetoxy-2-hydroxy-16-heptadecen-4-one	M+FA-H	371.243	27.2201	0.746319	1.45307	27.3954	31.5877	62.8496	67.5887	37.7593	26.8929	30.9656	85.9028	86.5154	64.1976	28.4787	37.6535	80.9269	25.794	34.6837	80.4648	24.9801	45.803	99.1773	25.1832	37.2308	51.4578	44.7463	65.8456
Mollicellin F	M+FA-H	477.056	27.2355	0.501733	1.51341	2.48556	1.17255	2.60683	1.01105	3.64498	2.9511	1.821	2.2593	2.18392	3.00607	2.87367	4.69753	2.55305	2.68857	2.0852	1.22936	3.56975	1.4415	1.22136	3.85222	3.66124	2.49127	1.39966	2.46857
(+/-)-Dihydrofarnesol	M+FA-H	269.212	27.3433	0.257205	1.23848	20.2036	13.7187	17.5597	15.3694	16.6219	13.5727	11.5581	15.0041	19.7617	26.4653	20.3423	15.8463	15.4799	12.5131	16.8182	16.1129	17.3858	19.8412	19.7574	17.9562	18.3354	20.4499	14.6752	17.2005
LysoPC(16:1(9Z))	M+FA-H	538.313	27.3433	5.93344e-06	2.05118	245.728	435.089	215.266	251.684	248.718	178.102	311.52	366.749	514.493	462.006	331.041	345.272	283.944	324.597	495.307	970.407	296.436	673.927	514.09	334.897	510.334	549.549	434.594	381.503
(+/-)-Dihydrofarnesol	M+FA-H	269.212	27.5744	0.551254	1.37881	4.79466	9.235	4.93911	5.18667	4.78213	4.83398	4.88208	9.35974	14.3283	7.22938	6.46819	6.22828	5.10247	5.45603	4.78813	1.72028	4.23027	5.6959	3.18245	5.86085	5.52123	7.17226	7.21276	5.53815
Avocadenofuran	M+FA-H	293.212	27.5898	0.0229387	1.47413	12.4765	21.3174	17.0755	17.7038	14.8565	19.7902	22.5049	24.8192	31.0034	18.1029	24.2387	20.1411	23.893	24.1058	20.0432	10.7421	11.4718	15.4111	13.0105	14.2799	17.5449	16.3972	11.194	11.3667
Myristoylglycine	M-H	284.223	27.6515	0.00689457	1.37123	18.6447	20.6604	23.2316	23.8802	19.5439	19.7586	20.9721	20.0884	16.0959	19.0397	16.6339	14.6802	17.5725	14.264	16.6178	15.2622	17.0904	20.1379	18.0384	20.524	19.4996	24.1949	18.4053	23.798
9E,11E-Octadecadienoic acid	M+FA-H	325.238	27.7179	5.13697e-06	2.24644	13.6771	11.0118	16.8282	16.4812	22.4531	9.98476	18.0255	20.6092	12.2758	12.74	12.0766	12.7077	12.1126	15.9782	16.5004	32.8089	28.2293	19.8171	28.6264	17.9516	19.5922	13.0057	15.7193	15.1498
C.I. Acid Violet 49	M-H	710.243	27.7332	0.0010651	1.84008	12.628	15.1363	8.46286	10.1721	13.9431	11.7073	10.3218	14.1656	23.0341	14.9679	16.864	16.5871	6.30763	14.679	13.0329	23.5797	13.3555	22.0922	13.7982	20.2622	19.9213	19.7897	11.7099	13.1506
LysoPC(18:3(9Z,12Z,15Z))	M+FA-H	562.313	27.7639	0.000143871	1.47445	348.671	494.944	263.711	363.827	307.352	308.005	247.474	465.698	464.346	518.519	479.188	472.536	367.909	408.749	443.134	594.207	330.583	600.083	494.735	435.447	469.459	492.179	338.924	323.702
LysoPE(20:2(11Z,14Z)/0:0)	M+FA-H	550.313	27.7793	0.092142	1.47146	10.2372	19.5182	12.4223	9.79391	10.747	6.41974	8.25955	13.8851	21.9387	13.1832	15.7229	11.2061	9.82647	12.1067	14.3419	26.1389	15.4283	18.4437	16.4092	15.5796	14.2002	12.1443	11.253	6.87978
6,7-Dihydro-4-(hydroxymethyl)-2-(p-hydroxyphenethyl)-7-methyl-5H-2-pyrindinium	M-H	265.148	27.7947	0.00115919	1.26625	2265.5	2129.98	2248.91	1936.72	2218.02	2421.16	2092.33	1759.55	2058.46	1966.32	1884.13	1887.7	1719.94	1947.21	1928.96	2009.41	1962.68	2342.34	2147.8	2148.81	2008.07	1987.09	2075.89	1934.03
4'-Methoxymucidin	M+FA-H	333.135	27.7947	2.67419e-05	1.28373	71.4026	69.5161	72.8003	68.3982	73.7611	73.2029	67.491	62.901	69.037	63.601	58.0083	58.3803	56.8741	65.6513	58.6566	65.4048	62.7655	78.2652	75.3747	66.3736	56.4445	63.3283	69.9757	65.7878
Nonadecanoic acid	M+FA-H	343.285	27.7947	0.0890399	1.23722	15.5948	16.785	16.9116	19.9781	15.9973	11.1656	15.4528	18.2194	25.7325	15.9047	16.6586	16.6665	17.1323	17.27	14.3413	17.7288	14.1229	14.8821	24.5985	18.2927	14.4375	16.5069	18.1135	21.6151
17-Beta-Estradiol-3,17-beta-sulfate	M-H	413.077	27.7947	0.01752	1.27867	37.0528	31.5392	37.7947	32.3587	37.2244	35.1836	29.3205	23.1645	36.4743	33.5366	30.461	29.8203	30.1676	28.2785	27.3723	33.5238	24.494	41.0188	35.4733	29.544	32.6004	33.3274	32.1459	34.3425
(6R,7S)-6,7-Epoxy-1,3-tetradecadiyne	M+FA-H	249.15	27.8255	0.344813	1.41735	7.86227	14.184	12.1856	9.29936	11.1071	10.3693	9.68611	13.3778	11.0868	22.135	11.0884	9.07843	8.89419	7.09217	13.4447	8.89839	9.14603	10.8842	13.1138	9.22123	12.4594	10.8955	9.16192	14.4344
Pentadecanal	M+FA-H	271.228	27.8563	8.9828e-05	1.45354	44.0995	45.5617	54.2863	41.3742	47.8807	43.6707	46.5937	83.2112	65.1874	55.1369	46.8159	50.6207	53.3407	47.8668	51.7205	50.8175	46.4113	77.4961	87.4458	48.1084	48.7674	61.502	55.6425	56.8477
N-Octyl phenyl ketone	M+FA-H	263.165	27.964	0.0429445	1.19158	147.776	152.749	158.148	136.157	140.63	145.824	132.837	130.412	141.43	136.35	131.533	133.863	141.629	143.545	135.736	133.411	141.358	139.971	140.492	146.505	142.349	146.171	134.517	136.893
3-Oxooctadecanoic acid	M+FA-H	343.249	27.9794	0.671574	1.38397	2.83876	3.87682	7.72014	7.12049	4.37558	2.53879	3.54295	8.63945	11.8438	7.69142	3.90292	5.19781	8.18288	3.72751	3.83971	7.87371	1.95942	5.3626	10.6148	2.96276	5.01572	5.96673	6.68403	7.02646
Sphing-4-enine-1-phosphate	M-H	378.241	28.0257	0.00474816	1.76119	952.018	999.678	957.196	1477.56	614.784	595.05	1027.2	2905.34	2235.83	2271.08	1725.69	1398.92	1378.34	1555.63	1185.68	788.878	1024.75	1219.07	1335.39	812.743	899.059	1374.45	1023.96	843.224
Pranlukast	M-H	480.165	28.0257	0.00820087	1.83757	35.3033	29.3279	33.6434	51.1925	17.1804	18.9057	37.431	91.7661	72.8217	77.9269	61.6481	48.723	45.794	52.6073	43.168	20.8946	39.303	40.6402	45.6172	24.4484	24.7732	39.905	31.9463	22.5808
Alpha-Trisaccharide	M-H	514.215	28.0257	0.0410785	2.04798	5.14538	5.85393	5.33402	10.2492	1.43567	4.54303	5.34267	21.622	16.3784	12.9652	10.7717	10.6767	9.25668	9.89256	6.96213	3.91821	5.75741	8.97654	12.3846	3.07593	3.62605	7.84034	7.23253	4.21359
LysoPE(0:0/18:1(9Z))	M-H	478.292	28.1795	1.16545e-06	2.07174	44.6435	90.2137	41.1742	49.6013	41.9244	36.2983	62.0903	62.1456	89.0468	84.3016	58.6756	66.0538	54.3425	61.0532	102.499	184.032	65.8408	127.969	94.9732	64.4957	104.191	99.114	80.3536	87.254
LysoPC(16:1(9Z))	M+FA-H	538.314	28.1795	1.97666e-06	2.022	1550.03	2945.01	1449.93	1628.22	1647.33	1203.4	2128.52	2510.25	3231.53	3121.48	2215.53	2340.14	1882.93	2238.06	3284.55	6107.97	2074.45	4321.15	3390.03	2288.78	3450.81	3489.35	2847.17	2569.99
LysoPE(0:0/18:0)	M+FA-H	526.313	28.2864	9.13625e-05	1.53756	286.155	398.775	200.642	273.071	270.178	157.488	275.926	356.57	309.489	254.891	384.594	242.973	289.428	302.385	424.565	502.3	318.866	437.388	498.448	324.486	364.163	322.475	286.613	276.013
LysoPE(0:0/16:1(9Z))	M-H	450.261	28.3171	0.0289233	1.65264	5.88058	17.1807	9.01846	7.86943	11.1427	7.2589	11.5436	21.1966	23.0689	26.2322	13.404	15.5739	12.3361	13.1741	16.8856	26.9864	6.08124	21.9294	25.4856	6.51132	12.7109	15.4366	14.5303	12.1543
Cyclohexaneundecanoic acid	M+FA-H	313.238	28.3943	0.113144	1.37578	56.1731	79.7091	98.4147	79.059	81.7676	75.3735	90.236	121.179	72.5555	61.6905	63.0854	64.8062	56.0993	49.4726	99.0651	71.2637	49.6652	57.3301	66.6431	74.0453	78.39	65.0081	55.7232	42.7624
Succinylcholine	M+FA-H	335.22	28.3943	0.0331692	1.57136	7.0728	10.334	11.5114	8.72086	11.8343	7.70538	10.0687	13.0831	5.66422	5.44867	6.62264	7.0788	6.41674	3.96157	9.20747	7.05122	7.05658	3.90781	9.41661	7.40962	5.78372	8.40975	2.55829	3.37929
Norethindrone	M-H	297.186	28.4097	0.125553	1.50275	4.49771	5.45608	5.04205	4.27427	4.23961	3.64036	4.49096	6.20736	5.72195	9.18059	4.09356	4.89094	5.38118	3.72523	6.03301	3.72997	3.6044	5.11251	5.83985	4.2105	10.4668	5.11646	4.68296	7.16315
8-Oxohexadecanoic acid	M-H	269.212	28.5329	0.057651	1.43275	15.3144	21.4969	16.8625	19.6187	24.0507	17.8837	18.5609	31.1523	27.047	40.7134	26.1283	21.5894	20.2299	16.467	27.6133	16.3418	15.907	21.2861	26.4836	16.1723	27.8967	17.5098	18.0695	21.7649
alpha-Humulene	M+FA-H	249.186	28.6716	0.012373	1.61937	24.4419	26.8302	32.3084	30.2001	29.0971	42.4829	30.0784	33.5594	33.41	42.849	41.1535	37.9864	49.8127	54.465	30.489	15.0905	23.172	25.1421	20.0833	25.039	37.9856	24.039	28.0914	23.0665
2-Hydroxybenzaldehyde O-[xylosyl-(1->6)-glucoside]	M-H	397.112	28.6716	0.157735	1.36755	12.24	11.4518	13.835	12.0991	13.474	17.9557	13.3154	14.313	15.0184	13.4456	14.909	17.578	19.5767	18.8308	14.7861	10.1166	8.0544	11.7297	10.5602	14.3849	13.4462	12.9218	13.4055	9.53642
9-hydroxyoctadecanoic acid	M-H	299.259	28.687	0.00779169	1.28559	76.632	80.1729	91.8914	88.355	89.8254	79.7906	71.5967	97.98	109.96	111.425	79.9619	78.9186	105.272	65.3351	83.9176	102.225	77.5654	97.8021	121.812	81.5105	95.7511	113.609	99.2429	113.068
LysoPE(20:2(11Z,14Z)/0:0)	M-H	504.308	28.8249	0.0288752	1.53095	213.757	376.727	142.01	194.531	232.953	186.227	263.205	227.589	411.054	251.152	327.15	278.884	198.333	230.059	223.732	269.765	307.65	264.152	283.615	178.712	205.534	232.981	158.106	256.31
2-[4,6-Bis(2,4-dimethylphenyl)-1,3,5-triazin-2-yl]-5-(octyloxy)phenol	M+FA-H	554.3	28.8249	0.00432705	1.64498	119.168	294.987	131.661	212.499	95.0242	174.702	152.086	291.117	259.439	207.704	221.939	190.79	193.275	230.843	129.255	232.377	126.862	190.941	268.69	156.831	119.802	204.098	140.151	110.464
LysoPC(18:2(9Z,12Z))	M+FA-H	564.33	28.8249	0.000589589	1.47177	9532.58	13744.4	7545.31	9747.11	8868.89	7809.38	7455.37	13189	13784.5	11166.7	14804	11595.9	7798.85	10858	10792.6	13338.9	10533.6	9887.65	10745.8	8474.9	9091.08	9938.97	7973.9	6626.95
LysoPE(0:0/22:4(7Z,10Z,13Z,16Z))	M-H	528.308	28.8552	0.000571146	1.61982	161.63	185.78	159.176	142.002	184.226	86.0579	199.184	171.565	205.491	276.36	251.269	165.138	94.2117	160.404	160.676	242.425	205.179	214.841	239.427	154.187	226.945	230.28	143.421	166.435
LysoPC(20:4(8Z,11Z,14Z,17Z))	M+FA-H	588.33	28.8552	2.24944e-09	1.58325	7014.35	10486.7	7463.17	8369.02	9243.74	6173.64	7931.24	12066.1	11273	12071.8	11046	9827.77	7153.17	9762.16	8998.67	14386.4	10520.9	12124.6	13006.2	10169.8	12114.7	12552.3	11388.7	10548.8
LysoPC(22:6(4Z,7Z,10Z,13Z,16Z,19Z))	M+FA-H	612.329	28.8552	1.42626e-05	1.57763	1305.68	2399.72	1107.14	1393.67	1161.66	1089.04	1133.59	2433.02	2691.07	2082.36	2260.12	1586.48	1246.62	2092.69	1646.8	1971.75	1503.51	1784.5	2258.15	1371.36	1833.32	1714.57	1509.89	1486.08
9-hydroxyoctadecanoic acid	M-H	299.259	28.9156	0.53924	1.41618	108.885	132.245	117.957	173.901	126.974	66.8957	81.0793	189.745	220.957	116.718	191.36	96.8905	102.978	141.124	106.029	193.405	96.9897	92.7776	174.911	113.046	83.3707	152.803	144.796	305.217
LysoPE(22:6(4Z,7Z,10Z,13Z,16Z,19Z)/0:0)	M-H	524.277	29.0217	0.0850905	1.4611	32.1708	97.0855	50.2449	62.3488	55.3604	48.7629	33.511	91.1705	106.774	93.5988	89.2267	94.1068	35.28	87.3337	69.0275	58.3161	29.156	65.9069	103.423	39.6437	53.5814	48.0916	33.9782	34.2345
LysoPE(20:4(5Z,8Z,11Z,14Z)/0:0)	M-H	500.277	29.0369	0.000808075	1.48304	148.961	300.437	170.922	230.016	266.812	187.403	163.682	275.324	276.703	330.003	264.945	282.774	176.296	268.56	266.483	208.043	108.93	258.195	262.501	133.231	213.211	181.626	120.111	124.714
9-hydroxyoctadecanoic acid	M-H	299.258	29.144	0.508753	1.11144	493.067	494.313	558.436	550.667	451.988	402.015	406.956	625.524	663.288	530.811	413.108	453.269	624.56	410.84	461.888	575.864	388.146	499.537	660.107	410.533	447.877	487.392	510.664	533.801
Mangalkanyl glucoside	M-H	367.245	29.1596	0.676041	1.17876	21.6417	21.7393	26.6814	26.0809	17.9378	16.9431	16.9279	35.5698	35.1214	19.2924	16.22	18.4126	23.6614	16.1866	18.196	28.8715	16.3716	19.1555	32.1543	15.5726	20.5207	20.9779	18.9892	25.657
3,3',5,5'-Tetrahydroxy-6,7-methyleneoxy-4'-methoxyflavone 3-glucuronide	M+FA-H	581.084	29.175	0.447981	1.40119	4.85155	8.96476	5.84378	9.24026	9.44652	5.99785	7.59363	3.35867	5.76682	7.62011	6.36946	6.42457	3.6337	6.2721	5.86416	5.27034	5.91686	2.61325	4.62371	6.35697	7.71886	7.79506	4.11369	7.72605
Hydroxystilbamidine Isethionate	M-H	513.117	29.1905	0.169849	1.36426	10.8329	11.0744	11.6616	14.9062	16.3626	12.7904	11.7867	10.6342	9.40757	10.2471	14.3795	10.7932	10.6943	12.1756	11.8678	10.9537	9.09128	9.65788	11.048	12.5008	17.5826	16.4533	16.0842	12.2274
Biotinyl-5'-AMP	M-H	554.122	29.1905	0.496498	1.29434	18.5079	23.1527	12.1471	24.3294	16.8027	10.1991	19.0919	10.6968	9.31877	17.8188	17.1199	16.1231	10.5642	17.0075	20.1624	16.0768	17.8774	9.23624	16.652	24.8252	16.5572	13.838	21.9677	11.6808
UDP-L-rhamnose	M+FA-H	595.06	29.1905	0.174305	1.34278	10.2485	10.8756	13.2255	16.6244	16.0942	14.3948	13.9718	8.1189	12.7117	14.6173	11.5808	11.8188	10.7387	12.3186	15.7349	12.5902	13.7964	10.2435	9.59451	13.5362	16.0417	12.7963	16.5291	16.8709
Chrysaloin	M+FA-H	447.131	29.2212	0.0255766	1.18455	673.687	673.13	695.567	668.638	655.944	633.772	660.338	630.347	671.229	664.197	628.741	672.89	636.009	641.538	620.962	652.672	620.053	633.26	674.967	653.587	686.491	697.045	650.537	652.509
LysoPC(14:0)	M-H	466.292	29.2212	0.00445611	1.76558	31.651	48.7138	20.3686	27.3756	32.7668	12.471	42.5557	52.0592	28.3966	33.2008	59.7185	31.7841	49.6845	41.8788	67.0127	65.3798	50.7331	68.713	61.2263	46.193	43.5964	45.7726	23.4571	27.1945
LysoPE(0:0/18:0)	M+FA-H	526.314	29.2212	9.05834e-05	1.62068	1115.54	1490.64	783.804	1109.12	1027.14	606.011	1060.65	1375.61	1335.25	1138.4	1749.33	1076.98	1140.88	1406.97	1647.21	2158.78	1413.86	1801.31	1995.78	1402.84	1476.48	1342.75	1020	977.086
Aquifoliunine EIV	M-H	849.264	29.2212	0.424755	1.3504	17.0769	14.0933	15.8859	12.1801	12.435	10.9649	16.0803	7.47351	16.5336	13.3177	10.1915	11.6642	8.84727	12.7545	9.60673	8.62471	14.2732	13.3517	8.79545	22.0031	15.8163	11.4483	8.15571	12.4643
Aripiprazole	M-H	428.128	29.2366	0.0228253	1.43847	155.61	156.735	176.943	200.902	168.077	175.298	156.647	90.3304	146.224	183.949	144.249	136.112	126.978	159.286	166.262	141.792	152.007	198.435	136.846	189.83	204.105	219.052	181.038	187.966
Silymonin	M-H	449.127	29.2366	0.0272703	1.19801	312.276	299.208	313.317	307.654	297.866	284.335	310.234	284.385	317.323	294.152	282.779	301.245	299.597	294.536	277.304	307.199	284.181	282.603	300.854	308.69	316.339	317.61	283.759	319.107
Hovenidulcioside A2	M-H	687.382	29.2518	0.0461226	1.49646	8.32052	5.57404	9.69839	9.39983	6.092	7.81765	8.41945	5.36023	7.37365	11.6457	6.34723	7.68386	4.6233	10.075	7.14497	5.90145	10.0874	8.86866	9.3437	10.2701	12.3633	9.3751	10.0371	11.0604
Formononetin 7-(6''-malonylglucoside)	M-H	515.118	29.267	0.00730548	1.21437	160.493	157.488	158.026	161.595	147.276	130.855	151.212	145.712	139.061	150.582	134.954	147.607	151.481	145.491	137.306	148.125	139.019	150.74	149.762	146.005	153.926	161.231	158.051	147.355
CMP-N-trimethyl-2-aminoethylphosphonate	M+FA-H	518.117	29.3588	0.71669	1.31542	6.96535	4.14345	5.18958	6.95179	4.19041	5.20273	8.70939	7.40462	9.43891	4.9559	6.36975	8.9191	8.64704	6.29887	6.61085	6.96819	7.87358	7.30902	5.49153	5.89294	8.21107	6.67816	7.90538	2.5272
Sphinganine 1-phosphate	M-H	380.257	29.405	0.00118299	2.10291	150.369	181.663	192.441	323.048	98.0099	118.432	201.525	633.405	563.945	479.625	371.096	335.121	344.934	387.108	219.456	115.981	167.766	257.499	222.891	121.948	156.83	239.14	188.465	138.772
Epitheaflavic acid 3'-gallate	M-H	579.084	29.4204	0.118784	1.38727	4.5834	6.80721	5.88342	1.96658	5.49805	4.65716	5.91219	6.70046	5.87558	3.72897	4.05967	4.32163	5.11744	3.12549	5.90461	4.8696	5.5251	4.87997	5.86495	5.02542	5.48905	6.70015	4.94106	5.16695
LysoPC(22:6(4Z,7Z,10Z,13Z,16Z,19Z))	M+FA-H	612.33	29.5592	3.07683e-05	1.44712	7458.68	11983.9	5859.07	6944.75	6087.2	5675.05	5971.18	12463.6	12408.8	10787	10731.8	8083.1	6440.34	9768.13	8915.05	8680.08	7660.97	8107.73	10511.6	6687.75	8563.57	7920.08	7316.71	7394.57
Trabectedin	M-H	760.259	29.5592	0.441711	1.26193	179.734	249.695	160.879	208.739	144.427	175.436	160.708	328.793	245.056	335.804	202.545	201.685	148.327	200.852	175.977	117.358	179.284	173.278	272.439	138.019	159.302	232.741	200.637	175.05
Alpha-Tetrasaccharide	M+FA-H	736.259	29.6201	0.000616582	1.39151	920.191	859.012	893.185	949.901	993.6	736.811	976.583	1086.91	750.626	1049.49	917.641	1187.22	1018.73	1215.3	1015.02	1044.76	1096.87	1111.62	1159.82	1113.89	1148.18	1145.96	1282.1	1438.2
LysoPE(22:4(7Z,10Z,13Z,16Z)/0:0)	M-H	528.308	29.6352	0.000264062	1.47162	1102.27	1389.46	828.811	1151.1	1244.66	1000.5	1005.2	1203.62	1408.66	1554.96	1833.61	820.806	891.794	1476.41	1033.17	1673.73	1305.98	1334.8	1352.57	1267.54	1790.06	1366.36	1280.72	1077
LysoPC(20:4(5Z,8Z,11Z,14Z))	M+FA-H	588.33	29.6352	8.79057e-11	1.46476	28993.4	35964.9	32336.6	31356.5	35756.1	25943.4	32668.4	42760.8	41261	43888.2	36076.5	36442.6	30673.1	33810.8	35889.3	48230.6	38580.3	46732.9	48195.1	38043.7	44145.5	44504.9	41354.8	43678.2
LysoPC(24:1(15Z))	M-H	586.419	29.6503	0.0248529	1.69611	79.2154	65.8157	54.3213	44.283	46.4409	50.026	62.3581	44.7538	43.7833	55.8854	44.1301	78.2274	49.5781	30.1301	61.8818	66.8996	50.0564	90.4056	97.1053	48.6966	93.7867	68.1454	83.512	83.7092
LysoPE(20:2(11Z,14Z)/0:0)	M-H	504.308	29.741	0.0120568	1.34634	973.644	1300.96	840.915	1119.14	1014.25	1059.93	805.89	1161.47	1156.81	1131.99	1886.02	1378.57	1028.23	1083.3	1043.08	1235.93	1129.43	1224.26	1016.85	892.481	1078.57	914.822	732.685	856.438
2-[4,6-Bis(2,4-dimethylphenyl)-1,3,5-triazin-2-yl]-5-(octyloxy)phenol	M+FA-H	554.3	29.741	0.292966	1.37957	569.609	469.667	639.331	578.943	662.758	509.607	579.548	923.593	1066.2	1059.81	726.902	536.681	842.299	519.975	1078.71	987.144	576.506	789.719	879.837	1019.44	630.082	319.809	586.371	696.287
LysoPC(18:2(9Z,12Z))	M+FA-H	564.33	29.741	9.21885e-05	1.34018	36379.3	46711	31360.6	35409.8	31494.6	30436.8	29395.1	45627.2	48834.6	40343.3	47315.7	41537.2	31636.7	37583.2	39476.2	45454.8	36385.5	36773.7	40396.5	30826	34213.6	35437.5	29373.8	27677.7
LysoPE(20:4(5Z,8Z,11Z,14Z)/0:0)	M-H	500.277	29.8164	0.051284	1.43105	575.715	1058.28	840.524	1031.77	1205.5	735.229	713.601	1158.73	1088.49	1403.61	996.227	1077.44	661.11	988.2	1192.26	1049.03	371.731	940.167	1103.94	495.153	891.777	706.417	545.854	684.742
LysoPE(0:0/18:2(9Z,12Z))	M-H	476.277	29.8769	0.00216805	1.5079	496.413	820.049	519.588	726.748	688.798	535.943	419.989	644.269	722.401	801.549	756.148	837.098	540.411	519.261	708.209	506.847	382.843	589.548	733.802	311.132	565.583	421.593	381.297	308.239
8-O-Methyloblongine	M-H	309.174	29.9072	0.000104468	3.30296	282.328	230.893	220.84	146.973	338.017	444.351	259.218	91.7468	147.33	151.241	191.25	130.787	76.0672	193.091	181.489	155.57	202.961	492.313	228.371	238.189	234.821	203.238	235.263	131.722
LysoPC(22:5(4Z,7Z,10Z,13Z,16Z))	M+FA-H	614.345	30.0891	3.28747e-06	2.15319	364.403	527.459	198.821	239.497	237.583	192.834	221.982	419.741	589.986	431.988	472.678	342.099	177.49	354.594	330.198	694.048	397.637	454.402	605.51	258.85	489.12	333.755	374.564	341.415
17-phenyl-18,19,20-trinor-prostaglandin D2	M-H	367.189	30.1656	0.0419017	1.25193	11.7847	12.2158	13.4768	15.507	13.9253	13.7779	15.8526	13.5664	14.7621	11.4263	12.2426	12.668	14.9112	9.0892	8.95701	11.4661	13.1297	14.0849	13.8049	14.0484	11.1302	12.5748	11.8305	12.7065
6-Deoxohomodolichosterone	M-H	443.348	30.1656	0.00265846	1.50008	37.2834	25.9176	22.748	18.673	42.9808	20.5584	24.1606	32.3827	30.8878	21.2657	25.8021	22.9058	23.5896	20.9797	15.3641	32.0134	27.2344	29.7254	43.9465	26.469	25.6031	23.4699	30.277	19.8898
Chrysaloin	M+FA-H	447.131	30.181	0.264802	1.25584	16.5763	25.2474	27.3127	22.6676	23.3696	19.5153	22.5727	19.8359	27.219	26.9847	14.48	25.9611	25.0332	16.2392	12.6726	16.8518	15.9337	22.7412	20.3101	18.0427	23.8446	15.4637	18.6143	22.1592
N-palmitoyl-phosphoethanolamine	M-H	378.241	30.2118	0.0245196	1.75174	29.3293	27.7444	31.3514	49.4971	21.3638	13.8962	30.4804	82.5367	64.1359	80.1676	56.5288	41.2215	36.2977	33.9058	31.1539	18.7204	22.9482	31.7045	39.869	31.9048	24.2371	43.1772	32.8392	25.4534
1,1,2-Trimethyl-3,5-bis(1-methylethenyl)cyclohexane	M+FA-H	251.202	30.2273	0.0446808	1.38267	28.3425	29.3501	31.1392	32.1414	28.1665	27.7928	24.192	25.7471	24.3276	27.2249	34.3067	32.6304	29.5179	32.0954	30.5817	17.6411	21.5095	16.2806	15.3299	26.6947	32.3595	20.4114	15.1204	19.449
Methyl (R)-8-Hydroxy-9-decene-4,6-diynoate glucoside	M+FA-H	399.131	30.2273	0.0633912	1.35369	16.7651	19.5912	24.0786	18.0448	18.5153	26.1337	17.279	18.5411	15.5538	17.6588	26.653	23.0027	23.3883	22.576	20.5422	9.78464	12.515	12.0135	12.0957	18.5451	20.4159	16.6607	14.2559	9.6272
Ethyl Arachidonate	M+FA-H	377.272	30.2735	0.0249694	1.7158	7.76909	7.29216	7.99257	7.59053	13.1012	8.1615	6.64652	6.73027	5.89315	6.85718	5.52685	11.9248	4.93376	4.28257	4.64536	7.99263	5.83948	5.36149	7.59801	10.3538	9.23474	5.11069	7.97581	7.78882
LysoPE(0:0/20:1(11Z))	M+FA-H	552.329	30.2735	3.08986e-06	1.95809	117.988	208.868	97.4164	143.152	114.007	88.3071	126.954	151.384	187.875	181.154	184.23	194.737	123.136	154.451	205.71	469.78	178.546	311.398	260.355	160.636	237.644	183.666	144.948	177.221
Granisetron	M-H	293.179	30.2889	0.651328	1.22383	166.253	167.824	148.683	210.881	175.697	143.105	151.047	139.848	169.961	222.739	137.305	185.946	143.619	146.568	134.972	80.479	135.676	138.121	118.798	142.146	191.861	126.934	164.248	158.955
LysoPC(P-16:0)	M+FA-H	524.335	30.3197	5.06356e-05	2.7283	3.44519	4.96273	2.43357	3.23213	2.65347	1.20637	1.5036	6.08261	4.54064	7.5657	2.53607	2.31166	3.84656	3.05411	5.14034	6.12135	6.79857	9.64832	6.0467	4.01688	5.54325	7.87573	6.99358	9.22994
C.I. Acid Violet 49	M+FA-H	756.247	30.4419	0.00553795	1.49554	250.203	403.289	248.194	308.155	278.752	201.047	274.247	296.554	275.049	489.928	257.607	322.572	283.742	474.76	320.096	522.953	354.049	397.176	422.449	281.282	501.907	362.446	358.741	324.38
LysoPC(16:0)	M+FA-H	540.33	30.457	3.59369e-07	1.42583	14040.5	24533.4	13868.4	17700.5	15399	12430.8	15348.1	25137.6	23845.6	26139.4	21790.1	19230.9	18103	21293.6	21623.2	25387.9	18019.1	23725.6	25374.7	18670.9	22009.2	23042.3	18588.4	19097
Pentacarboxyl porphyrinogen III	M-H	681.256	30.457	0.370334	1.39164	142.585	253.33	104.48	133.078	113.764	125.831	192.613	334.367	152.996	334.179	138.734	290.937	102.065	210.803	146.939	253.179	106.129	217.352	184.617	121.943	165.276	183.434	155.976	178.507
LysoPC(15:0)	M-H	480.308	30.4722	1.1898e-06	1.51191	312.927	593.483	308.186	367.145	395.158	281.071	480.292	645.278	506.995	579.001	521.078	484.093	430.064	513.212	468.437	668.841	575.077	695.407	572.223	403.711	477.953	531.27	430.286	439.166
LysoPE(0:0/16:0)	M-H	452.277	30.6431	0.0235637	1.55576	146.74	433.631	149.641	253.576	228.145	149.514	157.488	367.782	315.388	431.556	261.156	256.009	199.098	310.188	237.666	284.265	158.829	250.867	422.364	162.107	254.152	260.692	236.11	228.087
(R)-3-Hydroxy-hexadecanoic acid	M-H	271.228	30.6734	0.093113	1.2685	56.8481	72.6993	76.6167	61.5933	58.0933	69.6259	69.7188	116.11	90.15	71.2946	72.4351	99.3221	83.5881	60.0124	67.9122	65.1736	67.0853	79.6265	102.86	69.904	89.2561	51.8557	80.8339	72.654
Heptadecanal	M+FA-H	299.259	30.6734	0.107034	1.25995	49.2696	47.2975	59.4797	64.1003	40.9028	47.8851	31.3077	53.2985	70.3427	56.9537	54.5952	74.656	54.2951	41.0307	42.7472	63.6388	48.3773	47.2374	83.2554	48.2265	48.6357	57.0426	60.195	66.3419
Granisetron	M-H	293.179	30.7341	0.135271	1.49917	117.635	165.85	88.1372	111.975	110.452	140.355	112.239	55.0695	85.5445	61.2769	93.0943	77.75	65.5552	116.409	137.395	140.433	87.4852	81.4464	56.2324	138.289	83.3442	58.6813	204.296	61.7828
2-ethyl-1,5-dimethyl-3,3-diphenylpyrrolinium (EDDP)	M-H	277.182	30.7799	0.214229	1.15198	200.204	208.201	191.287	198.33	178.5	199.414	230.753	177.977	212.225	207.513	189.547	196.925	189.76	179.601	181.652	174.635	199.174	178.177	199.336	188.653	152.915	174.979	180.716	201.366
N-Undecylbenzenesulfonic acid	M-H	311.169	30.8104	4.90274e-13	3.97038	220.986	168.044	207.47	190.225	250.003	246.662	142.269	249.459	290.225	189.236	172.062	159.617	192.837	165.567	136.443	215.355	140.982	314.324	349.497	210.376	213.267	171.681	196.812	186.754
N-palmitoyl-phosphoethanolamine	M-H	378.241	30.8104	0.0259981	1.66096	17.5906	17.7896	19.4481	25.8566	8.46413	10.9535	16.9111	40.3573	37.8368	42.7906	28.3253	21.6992	24.8542	26.3814	17.6624	19.0969	12.875	21.2862	28.1825	15.0294	19.7256	30.3709	18.759	14.5299
LysoPC(20:4(8Z,11Z,14Z,17Z))	M+FA-H	588.329	30.8104	0.000225857	2.14963	20.966	34.6814	14.4794	24.2881	13.4012	17.4489	19.0959	24.3711	13.8866	24.7456	23.9678	27.9275	18.0374	16.5077	30.338	33.6288	17.6849	26.9233	32.4069	16.33	26.1975	36.1369	21.929	25.5585
LysoPE(0:0/20:1(11Z))	M+FA-H	552.33	30.8258	0.00485736	1.80916	10.6332	17.0165	6.93548	15.1966	11.219	3.44016	10.785	18.9955	11.6139	12.269	11.7249	13.1803	14.0187	13.6551	23.2954	29.2311	17.2318	24.1361	21.5474	14.2878	19.7247	12.5429	10.6025	13.4948
Sphinganine 1-phosphate	M-H	380.257	30.8567	0.010875	2.20477	24.4134	28.6239	22.644	35.9769	8.54364	14.2824	21.8531	54.2147	70.9362	51.8034	46.4892	40.5737	42.4052	42.3864	29.358	7.50512	23.8702	26.1323	29.5381	15.2047	16.451	24.2288	14.3069	9.09421
9-Hydroxy-7-megastigmen-3-one glucoside	M-H	353.2	30.8721	1.05299e-06	3.16091	204.212	156.494	173.458	135.516	252.442	305.59	165.962	174.153	183.373	183.382	118.011	136.001	119.032	128.128	111.318	233.394	120.989	354.642	345.349	165.89	143.192	175.041	218.639	132.752
LysoPC(22:5(4Z,7Z,10Z,13Z,16Z))	M+FA-H	614.346	30.9183	9.27482e-06	2.12124	2757.63	4142.08	1479.68	1744.2	1842.59	1458.27	1569.64	3273.53	4113.96	3117.77	3483.21	2562.98	1359.13	2659.78	2534.33	4843.16	2987.04	3199.37	4314.97	1937.66	3580.54	2473.23	2610.97	2414.76
8-HETrE	M-H	321.243	31.0101	0.00121101	1.54974	25.8884	32.3414	20.5872	28.1718	19.3799	26.7203	24.0124	33.302	29.7255	28.7284	25.5402	28.1195	26.6687	32.8277	28.4414	22.9499	20.4139	19.5166	24.4555	22.7549	22.3255	21.8612	22.6212	19.7882
Pentasine	M-H	634.333	31.349	0.000849992	1.70717	17.7924	30.5179	33.794	19.3032	24.9989	14.7388	15.3078	26.478	28.8873	25.7177	24.7363	21.9499	23.3329	20.0257	26.4518	63.1856	24.4282	65.7876	38.9361	28.5567	34.8645	26.0747	23.1035	20.316
LysoPC(20:3(5Z,8Z,11Z))	M+FA-H	590.345	31.395	2.18537e-05	2.24464	465.674	657.484	408.584	681.148	516.142	468.299	573.424	594.174	799.937	798.492	612.413	697.836	367.872	434.208	829.142	2447.88	909.687	1189.61	1183.55	585.676	1344.79	740.698	999.923	928.429
LysoPC(16:0)	M+FA-H	540.331	31.4705	3.7008e-07	1.30117	55329	83952.6	56475	66695.9	59533.7	53134.8	61471.3	87284.6	85241.5	88134.2	79891.6	71919.5	69593.5	75644.7	75034.7	87190.7	63928.1	83221.5	88986.4	68190.8	72657.9	80590	69833.4	69662.9
LysoPC(15:0)	M-H	480.308	31.4856	0.000385744	1.29945	1733.35	2881.76	1784.53	2032.53	1710.33	1547.07	1835.21	2472.64	2623	2677.77	2543.54	2228.58	1932.4	2150.81	2321.01	2719.55	2078.73	2386.01	2795.85	2018.62	2196.01	2566.41	2076.29	2239.52
LysoPE(0:0/16:0)	M-H	452.277	31.6517	0.00874359	1.54739	660.742	2013	810.371	1253.81	984.213	689.291	777.094	1720.69	1739.73	2154.83	1461.72	1159.82	1098.15	1397.43	1223.14	1208.73	681.973	1182.36	1817.89	795.502	1292.36	1098.77	884.349	856.682
LysoPC(20:3(5Z,8Z,11Z))	M+FA-H	590.345	31.6517	1.12692e-08	2.65508	313.919	672.773	357.714	459.051	410.649	255.957	528.928	663.777	790.124	478.03	583.077	823.057	308.835	515.057	647.203	1919.34	1266.75	1136.35	1193.19	574.522	1072.8	827.38	780.802	769.288
C.I. Acid Violet 49	M-H	710.243	31.7121	0.0135291	1.93133	178.311	141.962	67.3288	93.1892	133.216	58.9482	192.544	177.143	307.041	154.735	96.4499	106.455	123.609	103.92	98.8334	238.168	270.548	148.901	112.009	144.021	92.4466	240.593	171.373	292.733
Tolazamide	M+FA-H	356.129	31.7877	0.0590743	1.52337	66.1067	75.2328	94.9762	65.5958	97.8993	78.8228	71.6764	89.5007	96.094	128.657	90.4576	102.801	92.2204	70.4962	110.726	80.4284	106.169	124.99	64.4171	76.166	162.414	131.964	119.861	98.1936
Galactinol dihydrate	M-H	377.127	31.8029	0.185076	1.47314	20.5313	39.9581	42.3553	32.6348	47.7589	49.5185	55.4713	40.4004	34.8321	46.2168	34.2526	48.3721	35.244	31.7178	43.2743	36.948	52.2876	28.7494	33.6085	31.42	60.7976	46.8105	49.7837	49.0673
5-(3',4'-dihydroxyphenyl)-gamma-valerolactone-3'-O-glucuronide	M+FA-H	443.118	31.818	0.56618	1.35398	19.7357	35.3784	41.375	22.6506	28.7537	31.273	42.8645	20.9676	31.3986	27.0758	26.5753	31.8658	36.5326	23.7701	46.9086	17.435	19.4003	16.0006	15.969	23.9978	42.1734	34.5046	31.0919	19.4488
7-hydroxyolanzapine	M-H	327.126	31.8331	0.718247	1.36774	39.487	73.0274	64.7467	60.1934	70.8888	64.5736	67.4533	45.1259	75.7637	79.4154	75.2679	80.1617	70.1406	62.0959	105.512	42.3539	58.9813	43.6031	45.5757	98.559	95.5598	121.37	76.7984	57.9307
Capecitabine	M+FA-H	404.15	31.8331	0.204729	1.68955	25.3443	15.2028	12.673	16.1051	19.8296	25.8544	12.178	30.2301	13.1127	14.5428	22.5343	22.2646	26.7655	19.6929	18.2915	15.6815	13.3333	19.7601	17.1227	47.0503	34.8317	28.5183	27.6219	31.8173
LysoPC(22:5(4Z,7Z,10Z,13Z,16Z))	M+FA-H	614.346	31.8785	0.00368059	1.83824	256.274	562.604	313.097	301.575	220.098	162.7	305.474	684.293	621.305	351.953	518.074	382.484	276.849	563.343	386.907	524.199	396.281	387.474	481.02	400.235	618.178	533.468	301.676	472.922
Eicosapentaenoic acid	M-H	301.217	31.909	0.000232973	1.92925	346.455	546.079	404.271	476.526	601.614	914.716	520.787	502.544	527.149	964.43	656.528	642.144	680.763	761.573	876.672	883.039	519.775	1003.72	832.663	625.568	1187.14	880.09	499.582	697.463
3-keto-Digoxigenin	M-H	369.204	31.909	0.000419129	2.59509	31.8998	42.6476	82.016	35.5698	48.9788	67.5724	36.4418	28.8729	42.1761	74.619	37.4405	65.4371	48.4648	46.6189	36.6645	84.3516	39.6604	118.389	61.7199	32.6427	42.503	94.0531	36.2798	51.9445
Benzyl beta-primeveroside	M-H	447.145	31.909	0.190952	1.77298	13.4948	13.3006	13.548	18.3501	21.5136	23.7007	15.5249	9.16523	16.4892	30.7831	24.2195	21.3188	24.4161	25.3932	28.4229	31.0248	17.0171	28.5128	11.3968	40.913	25.0653	25.1079	15.8499	20.842
LysoPE(20:0/0:0)	M+FA-H	554.344	31.909	0.0634241	1.80444	16.0139	20.6993	15.38	19.6744	27.7173	10.4803	30.4881	24.9541	24.0823	37.8202	49.9987	19.795	23.4904	24.5657	19.5758	40.2764	49.0225	53.3239	18.0651	16.1907	40.8325	20.8449	18.7447	41.222
2-cis,6-trans,10-trans-Geranylgeranyl diphosphate	M-H	449.147	31.9243	0.0155051	1.73139	27.4279	35.0641	43.2189	38.2968	42.1174	87.0182	49.8213	36.0959	57.7368	78.1752	60.6885	61.0687	59.4116	87.9792	59.9946	94.887	50.0144	79.1236	44.4093	61.9435	68.4581	85.1791	46.3052	48.2458
Gamma-Linolenic acid	M-H	277.218	32.0758	0.23516	1.40086	514.558	690.107	684.868	963.442	850.857	894.367	550.137	722.81	797.063	1013.95	756.787	1149.52	1000.62	981.681	1004.16	701.572	633.333	804.45	611.61	967.263	1427.72	1294.15	694.754	751.855
LysoPC(20:3(5Z,8Z,11Z))	M+FA-H	590.345	32.3187	2.9742e-07	2.17857	65.5575	111.752	79.2838	81.2183	71.4017	43.6754	108.09	114.432	119.029	107.841	108.405	119.992	77.9863	109.455	137.001	292.017	115.387	184.218	122.173	105.667	181.592	177.41	115.656	158.498
(R)-3-Hydroxy-hexadecanoic acid	M-H	271.228	32.334	0.0954099	1.28253	251.646	384.127	373.615	464.841	239.753	242.737	337.127	530.165	431.761	325.72	332.326	406.314	361.333	399.416	341.989	311.033	436.802	413.534	536.591	266.68	256.127	398.309	319.477	222.333
9-hydroxyoctadecanoic acid	M-H	299.259	32.3494	0.468452	1.27446	106.312	99.3186	131.055	90.7945	98.4364	123.9	122.89	141.135	165.82	86.4417	119.715	73.3295	94.226	90.8596	156.892	141.285	67.5331	79.2392	119.956	98.098	69.7638	152.395	93.5818	77.9226
LysoPC(22:4(7Z,10Z,13Z,16Z))	M+FA-H	616.361	32.3494	0.000562117	1.81963	78.1982	97.2635	36.5446	61.7402	51.5463	40.2328	47.168	130.147	96.6062	79.5387	111.318	64.2836	43.5485	64.9481	97.3188	91.626	132.339	81.5351	87.3696	62.5562	70.3006	98.0498	72.5478	69.1007
MG(0:0/16:1(9Z)/0:0)	M-H	327.254	32.3646	0.269509	1.23497	153.085	146.746	148.905	169.643	201.084	133.418	150.799	122.956	119.785	153.651	135.733	141.229	150.277	149.721	149.007	107.583	150.375	168.921	129.595	159.644	128.931	175.648	113.454	133.349
Phenethyl rutinoside	M+FA-H	475.183	32.3646	0.0569164	1.92537	12.2939	13.0543	13.8121	26.5246	9.31943	9.6274	10.8164	4.07695	8.47945	10.2051	8.01878	11.1181	12.0888	11.8855	8.32248	4.16437	10.7175	9.47965	5.89832	16.7299	11.4118	21.9219	7.9379	11.0676
Alpha-Tetrasaccharide	M+FA-H	736.257	32.4956	0.0427284	1.54003	242.776	274.553	192.459	253.768	254.026	146.077	197.99	228.406	260.812	366.973	241.453	215.648	229.843	252.538	321.056	357.859	401.444	375.86	325.833	249.721	195.204	234.428	276.219	282.289
LysoPE(20:1(11Z)/0:0)	M-H	506.324	32.5108	5.46757e-06	1.56006	412.622	674.686	341.552	488.716	342.756	327.098	406.578	611.011	669.327	563.05	543.935	525.996	405.468	559.836	593.669	905.507	550.076	753.457	615.62	519.243	600.949	640.347	510.089	499.861
LysoPC(18:1(9Z))	M+FA-H	566.346	32.5108	2.273e-07	1.5227	19159.4	31618.6	16852.4	20261.2	17917.4	15903.9	19283	28729.6	32101.3	27626.1	26708.2	25717	19110.6	24781.3	26125.7	41562.1	24861.7	34041	32189	22786.3	28183.1	29022.6	22513	23313.5
Pentasine	M-H	634.333	32.5259	4.73471e-08	1.48746	1122.65	1778.37	1110.37	1194.42	1005.73	950.707	1113.34	1776.27	1861.04	1527.3	1473.37	1490.88	1244.53	1414.38	1459.52	2319.72	1448.09	1793.39	1940.69	1448.29	1473.62	1625.27	1299.62	1444.17
Neoacrimarine B	M-H	712.274	32.5259	0.156299	1.55815	184.89	356.867	174.456	140.899	189.536	138.511	203.789	318.198	226.968	161.126	338.587	247.224	190.479	196.953	307.45	192.323	321.197	337.703	334.211	187.722	244.594	292.33	175.783	242.416
MG(0:0/16:1(9Z)/0:0)	M-H	327.254	32.677	0.557053	1.15011	147.937	149.237	177.549	126.88	130.757	143.174	142.994	133.687	155.474	140.383	117.802	131.22	141.168	132.114	151.346	119.134	133.775	118.147	120.549	138.978	140.796	153.276	144.015	133.703
LysoPE(18:1(11Z)/0:0)	M-H	478.293	32.6922	0.0172956	1.51821	268.991	595.275	251.661	404.55	398.058	287.498	412.528	755.769	573.867	653.777	454.835	425.568	361.464	526.543	479.811	559.22	235.615	442.497	706.754	228	366.896	361.694	310.61	239.492
Heptadecanal	M+FA-H	299.259	32.7074	0.251537	1.2733	83.6143	49.2523	77.6611	74.7534	59.7247	69.2417	75.1628	77.1682	76.7844	85.3871	97.4003	60.1996	97.6159	88.4797	94.3452	65.6802	97.0751	53.8908	101.454	64.9462	84.4877	103.141	73.2872	74.277
LysoPE(20:0/0:0)	M+FA-H	554.345	32.7682	6.74376e-06	1.64418	653.605	1066.89	572.509	813.866	709.959	531.56	661.593	1023.46	927.598	874.687	1111.52	821.472	815.734	969.583	1007.63	1411.58	1073.54	1581.53	1349.11	945.637	1097.93	910.759	687.955	878.363
Trypanothione disulfide	M-H	702.274	32.7682	0.00027664	2.03658	9.68843	21.8419	8.62289	17.4949	15.7598	10.5634	15.0551	23.0649	16.8593	14.4021	26.8393	17.4614	12.8437	27.7983	24.659	27.8151	22.906	41.8342	38.3785	22.5753	26.1548	32.3966	11.1405	20.6553
Deoxythymidine diphosphate-l-rhamnose	M-H	547.078	32.9073	0.351173	1.52176	12.5347	13.1591	14.7452	12.9929	21.6115	14.5617	14.1486	11.4075	14.0244	19.0595	15.2929	16.6449	12.4613	17.709	23.0342	11.8594	13.7299	14.067	6.07257	14.6654	25.8251	18.8639	17.8062	20.4361
18-Nor-4(19),8,11,13-abietatetraene	M+FA-H	299.202	32.9231	0.0425593	1.24795	17.3031	22.0798	18.8738	19.4855	20.649	21.0019	19.8714	20.8755	21.0109	25.0816	17.3977	24.5666	22.7301	20.5508	18.2974	21.2964	20.7492	22.8326	17.7936	19.7632	26.8258	26.0161	25.8667	23.6718
Lincomycin	M-H	387.196	32.9231	0.20613	1.56562	26.0308	37.872	32.8744	34.0818	43.1848	43.2549	40.1225	37.7505	36.8167	52.9255	34.8926	49.9661	42.0409	42.7299	50.4901	30.4378	30.0508	45.1222	24.2792	47.9415	68.5184	64.5277	52.1252	50.282
Methyl 7-epi-12-hydroxyjasmonate glucoside	M-H	383.174	32.9231	0.117147	1.54588	74.0543	91.2599	99.0718	106.86	111.823	104.869	95.6947	113.822	113.659	150.632	71.766	139.511	125.407	109.224	113.204	91.3624	77.3017	117.347	69.4388	106.465	157.565	170.09	146.814	145.52
Suspensolide F	M-H	459.188	32.9231	0.200522	1.51388	8.22588	9.8742	12.0425	9.1232	11.1802	11.2385	9.39421	11.6228	11.6939	14.2296	7.30258	13.78	14.2905	12.7631	14.5824	8.12832	8.1798	11.3448	7.57537	10.2503	17.1061	13.4589	16.3443	15.4443
(S)-[8]-Gingerol	M-H	321.205	32.9389	0.196023	1.65265	110.802	147.264	147.82	148.969	185.407	159.78	141.183	156.714	187.733	233.531	111.656	238.036	188.856	157.804	177.533	121.809	121.36	197.137	94.8058	170.79	292.825	353.487	244.606	223.803
Lansiumarin C	M-H	353.142	32.9389	0.27743	1.52179	166.472	214.744	216.098	216.927	269.126	238.854	214.25	193.337	243.445	327.892	178.645	310.206	251.135	237.369	285.954	189.352	174.174	258.224	127.102	245.193	389.893	380.241	307.989	305.243
N6-Carbamoyl-L-threonyladenosine	M-H	393.115	32.9389	0.142504	1.78229	3.02698	4.73508	5.41535	5.02318	5.92834	6.2362	4.9492	5.53593	7.67602	8.10891	3.15295	6.95697	7.19881	6.03848	4.65942	5.14625	4.2146	7.05607	3.09095	6.40209	9.11341	10.3961	8.8201	10.3232
Methyl acrylate-divinylbenzene, completely hydrolyzed, copolymer	M-H	397.109	32.9389	0.0961528	1.24935	20.2863	23.1423	20.9388	21.0596	25.139	20.4717	22.443	23.8354	24.3377	25.4468	20.9162	26.2267	25.0805	25.2585	24.3867	24.9027	19.5657	22.8819	21.1986	21.9524	28.6615	31.3508	29.1988	28.8543
Losartan	M-H	403.143	32.9389	0.266478	1.47935	165.987	199.534	227.547	209.313	259.127	237.614	215.186	205.01	233.876	295.259	170.004	286.815	257.665	239.575	262.138	191.261	181.223	254.33	137.213	229.958	354.483	351.149	306.856	293.197
C.I. Acid Green 50	M-H	535.101	32.9389	0.335678	1.38897	26.4461	32.895	34.5104	34.908	38.5308	36.4185	35.1712	31.5414	38.9457	40.6073	28.3621	35.1669	37.1881	37.7442	40.6454	27.41	26.328	33.3524	22.088	34.8811	45.6736	45.2145	49.0363	44.6326
Cinalukast	M+FA-H	457.179	32.9546	0.0770443	1.68468	3.15793	6.43631	6.1815	6.05869	7.4374	7.67087	5.84775	8.37483	8.711	10.9862	5.74701	9.30828	8.62176	6.46489	6.77639	5.72686	5.03079	8.12628	5.29175	5.95632	12.6055	10.5717	12.7537	11.7796
4',5,6-Trimethylscutellarein 7-glucoside	M-H	471.13	32.9546	0.270359	1.4171	38.581	45.1711	47.0135	44.8569	54.7461	54.2603	46.9803	45.4778	56.2074	63.6294	34.0807	62.6027	54.7454	47.8314	49.0819	42.0137	35.824	57.1924	31.3885	47.6474	68.0798	69.0189	62.0587	64.5448
Quercetin 3-O-glucuronide	M+FA-H	523.077	32.9546	0.379856	1.60063	6.28451	8.94101	14.976	9.5695	11.8969	11.7058	12.4629	6.98279	13.2796	11.0082	5.6865	12.6901	9.87125	13.6142	14.1576	10.7021	9.56394	15.5295	4.27905	10.8807	11.8044	11.2311	15.2477	17.601
Luteolin 4'-glucoside 7-galacturonide	M-H	605.109	32.9703	0.164015	1.37879	15.1376	15.7454	17.2127	20.9148	20.8547	19.7802	17.2178	21.8725	22.6207	23.3071	14.0969	21.2401	24.0963	19.1506	17.7719	15.8589	14.6136	19.1319	12.6725	17.0911	21.5093	25.1038	22.5705	21.4217
LysoPC(20:2(11Z,14Z))	M+FA-H	592.361	32.9856	1.4415e-07	2.13188	120.738	193.589	94.9781	134.6	109.318	97.4339	97.7976	200.311	216.891	163.18	215.314	130.317	107.94	165.103	158.47	342.674	247.485	277.629	327.785	123.624	188.661	155.77	139.711	142.983
Cardanolmonoene	M+FA-H	347.259	33.0319	9.58569e-07	1.73918	21.8234	27.2916	16.1279	25.2849	11.6164	20.7427	27.1219	29.8255	28.2432	23.7868	30.9581	32.846	26.8516	33.6322	24.4206	16.8044	13.3015	11.8831	19.4177	10.3185	13.7418	17.1345	18.5736	8.90165
Neomycin	M-H	595.288	33.0319	2.96271e-06	3.81976	150.46	122.804	69.5019	92.1198	60.9341	80.3526	53.9855	67.7112	187.442	77.5197	140.85	123.641	54.95	93.9936	94.2883	61.1428	65.0083	57.6865	35.6724	42.2088	63.5318	32.9542	23.2838	31.3495
1-arachidonoyl-sn-glycero-3-phospho-1D-myo-inositol	M-H	619.288	33.1098	3.22013e-06	2.45699	769.032	859.112	509.283	582.477	727.101	485.375	470.349	725.441	1269.04	700.404	959.914	789.167	466.875	813.281	726.391	1117.2	1045.68	935.258	573.216	751.523	1032.58	710.048	674.864	906.753
N-Desmethylritonavir	M-H	687.275	33.1566	0.000227881	2.43654	55.5867	58.8513	33.3368	34.7147	50.3456	29.4196	28.1515	43.3164	84.3169	46.7027	63.8161	49.2106	29.2473	53.5938	43.9596	68.0444	74.8911	56.8853	35.8167	50.789	68.571	46.6493	39.9774	65.4049
Trypanothione disulfide	M-H	702.278	33.1877	2.1049e-05	2.06594	11.4432	16.4662	7.01765	9.36119	9.03292	5.77929	8.72848	13.1011	10.5273	8.29896	18.4164	10.9566	7.32258	14.3552	15.5044	26.2546	16.4297	33.5891	26.9482	15.3613	16.0974	10.1891	12.2845	13.1497
LysoPC(22:4(7Z,10Z,13Z,16Z))	M+FA-H	616.361	33.2497	3.87312e-07	2.08706	589.085	745.036	369.871	435.201	401.202	316.749	386.233	792.825	894.449	608.926	754.248	499.697	365.153	610.415	540.933	864.028	718.689	715.597	967.299	488.613	754.52	539.28	531.904	534.345
2-Pentadecylfuran	M+FA-H	323.259	33.3733	0.000160842	1.94995	10.9993	22.7372	16.1489	14.4247	7.63359	19.1241	13.7134	28.3307	24.9121	14.5437	24.342	14.519	15.9952	20.8167	15.1524	11.4133	11.5427	7.33356	9.78092	6.42418	6.93559	8.30947	10.1099	5.93107
LysoPE(0:0/22:4(7Z,10Z,13Z,16Z))	M-H	528.309	33.4042	2.41657e-05	1.70449	22.4987	48.6358	23.129	26.5337	32.157	26.0998	21.4914	35.8649	39.8475	40.7332	32.8292	32.4512	21.2971	36.6926	31.3404	24.5672	13.4963	20.6828	34.1202	10.6469	22.3614	14.4343	11.6335	14.529
3b,12a-Dihydroxy-5b-cholanoic acid	M-H	391.286	33.4815	0.000278796	1.4707	23.0352	20.4039	17.1545	30.2182	29.0236	24.9415	23.5945	30.0489	20.9511	27.7323	25.483	29.4734	31.069	28.5144	27.8086	33.0341	22.4727	28.5846	28.426	27.4046	24.8798	24.9611	29.8715	24.5615
LysoPC(P-16:0)	M+FA-H	524.335	33.4815	3.76968e-06	1.93935	321.033	394.902	228.624	285.612	238.844	183.827	246.858	397.457	404.773	441.294	373.374	291.338	248.358	317.148	347.97	394.374	419.678	403.433	346.209	289.189	346.477	360.271	311.887	390.158
TetraHCA	M-H	464.313	33.4969	0.0101444	2.04212	11.8098	16.4467	6.31487	13.5203	8.2005	5.32633	10.8585	16.7467	16.363	19.8615	18.1467	12.3415	8.46898	14.4671	15.4807	16.2188	19.0611	15.6237	12.7808	11.4061	13.8244	18.5036	10.0306	15.8186
LysoPE(0:0/22:1(13Z))	M+FA-H	580.361	33.6359	2.74981e-05	2.28686	12.7596	27.408	10.6993	11.3853	10.9705	9.05754	15.3264	22.6844	24.2733	20.5707	28.6281	20.7194	13.3995	21.0487	26.2265	57.2197	19.2021	47.9463	30.2274	22.7357	33.4685	20.1461	15.8193	21.3428
18-Nor-4(19),8,11,13-abietatetraene	M+FA-H	299.201	33.6667	0.0926706	1.17105	17.3562	15.4837	17.7938	16.193	16.6071	17.1209	19.9837	24.4504	17.9484	18.645	17.4748	18.2061	19.7571	16.1439	16.8874	16.5991	15.3647	18.711	22.0404	14.9285	16.0066	15.8798	16.8186	17.586
PE(P-16:0e/0:0)	M-H	436.283	33.6821	8.30961e-05	2.01096	393.422	519.653	253.442	465.231	294.185	201.424	409.898	643.174	671.146	1014.32	462.689	363.213	432.091	643.334	503.171	445.968	462.426	392.046	763.274	336.072	378.312	677.508	365.719	350.168
1-Stearoylglycerophosphoserine	M-H	504.269	33.6821	8.85377e-05	1.9787	37.3421	39.9368	25.414	43.61	26.2963	15.6436	33.7268	49.6406	54.9251	89.7319	42.2345	25.3452	37.8166	52.6794	42.1508	42.7644	37.1562	35.4911	62.3251	35.7392	36.1554	54.6311	33.1213	33.0298
LysoPC(17:0)	M+FA-H	554.346	33.8051	0.000474629	1.47584	2636.24	4137.87	2191.17	3276.1	2590.09	2178.94	2444.53	4156.49	3504.13	3507.46	3864.11	3320.96	2815.52	3528.1	3951.26	4323.24	3639.28	4782.35	4698.53	3372.58	3724.32	3224.2	2222.15	2823.03
S-(PGA2)-glutathione	M-H	640.291	33.8051	0.160909	1.72532	8.37027	14.1347	8.20416	8.32595	4.97356	1.55144	9.06755	9.77228	10.4227	10.7494	9.75144	10.1852	8.31214	9.56942	14.208	5.179	12.1757	10.0243	8.14834	13.3274	11.8152	12.4333	11.4825	10.3509
LysoPC(16:0)	M-H	494.324	33.8203	0.000344631	1.51324	65.0902	110.464	50.0792	80.0206	62.0667	49.1316	60.8047	105.606	91.8484	84.7733	100.928	88.6504	65.2545	89.4901	106.073	103.071	90.2718	122.115	127.526	84.6961	94.5612	79.1745	55.7494	68.1107
LysoPC(18:1(9Z))	M+FA-H	566.344	33.9271	0.0556306	1.68216	4.11917	13.1443	8.26911	12.9143	10.7461	8.4691	8.86204	21.1332	7.43068	12.3943	10.0235	4.46647	9.26814	10.4498	10.017	18.6323	10.132	15.58	13.0971	10.1966	7.0535	16.4941	12.3702	8.1147
Granisetron	M-H	293.179	33.9579	0.00010398	1.2943	1843.62	1846.11	1739.66	1571.44	1851.32	1865.16	1781.42	1607.09	1562.76	1582.36	1633.41	1601.73	1452.19	1663.03	1656.4	1514.19	1643.29	1701.33	1833.58	1751.86	1662.3	1509.7	1567.29	1521.91
2-Dodecylbenzenesulfonic acid	M-H	325.184	33.9579	7.54952e-15	4.45841	328.628	260.228	310.852	337.783	389.732	329.392	253.223	518.938	441.99	315.715	281.808	262.548	294.754	249.25	243.455	329.069	191.096	404.593	593.578	301.006	283.376	238.289	290.701	326.89
1-Heptadecanoylglycerophosphoethanolamine	M-H	466.293	33.9579	0.0964539	1.40941	46.3127	93.3074	44.7439	69.8403	73.6652	44.1912	48.7169	69.7957	75.7092	97.4233	83.0177	78.1469	52.341	84.7946	83.1999	68.1878	46.0707	72.9573	95.3414	46.4723	73.6964	53.5628	38.0044	39.0176
Indinavir	M-H	594.34	33.9579	5.73295e-07	1.80092	83.9651	111.16	66.749	95.168	68.0482	60.7819	68.5421	122.68	130.064	125.673	108.558	84.4202	66.6158	100.264	118.069	150.076	146.284	155.359	148.383	94.4009	114.023	131.547	93.8154	117.126
Retapamulin	M-H	516.321	33.9733	0.00270398	1.93179	10.7031	12.4363	3.83945	11.4582	6.22	7.34361	10.0213	17.8979	13.3861	19.4952	7.13466	7.00363	9.51923	10.1508	11.7485	16.6756	13.2607	10.7125	10.6162	9.68662	14.7971	11.566	15.903	17.8361
Daphniphylline	M-H	526.351	33.9733	5.45651e-06	1.67199	895.551	1073.87	628.065	967.017	643.043	565.282	693.977	1267.81	1204.42	1321.29	912.609	863.091	734.551	950.833	1178.37	1229.65	1406.71	1303.8	1224.33	1014.33	1053.5	1379.87	948.284	1312.36
LysoPE(22:2(13Z,16Z)/0:0)	M-H	532.34	33.9887	1.06747e-05	2.14489	14.7013	21.7513	12.2398	15.9998	12.9351	13.7983	13.4633	17.3798	27.9498	20.2815	34.0327	17.4468	18.0476	22.8014	22.8137	46.3304	29.9395	31.4399	44.5221	18.122	31.8945	24.5915	16.7004	17.3017
LysoPC(20:2(11Z,14Z))	M+FA-H	592.361	33.9887	9.84863e-07	2.05425	752.008	1228.88	642.003	827.709	635.225	662.269	655.044	1189.47	1425.9	1037.41	1470.06	840.618	696.297	1105.04	1083	2204.11	1597.93	1697.85	1929.13	883.824	1266.1	1045.76	868.738	812.058
5-Hydroxymethyl tolterodine	M+FA-H	386.236	34.1126	0.019491	1.82941	31.2919	63.6963	39.9696	62.553	34.1429	48.9114	55.3823	54.5865	88.4226	40.93	72.6096	62.0432	50.4062	67.4282	56.42	27.1789	15.4554	29.1422	31.8518	26.8414	36.316	41.8132	42.7268	25.545
Luteolin 4'-glucoside 7-galacturonide	M-H	623.093	34.1741	0.0414381	1.62278	13.111	21.8124	21.6194	28.7749	20.3477	26.6369	19.5248	22.117	23.5861	22.5454	21.6802	27.6818	20.5072	22.2225	18.0737	21.8058	20.1645	26.3126	18.5	23.7879	18.8086	26.8019	17.912	22.9779
(Z,Z)-2-Methyl-5-(8,11,14-pentadecatrienyl)-1,3-benzenediol	M-H	327.233	34.1894	0.0121689	1.48793	2773.34	5336.54	3970.74	4672.13	4836.29	6017.63	4665.71	4604.54	4964.51	7436.67	6193.64	5575.7	5469.16	6986.97	7456.09	5330	4049.27	6283.3	7603.85	4573.58	4630.61	6345.78	3449.85	4543.97
(9S,10S)-10-hydroxy-9-(phosphonooxy)octadecanoate	M-H	395.22	34.1894	0.0163427	1.37211	211.308	395.011	313.288	342.829	357.544	439.278	384.814	407.907	370.735	524.109	424.176	401.908	446.719	454.465	493.339	394.962	332.38	484.633	585.952	335.001	324.832	482.852	313.341	378.951
Ptelatoside B	M-H	427.157	34.1894	0.0822137	1.38569	74.0577	141.128	105.379	112.778	116	149.166	104.182	125.51	124.543	186.035	158.848	150.331	145.623	173.687	189.251	142.627	98.0828	152.594	155.824	121.363	125.627	173.583	88.4704	110.694
5,10-Methylene-THF	M-H	456.16	34.1894	0.298368	1.37118	38.3651	70.5844	56.9356	64.8105	48.4754	60.3168	58.9907	50.0173	60.1033	98.2417	45.9719	57.1072	73.5311	78.1502	82.474	65.9663	61.447	77.7809	60.4947	49.1174	75.8532	87.3178	46.1661	66.8664
Solifenacin	M-H	461.211	34.1894	0.456857	1.22811	12.8424	25.2431	18.6606	22.3632	26.644	26.3704	17.2289	20.779	20.5087	32.2047	29.1228	23.8138	22.1698	29.8251	31.7278	23.4457	17.3049	25.674	27.5104	17.9795	30.5381	31.3457	15.1549	18.7527
Na-Hexanoyl-Nb-inosityltryptophan	M-H	463.207	34.1894	0.0644949	1.38265	27.3113	41.6265	35.9012	47.0698	35.9	46.8128	46.2621	44.2869	38.5236	64.9679	50.206	45.9811	54.2433	51.9334	55.5804	43.0993	31.8986	43.847	60.4433	38.336	36.2136	43.6774	30.5199	36.9491
Adefovir Dipivoxil	M-H	500.186	34.1894	0.00484026	1.54929	38.2328	48.767	48.7873	60.4822	48.4154	61.6419	53.6238	59.0005	57.6092	63.3228	53.9445	54.3485	54.5661	72.1547	48.0099	59.2933	55.4672	65.156	72.6848	38.5805	50.4473	69.7978	40.7908	42.8441
5-Methyltetrahydrofolic acid	M+FA-H	504.18	34.1894	0.15008	1.5196	15.6932	30.0311	22.7211	25.8583	31.2874	28.1064	49.8976	28.7017	30.3685	53.6816	47.2923	34.4444	32.4921	52.1577	53.5712	28.0694	21.0406	32.0443	31.5748	26.5985	31.7083	34.6657	25.7261	37.5939
Phenylacetic acid-N-isopropylnortropine-ester methobromide	M-H	514.165	34.1894	8.01299e-05	1.80159	20.9023	37.9345	39.7587	38.6235	38.9484	44.5219	40.5185	52.8024	46.6385	62.954	48.3408	40.0611	58.1288	59.3863	56.1075	50.3182	32.8868	50.4188	52.9685	48.3386	40.6436	76.9953	30.4075	36.203
Physalin D	M-H	543.15	34.1894	0.101398	1.30588	63.55	100.81	93.2598	101.552	91.3285	120.587	83.8981	102.131	90.5676	113.135	99.0169	91.6765	91.3139	110.767	113.535	93.3035	80.2857	126.672	114.53	83.1268	91.0883	107.746	63.1319	85.7854
Cardanolmonoene	M-H	283.243	34.2046	0.0232537	1.44551	122.224	190.365	164.647	188.523	184.101	247.221	190.666	202.395	183.463	280.81	233.845	184.857	248.898	216.658	270.567	254.241	160.459	231.064	281.898	164.242	166.375	242.771	134.686	189.965
(-)-erythro-Anethole glycol 2-glucoside	M+FA-H	389.147	34.2503	0.254419	1.4925	25.0446	18.0107	24.1953	30.8046	36.4429	21.5027	23.358	28.5359	17.8657	30.3255	24.3845	22.1361	21.2346	23.3876	21.392	11.3072	18.4609	25.8487	14.8904	23.3285	28.157	7.48437	18.5303	16.5647
N-Desmethylritonavir	M-H	687.275	34.296	3.78026e-06	2.55983	222.481	229.267	172.822	200.728	209.587	124.843	133.742	276.554	472.402	206.157	273.92	248.996	140.56	194.407	187.406	386.479	297.351	293.29	184.338	201.915	309.694	198.07	219.71	361.848
1-arachidonoyl-sn-glycero-3-phospho-1D-myo-inositol	M-H	619.288	34.3113	7.27634e-06	2.53947	5669.47	5724.82	3404.73	4044.78	4952.75	3343.98	3001.36	5194.33	8656.17	4428.91	6219.86	5299.04	3005.98	5334.26	4972.5	7364.41	7710.78	6338.36	3717.01	5159.85	7279.54	4660.06	4321.61	6280.43
Pivampicillin	M-H	462.17	34.3571	0.31934	1.61866	19.0167	8.36639	27.7221	16.9085	15.7334	8.821	9.49736	10.0569	21.2011	16.1869	20.1588	12.2247	22.2273	11.887	14.4499	4.97534	13.6065	26.6092	24.797	14.3921	9.2197	23.4132	24.4903	20.029
Tetrahydrofolic acid	M+FA-H	490.166	34.3571	0.00102469	1.65371	95.4631	84.1172	86.3119	134.218	119.53	89.7582	58.916	138.492	128.626	138.347	120.641	109.496	135.976	210.458	124.296	132.35	115.031	152.016	161.687	132.144	100.658	110.831	115.706	84.8946
Mammeigin	M-H	403.158	34.3723	0.000348501	1.53254	206.708	254.617	211.578	294.883	282.744	263.115	279.5	276.094	305.628	391.053	301.286	263.647	341.851	493.252	339.26	284.957	325.386	305.278	377.963	288.249	311.994	431.683	239.49	297.907
Bakkenolide D	M+FA-H	453.159	34.3723	0.00172069	1.32507	177.117	228.282	184.355	224.375	216.648	197.342	210.838	240.516	249.184	257.199	225.642	229.091	220.079	246.91	242.247	220.188	196.618	232.133	249.261	241.878	210.84	258.803	211.612	223.272
Vinorelbine	M-H	777.386	34.3723	0.00267062	1.98957	39.8638	75.7042	52.6472	146.795	98.8828	70.0215	99.037	77.3005	114.238	157.178	74.6869	83.7271	109.392	206.405	109.666	79.3653	78.5719	133.669	168.905	143.34	119.133	151.773	76.3339	105.034
12R-hydroxy-5Z,8Z,12Z-eicosatrienoic acid	M-H	303.234	34.3875	0.000383283	1.60318	7117.38	10601.7	7266.06	11559.9	10375.9	9667.95	9664.47	11899.2	10179.8	15998.3	11418.2	10095.6	12689	15825.4	12372.3	9281.77	9233.21	11855	14748.8	11965.2	10204.4	13936	8560.1	8848.44
3a-Hydroxydesogestrel	M+FA-H	371.22	34.3875	9.53585e-05	1.50693	457.98	626.927	486.36	784.141	601.203	602.03	599.593	844.412	680.583	916.671	614.917	671.905	841.044	860.594	740.64	605.388	601.134	680.802	974.941	722.452	582.548	867.815	572.031	585.716
1-Lyso-2-arachidonoyl-phosphatidate	M-H	437.211	34.3875	0.157307	1.43061	25.5362	32.238	21.5772	36.6185	21.7108	25.4317	22.6996	28.8671	22.4224	36.0785	24.5881	22.3032	26.1672	33.8756	26.9895	22.9593	12.7298	26.0835	25.7371	20.1169	17.4257	20.9578	25.1128	23.2841
Furcelleran	M-H	476.186	34.3875	0.000375706	1.60908	63.0473	68.2432	70.011	126.109	83.9591	79.0007	87.1424	118.083	108.432	122.83	141.253	82.2638	94.7365	115.45	99.0855	113.893	72.9762	121.743	125.914	107.846	73.3262	111.853	97.1089	83.1232
3-O-trans-Feruloyleuscaphic acid	M+FA-H	709.397	34.3875	7.57889e-05	1.9394	199.677	318.38	204.362	396.372	298.169	301.712	292.036	398.075	327.327	557.271	389.033	305.618	433.229	683.518	377.212	336.532	298.484	413.37	561.706	409.206	335.271	548.47	320.823	295.944
1,1'-Ethylidenebistryptophan	M-H	433.189	34.4027	0.0141704	1.24778	111.52	96.4967	97.5307	124.963	97.2592	93.5686	112.601	130.866	117.363	115.862	107.965	115.544	114.091	116.174	98.6977	117.623	116.413	109.657	130.649	112.421	94.942	122.657	101.109	101.556
LysoPC(18:0)	M+FA-H	568.361	34.4633	9.46122e-05	2.10399	56.0829	112.279	59.064	68.8642	80.8002	31.1369	48.1315	71.6145	84.7373	119.675	124.123	91.8271	41.8206	80.3886	93.6111	157.012	109.159	157.954	185.91	174.025	97.6874	86.8769	87.263	94.9197
Neomycin	M-H	595.288	34.5399	1.99926e-06	3.69825	1074.59	803.142	497.556	632.931	497.784	536.022	393.221	539.08	1139.69	518.08	931.618	842.449	367.504	679.092	624.853	380.544	422.934	440.151	204.424	341.852	518.395	262.591	196.337	313.344
(2S,4S,6S)-2-[2-(4-Hydroxy-3-meyhoxyphenyl)ethyl]tetrahydro-6-(4,5-dihydroxy-3-methoxyphenyl)-2H-pyran-4-yl 4-acetate	M+FA-H	477.18	34.5553	0.00687861	1.83728	23.5983	14.9564	17.5685	24.9674	18.7565	11.526	39.494	29.9893	32.5322	17.5376	27.8448	33.1539	35.7733	18.5172	25.0601	26.8381	28.2161	22.9293	28.7384	22.8846	24.5911	26.5964	22.9276	26.9492
Dukunolide B	M-H	497.146	34.5553	0.0237387	1.96332	20.1179	14.0335	14.2267	20.148	12.7351	28.7664	28.5259	32.4029	19.3297	19.6063	11.1999	12.0654	13.2288	10.4719	12.7369	26.0325	16.7488	16.8121	20.9778	13.7772	12.6661	10.9958	18.0887	22.1661
(5Z,8Z)-1,5,8-Heptadecatriene	M+FA-H	279.234	34.6316	0.0849113	1.32665	10103.4	13459.5	14764.4	15533.2	16801.8	18179.4	10585.4	13011.7	12460.3	16158.1	19337.2	17325.1	15533.9	16730.6	17530	10779.9	11833.9	12380.6	12662.9	15903.1	18851.2	16950.5	10428.2	11018.3
Taraxacolide 1-O-b-D-glucopyranoside	M-H	427.163	34.6316	0.31062	1.12806	1144.79	1206.82	1322.87	1362.87	1269.46	1280.61	1181.51	1234.17	1307.13	1274.23	1282.17	1339.55	1379.93	1320.08	1307.61	1196.1	1185.96	1264.13	1246.82	1295.03	1296.13	1377.96	1276.59	1264.96
DG(15:0/18:2(9Z,12Z)/0:0)	M-H	559.472	34.6316	0.041495	1.47326	259.841	374.079	483.231	412.354	410.333	485.042	274.596	387.321	371.659	477.86	658.226	504.074	424.271	417.936	510.939	316.687	329.957	357.71	366.669	448.172	557.681	459.71	343.706	293.365
DG(15:0/0:0/20:5n3)	M-H	581.454	34.6316	0.336943	1.29135	301.076	468.289	525.207	540.278	514.999	717.901	427.262	510.241	466.185	541.16	658.558	560.621	632.925	556.385	592.639	362.043	335.143	418.572	497.45	605.652	659.693	664.385	339.503	410.114
Antibiotic X 14889C	M+FA-H	659.396	34.662	0.607498	1.26413	170.226	202.927	245.133	254.407	289.477	263.598	166.129	214.169	202.86	254.806	399.534	290.515	241.452	252.013	325.487	190.488	205.289	201.346	225.61	244.662	320.179	213.021	151.757	181.088
Goyaglycoside c	M-H	661.397	34.662	0.150186	1.20813	1727.42	2129.6	2551.58	2419.51	2418.59	2507.73	1705.3	2230.11	2106.56	2520.09	2555.62	2603.83	2461.84	2419.56	2542.36	1910.77	1882.26	2050.16	2141.68	2360.82	2682.95	2572.56	1932.8	1957.15
Fluvastatin	M+FA-H	456.181	34.6772	0.980347	1.1098	94.4216	90.7724	114.883	115.253	109.362	117.632	85.4083	76.1293	90.5258	119.753	125.859	133.682	94.4203	96.8481	135.308	82.7159	75.8794	83.573	82.863	86.3061	117.674	98.4129	102.204	82.5149
Artonin J	M-H	417.133	34.7989	0.00560716	1.88508	30.3034	40.2671	71.5196	45.268	32.0456	52.6217	22.3258	62.8949	44.6239	25.6347	34.0982	27.381	45.8786	29.939	28.9423	26.1572	27.4029	52.453	49.3291	30.9477	29.8643	34.5057	34.3013	32.341
(2S,4S,6S)-2-[2-(4-Hydroxy-3-meyhoxyphenyl)ethyl]tetrahydro-6-(4,5-dihydroxy-3-methoxyphenyl)-2H-pyran-4-yl 4-acetate	M+FA-H	477.177	34.8142	0.0326739	1.39465	57.1622	43.5775	56.7449	67.3157	67.0591	49.9122	41.977	65.2112	53.9477	45.3376	27.0873	43.8737	52.3647	33.5071	28.9051	54.7428	32.7002	44.7971	56.5263	31.0062	52.5449	36.8881	44.305	44.5438
3'-Hydroxy-HT2 toxin	M+FA-H	485.203	34.8142	0.302076	1.38853	9.36866	11.1218	11.4256	12.0841	12.1646	15.7631	10.7632	10.248	15.7141	5.85524	11.4348	8.70334	9.80073	11.6008	9.36146	10.0678	10.4351	12.3098	13.2248	5.56711	6.57799	10.3522	12.9448	11.0308
Medicarpin 3-O-(6'-malonylglucoside)	M+FA-H	563.136	34.8449	0.0274415	1.2363	49.6074	41.9637	48.4679	43.4748	44.4499	41.033	36.6648	41.6994	43.4053	37.8938	29.3505	31.6042	39.6307	50.9074	34.5073	47.4051	34.6218	41.0085	48.8495	37.5457	39.7568	41.5799	37.5382	40.2008
Prunin 6''-O-gallate	M+FA-H	631.124	34.8449	0.152243	1.46226	14.7366	19.428	20.3863	28.6292	14.2424	21.3725	16.4579	20.6541	16.6541	11.4014	14.1709	19.2338	14.9	11.1249	9.06305	19.5702	14.1038	12.9024	18.6622	13.3943	11.8807	30.2793	18.9296	22.5247
12(13)Ep-9-KODE	M-H	291.2	34.8603	0.187805	1.4836	37.6011	35.3928	67.3505	38.8704	63.6294	46.9688	38.3617	14.985	34.8997	38.3976	24.5825	43.6515	39.436	44.2865	31.8894	23.4564	29.8708	30.9134	32.4098	34.0249	37.4492	31.2609	35.3883	42.141
Lapatinib	M-H	561.116	34.8603	0.0327893	1.48023	24.8861	12.101	18.3827	15.1216	19.5339	11.0538	19.5453	15.236	16.0367	14.136	18.1995	13.2955	11.3033	13.4505	11.9732	16.0376	21.0374	14.0246	19.1331	16.4961	17.8913	15.1772	19.9666	21.0312
Ethyl Arachidonate	M+FA-H	377.272	34.891	0.120804	1.47609	14.5071	15.5329	20.8666	20.2363	17.0941	12.3815	14.7738	17.9887	24.2269	11.7539	9.34343	12.3665	21.1357	8.88952	20.2091	18.8536	9.86438	16.5907	29.8317	13.812	21.7906	11.637	12.0715	22.3101
Gladiatoside C1	M-H	565.133	34.891	0.0184456	1.50552	11.7344	10.5768	9.64894	11.2511	7.20617	10.9522	12.0771	13.4714	13.2025	11.056	6.67224	11.2118	11.6521	12.9565	7.60648	14.6905	13.8649	15.4138	8.92547	11.9783	14.5361	15.791	10.0483	14.589
LysoPC(P-18:0)	M+FA-H	552.366	34.9065	6.51049e-05	1.67424	646.117	760.576	400.171	671.721	404.131	335.767	544.061	978.289	942.722	1053.42	617.358	608.001	529.325	732.418	800.023	819.05	879.682	869.952	859.256	681.523	742.872	944.143	563.02	778.052
2-Dodecylbenzenesulfonic acid	M-H	325.184	34.9374	3.5474e-09	4.66727	57.1376	32.9966	50.5011	43.3514	66.1056	51.2939	30.5762	51.297	59.2762	46.3355	39.5307	47.728	43.3682	23.7019	25.7931	53.9507	37.3974	63.7788	80.9791	39.9163	43.5527	37.9985	59.0653	56.9622
LysoPC(17:0)	M-H	508.34	35.0384	0.000237998	1.46099	241.322	394.721	262.431	291.443	256.754	214.624	316.697	442.058	351.331	493.525	376.798	298.624	287.111	363.039	366.465	482.407	346.277	460.333	498.724	303.657	360.656	456.889	265.278	312.977
Maraviroc	M+FA-H	558.332	35.0384	0.000337801	1.4679	177.033	329.866	192.187	226.88	176.579	174.54	237.458	375.738	328.839	351.934	256.624	242.384	200.291	267.408	267.685	304.823	246.234	420.155	392.969	207.972	212.21	353.512	225.225	311.571
LysoPC(18:0)	M+FA-H	568.362	35.0535	4.11479e-05	1.40404	12059.6	20796.5	12431	15110.7	13401.9	11575.7	14560.8	22506.9	19565.6	23800.5	18444.3	16057.2	14970.6	19124.5	18450.1	21847.8	16468.9	23126.5	23264.6	16050.2	15756.4	21618.6	14497	16354.9
Allodesmosine	M-H	636.348	35.0686	4.81285e-05	1.42858	821.579	1270.92	862.734	1044.53	901.243	808.652	884.558	1590.56	1345.72	1581.29	1135.53	1026.3	992.708	1221.85	1277.5	1470.05	1095.21	1700.27	1673.05	1048.37	992.329	1386.02	962.216	1095.28
Licoagrodin	M-H	709.288	35.0837	0.270284	1.51861	61.5582	121.457	61.2681	75.3874	75.3686	56.1156	123.706	107.539	124.183	128.074	108.968	104.732	112.084	114.561	111.547	139.673	70.4262	89.9632	143.049	82.9387	54.8126	106.882	111.894	138.562
LysoPE(0:0/20:3(11Z,14Z,17Z))	M+FA-H	548.296	35.2143	5.54325e-05	1.69058	22.1671	56.3507	38.3334	43.1843	48.9369	37.4254	34.3992	73.9361	63.0495	84.369	61.6233	59.4186	43.4117	56.2829	56.1652	38.6155	20.6668	42.2862	74.5565	36.8727	44.5487	39.0695	25.34	30.4101
LysoPE(0:0/18:0)	M-H	480.309	35.2294	0.00728141	1.49625	267.568	649.919	336.773	487.891	550.338	366.659	324.272	670.535	636.845	930.459	554.694	528.346	388.006	672.308	577.65	516.027	285.264	464.967	763.165	299.527	462.426	509.928	308.932	333.449
Heptadecanal	M+FA-H	299.259	35.398	0.0457812	1.24294	64.1292	69.1897	81.9875	82.1883	74.886	72.4895	85.6341	96.3187	98.5351	99.2806	69.1592	80.0752	86.4305	79.6939	89.7553	93.1786	70.7497	83.0504	81.5711	80.6088	82.4153	99.3014	109.354	92.8389
Avenestergenin A1	M-H	618.377	35.5063	5.84541e-06	2.47701	4.95309	9.0725	2.72446	4.62752	3.39795	4.35333	6.44962	12.3413	10.591	8.22484	8.04244	5.03833	3.08654	7.20166	6.65829	12.8726	10.9197	10.0048	10.7043	4.96543	9.29248	6.97842	4.27551	6.50497
Alfentanil	M-H	397.235	35.7073	0.000238931	1.78546	39.3694	88.7059	46.0394	45.6297	57.7138	73.049	56.4923	63.3029	66.8691	95.3959	75.1432	75.2938	62.1655	80.015	79.9456	101.237	51.1592	85.3618	136.345	44.8036	63.9233	85.8544	55.7402	54.6244
Clausarinol	M+FA-H	459.205	35.7073	0.000230594	1.87549	11.6479	25.1205	14.9294	14.0589	14.7229	22.346	18.0674	18.9326	19.7146	28.157	19.2778	20.6779	19.6647	25.4301	23.1708	29.949	16.1582	28.9157	42.3991	12.6499	18.3608	24.6801	14.4544	14.1096
1-(2H-1,3-Benzodioxol-5-yl)-2-[2,6-dimethoxy-4-(prop-2-en-1-yl)phenoxy]propyl benzoate	M-H	475.178	35.7073	0.00106036	1.78191	15.2423	31.4031	18.0721	17.1695	24.62	31.8795	21.282	20.3126	22.5399	34.9088	34.6421	28.1176	20.4338	29.6412	36.1536	36.6801	21.5851	31.7361	43.8726	19.9133	27.2226	28.2129	19.1396	19.672
Cinchonain Id 7-glucoside	M-H	613.152	35.7073	0.00045572	1.88504	5.91048	15.9348	12.1662	7.59643	11.95	17.6841	11.1531	13.3657	12.9649	19.7814	14.1435	13.3209	13.016	15.1108	15.1789	19.7133	10.5882	16.4185	23.9339	8.11375	13.7625	14.86	11.0862	11.8917
Myricetin 3-robinobioside	M-H	625.108	35.7073	0.00520795	1.81136	5.47601	16.5231	8.35145	8.836	9.86535	13.681	12.33	9.96965	11.53	21.1306	13.7873	13.0954	10.6874	15.6687	12.9357	17.8899	8.09581	12.5558	21.938	7.48003	16.9555	11.3457	9.61594	12.0031
4,8,12,15,19-Docosapentaenoic acid	M-H	329.249	35.7227	0.000158314	1.86472	515.041	1088.07	568.986	583.547	735.313	930.38	687.725	711.984	787.079	1181.66	995.475	928.395	737.111	953.235	1028.06	1293.74	665.034	1125.39	1743.65	590.188	852.559	989.427	633.985	634.635
5-Methyltetrahydrofolic acid	M-H	458.176	35.7227	9.22476e-05	2.26032	10.7194	29.5678	16.1388	15.9805	16.2309	23.8443	15.7475	15.0596	16.8428	34.5017	22.3139	25.0431	19.068	21.8517	22.3066	38.8192	18.1136	31.9414	39.8242	13.7087	17.8305	30.5494	16.3251	20.9171
Melledonal A	M+FA-H	477.178	35.7227	0.00014357	1.72818	81.766	148.642	89.9973	86.32	102.96	135.686	99.1722	96.2345	108.001	157.606	137.521	127.63	105.082	135.439	136.337	182.69	97.3158	149.913	216.038	91.7843	120.852	138.278	98.2241	93.4954
Kanamycin	M-H	465.223	35.7382	5.01658e-05	1.79935	8.90555	17.3232	12.1317	10.5062	13.1974	14.9954	11.9456	14.0643	15.5043	21.8453	17.2237	18.1066	13.432	18.2863	15.6574	24.2271	15.1561	19.9261	30.4352	11.1139	13.1556	19.2833	13.1363	12.6702
LysoPC(20:1(11Z))	M+FA-H	594.377	35.8305	7.64541e-07	2.11063	144.618	278.665	104.928	122.149	130.244	74.469	105.942	194.422	165.64	147.994	194.865	118.902	107.373	163.514	186.495	315.247	235.238	336.823	306.077	193.773	226.487	193.603	191.001	179.361
12(13)Ep-9-KODE	M-H	291.2	35.8769	0.399909	1.22085	101.643	72.9804	97.9054	106.978	91.1475	82.0277	72.6901	94.362	94.1889	81.2281	63.4428	87.9159	94.0715	88.0033	73.3186	86.5949	74.9994	92.2955	79.3753	78.7336	82.3075	87.6542	79.8887	76.2563
Ethyl Arachidonate	M+FA-H	377.273	35.8769	0.267038	1.19489	26.6532	26.3222	25.0454	27.312	34.4403	27.9807	27.3729	25.6995	27.0738	34.798	25.2975	23.8824	25.4078	21.0555	21.3822	25.7107	22.3282	29.797	33.9999	24.8647	20.3075	22.9971	18.0266	29.6702
Licoagrodin	M-H	709.288	36.045	0.0588969	1.97353	103.908	99.1227	168.757	108.083	121.615	87.82	66.5344	339.138	319.925	200.111	131.308	208.39	121.254	145.624	153.567	84.2175	128.251	213.927	185.939	146.456	172.058	187.334	232.28	72.7072
Ganglioside GA2 (d18:1/18:0)	M-H	1091.72	36.0902	0.0014475	1.51382	2631.06	5429.17	2413.86	3198.89	2739.54	2471.45	2845	6245.79	4160.07	6670.26	4334.58	4185.5	2735.29	4150.91	4575.93	4588.09	3624.22	5652.49	5218.09	3156.65	4089.85	5445.76	2843.29	3712.41
LysoPC(18:0)	M+FA-H	568.362	36.0902	1.13986e-05	1.29534	47159.8	73511.2	52464.3	58719.6	51737	47452.1	53652.7	78216.6	73355.1	82850.5	68379.1	62708.5	58368.2	68785.6	68161.7	75442.7	61040.5	74015.2	79977.9	57240.2	60439.5	73800.6	56963.4	61376
Allodesmosine	M-H	636.349	36.1054	0.00669445	1.17802	2148.47	2903.98	2563.86	2594.23	2338.17	2371.49	2534.9	3088.97	2978.01	2793.94	2773.35	2886.04	2728.66	2722.06	2419.02	3102.25	2774.8	2768.06	3169.34	2272.81	2346.85	3033.98	2556.35	2769.64
LysoPC(17:0)	M-H	508.34	36.1205	0.000202907	1.32138	1183.18	1908.92	1281.08	1459.38	1142.53	1350.58	1527.63	2056.49	1875.08	2140.83	1665.62	1707.77	1395.32	1910.96	1685.6	1895.14	1716.17	1694.34	2193.55	1622.89	1664.32	1949.45	1602.85	1368.83
(3a,5b)-24-oxo-24-[(2-sulfoethyl)amino]cholan-3-yl-b-D-Glucopyranosiduronic acid	M+FA-H	704.335	36.211	0.278562	1.42931	180.05	383.054	187.394	268.686	123.927	190.62	282.797	403.727	237.941	127.035	156.254	214.969	406.255	195.223	157.797	349.802	188.897	384.786	339.618	367.57	222.514	290.268	171.704	284.807
LysoPE(0:0/18:0)	M-H	480.309	36.2563	0.011547	1.3852	1218.85	3120.45	1643.24	2114.33	2438.99	1756.53	1572.79	2748.41	3003.46	4022.78	2483.92	2408.93	1768.7	2945.05	2521.81	2328.75	1413.18	2008.5	2911.32	1360.12	1951.26	2358.92	1380.67	1484.38
LysoPE(0:0/20:3(11Z,14Z,17Z))	M+FA-H	548.296	36.2714	0.329259	1.36556	136.355	305.18	221.352	227.905	237.292	148.771	125.606	213.267	165.113	363.155	295.512	301.144	148.577	147.713	191.269	192.004	95.5468	189.685	234.079	127.2	276.939	252.829	151.28	181.101
Biliverdin	M-H	581.239	36.4684	0.0407549	1.52538	11.7876	22.6612	33.0069	24.1738	17.5905	22.8995	7.17081	21.1029	22.7246	19.745	22.0843	22.0667	12.6578	21.3832	15.5443	18.0561	12.4824	12.9525	16.045	12.5675	10.3073	15.03	8.73882	6.01043
Hematoporphyrin IX	M+FA-H	643.277	36.4988	0.00504714	1.72574	22.6787	50.6045	63.5929	50.1173	35.6527	44.4692	24.7231	53.1749	50.6098	34.3139	38.3641	38.073	23.3752	39.7314	30.3369	35.5217	23.171	25.5621	21.9465	18.2027	22.1335	25.7752	15.1148	16.9812
LysoPE(22:0/0:0)	M+FA-H	582.377	36.5142	4.71744e-07	2.15456	34.1549	45.1866	25.553	38.1974	33.3857	18.9766	27.7546	69.2469	44.704	41.9814	42.008	38.4099	28.4345	48.7127	48.9642	83.1944	57.0038	82.9174	71.7753	73.3968	59.1414	56.112	49.6571	44.3372
20, 22-Dihydrodigoxigenin	M-H	373.236	36.576	0.0133904	1.73429	6.16068	9.63718	7.92029	10.5863	11.1219	13.4645	13.0518	10.5403	16.2347	14.0495	17.3779	14.2926	19.7177	17.2614	25.1733	15.1024	17.2311	16.0145	23.4592	10.7603	17.1294	19.3651	8.21471	5.76648
3-O-Methylniveusin A	M+FA-H	453.178	36.576	0.00567272	1.45101	51.6168	85.049	81.5268	97.6347	93.3424	92.732	77.8363	74.8923	83.1516	125.087	90.6585	91.916	100.367	97.9154	100.215	108.087	93.6884	88.0497	131.104	90.7553	96.2622	112.468	74.4942	68.1668
Tagetiin	M+FA-H	525.092	36.576	0.0455428	1.6213	3.40294	2.56297	3.47867	1.94254	2.27427	2.40822	2.13824	1.14613	2.70368	1.41366	1.95225	2.13658	2.00747	2.45443	1.74332	2.96738	2.0585	2.28381	1.04645	2.73579	1.84629	2.13824	3.00797	2.55933
Protohypericin	M+FA-H	551.093	36.576	0.0201589	1.46048	12.5365	11.5025	15.8937	17.1793	13.4063	13.1328	12.5583	8.55583	16.6994	11.4621	12.8207	11.9437	15.2231	11.8729	12.6487	15.2183	12.8143	16.3985	11.7939	11.451	13.2107	12.7688	17.5058	13.4958
Myricetin 3-robinobioside	M-H	607.125	36.576	0.0411062	1.67313	10.7006	6.58468	8.49943	8.57775	6.45037	9.42417	7.11795	7.81481	9.56191	4.88167	4.5812	6.46158	6.07396	4.9307	5.69545	7.93755	11.39	6.68522	5.97365	7.18952	6.13293	5.71291	8.9588	7.408
Isotheaflavin	M+FA-H	609.121	36.576	0.068282	1.61282	2.7514	1.84274	3.55513	2.43301	2.25253	2.01611	1.54117	1.76773	2.15366	2.44198	1.19147	1.98346	2.49277	0.919312	1.93436	2.8504	1.22336	2.12067	1.85266	1.30377	1.72415	1.75757	3.48248	2.15399
(13R,14R)-7-Labdene-13,14,15-triol	M-H	305.249	36.5917	0.00160542	1.55504	204.312	361.867	277.184	344.697	339.506	416.185	311.856	370.607	338.618	474.661	384.548	357.038	370.866	451.091	496.476	418.613	358.807	392.37	596.029	301.715	489.476	499.776	312.937	282.54
Bacampicillin	M+FA-H	510.153	36.5917	0.280254	1.41189	13.0222	12.9308	16.2965	10.2791	11.3136	10.7409	7.06233	11.0903	12.2815	9.23636	11.0155	7.42035	19.645	7.5723	5.93701	12.2453	11.584	11.1595	14.7003	11.7536	6.20194	7.66055	8.97255	21.2765
Palmidin C	M+FA-H	539.136	36.5917	0.0110015	1.28376	25.3745	25.0723	35.647	29.2707	22.6102	24.2191	19.255	34.1417	29.7743	21.4925	27.469	28.0437	29.927	30.9875	24.8649	30.0254	28.0347	31.1691	30.2077	24.1524	25.2006	30.8285	30.7948	35.7626
Corchorusoside D	M+FA-H	743.354	36.5917	0.00666716	1.91352	12.6962	9.61563	15.9387	16.2377	21.3637	14.445	8.79211	11.9009	15.6921	10.6924	15.5734	8.59414	20.7256	14.8618	18.2377	11.0651	18.2294	21.1424	29.3981	9.51618	26.6273	20.6643	14.1174	12.4517
Lisuride	M-H	337.205	36.6074	0.0147739	3.36328	150.928	90.9296	109.361	78.1351	209.466	136.237	98.9097	52.7634	105.797	124.422	94.2674	127.454	58.6563	76.9989	75.1028	93.4007	104.915	169.625	71.2495	127.037	124.252	111.777	150.296	60.7641
4'-Hydroxycarvedilol	M-H	403.163	36.6074	0.119561	1.15177	920.988	994.619	1079.63	1049.74	1088.11	1039.71	990.248	1038.38	1085.07	1168.67	1023.8	1111.57	1103.62	1027.53	1096.95	1012.97	966.578	1108.2	1048.49	1050.12	1148.78	1124.4	1082.76	1015.44
Lepidine C	M+FA-H	405.159	36.6074	0.134189	1.15623	408.003	443.979	503.123	471.966	483.222	459.577	425.875	473.401	484.209	528.761	458.95	506.414	495.781	448.923	490.422	457.117	435.862	517.085	476.295	456.384	501.582	498.308	485.393	462.355
Simmondsin	M+FA-H	420.154	36.6074	0.0430874	1.656	4.07768	5.87253	7.81347	9.95948	11.3633	7.37948	6.8796	6.12735	8.33655	4.29105	10.5456	5.88047	8.71135	6.60139	9.10156	10.1877	12.5616	5.17718	7.14305	5.45708	5.78559	7.29202	7.00919	7.18858
Flunarizine	M-H	385.19	36.6538	0.0262358	1.17891	192.44	237.748	243.602	237.952	250.858	222.34	221.751	254.829	234.035	267.793	229.946	246.648	255.965	233.469	238.018	224.769	210.729	261.729	262.238	223.431	242.694	255.102	232.163	245.649
Garcimangosone C	M-H	393.133	36.6538	0.00777394	1.30852	11.5821	12.6624	18.4742	16.4861	15.2585	12.1803	9.95808	17.7747	16.7147	11.7386	14.1194	16.3346	16.3112	13.6532	17.768	17.8236	13.7836	18.9744	18.9449	11.6488	16.7241	16.6807	16.7467	18.2385
3-trans-p-Coumaroylrotundic acid	M+FA-H	679.384	36.6538	0.526132	1.19486	34.2041	42.8044	45.3102	43.4853	58.5576	50.5494	44.5718	53.7813	48.1008	60.6245	64.6068	51.8801	52.4661	50.1563	70.6436	47.4221	35.5914	55.0753	59.5072	40.0964	75.4528	58.9964	46.608	46.6399
10-Hydroxy-16-hentriacontanone	M+FA-H	511.472	36.6692	0.30391	1.38343	112.603	199.139	198.053	164.775	272.307	251.675	160.232	205.555	202.617	377.151	253.677	199.416	210.265	178.693	299.017	156.912	159.436	298.237	255.499	181.674	417.072	307.622	208.343	180.765
Antibiotic X 14889C	M-H	613.398	36.6692	0.0829563	1.22642	1309.34	1837.67	1954.58	1754.83	2086.39	1943.87	1596.7	2081.82	1917.55	2489.39	1928.15	2083.38	1956.58	1804.77	2222.88	1684.92	1640.97	2217.97	2188.61	1858.3	2379.76	2270.16	1956.65	1824.8
19-Methoxypomolic acid 3-arabinoside	M+FA-H	663.413	36.6692	0.0391939	1.26834	53.8238	86.3857	61.9395	73.6624	75.732	81.3591	69.3115	83.1542	80.5148	93.4828	72.346	86.2203	80.4457	61.4636	81.2738	84.2281	59.9004	63.4497	87.4172	79.6674	76.8035	100.348	66.7324	65.3916
Madlongiside C	M+FA-H	681.385	36.6692	0.0456207	1.19284	309.32	386.972	449.719	412.736	459.949	409.167	388.661	463.679	430.301	500.68	414.342	433.791	446.94	390.923	480.623	417.453	365.979	465.345	486.399	398.813	467.447	500.963	459.76	415.779
Palmitic acid	M-H	255.234	36.6844	0.113204	1.3659	3450.42	6003.39	5017.72	4952.1	7307.82	6163.95	4467.55	5951.07	5178.09	7949.37	6076.36	6190.28	5592.94	5458.99	7502.74	4482.47	4536.54	7122.46	6544.43	5625.07	8491.06	7383.28	5482.95	5116.4
1-Acetoxy-2-hydroxy-16-heptadecyn-4-one	M-H	323.221	36.6844	0.062384	1.27848	626.312	884.298	826.098	802.205	1035.19	943.766	748.159	964.206	833.134	1107.23	904.745	939.308	864.243	842.219	1047.41	746.462	746.608	1005.86	1045.41	884.753	1133.09	1085.4	861.609	832.336
1-(9Z-hexadecenoyl)-glycero-3-phosphate	M-H	389.212	36.6844	0.259211	1.14473	48.1955	48.8365	55.5661	54.6484	54.4312	54.1704	50.9823	51.1642	53.2684	58.5211	52.9902	66.376	53.6357	57.7644	62.9443	52.5265	50.7466	54.7181	57.7512	46.6531	51.1163	67.5047	54.3793	50.1234
Ivacaftor	M-H	391.207	36.6844	0.0164583	1.22076	89.2459	95.5733	98.3548	104.405	107.431	109.213	91.8282	119.171	110.816	124.671	99.571	105.186	101.054	104.185	110.239	106.596	90.3808	117.866	126.803	98.9414	104.674	133.214	109.148	107.165
Reduced haloperidol	M+FA-H	422.152	36.6844	0.369896	1.42852	29.5951	21.4145	41.1287	31.0437	40.4745	41.5147	26.5217	17.1677	48.0026	38.2616	33.8496	27.995	43.4368	27.7229	37.8822	39.9032	36.0834	29.1639	27.1775	20.5216	52.4019	63.0371	29.3038	34.595
Thiothixene	M-H	442.166	36.6844	0.00599329	1.21074	210.959	238.952	270.774	233.717	265.77	271.189	243.423	306.873	271.094	302.896	256.65	255.522	295.986	273.328	277.569	262.813	217.829	311.185	348.248	242.772	305.549	312.911	249.48	257.048
Mosinone A	M-H	601.442	36.6844	0.111321	1.29615	71.1783	107.242	107.657	116.29	130.411	131.135	93.5195	132.944	116.045	156.141	114.258	125.288	125.026	117.335	114.221	99.6631	84.6235	136.843	141.148	105.701	150.077	157.111	121.803	112.019
alpha,beta-Dihydroxanthohumol	M-H	355.158	36.6997	0.0465764	1.19191	590.498	709.809	690.623	700.422	741.772	731.528	629.881	704.96	736.202	782.711	709.255	733.405	768.047	694.722	765.794	660.281	648.242	773.346	770.062	705.989	797.981	775.397	711.038	685.139
3-cis-Hydroxy-b,e-Caroten-3'-one	M+FA-H	595.422	36.6997	4.29209e-06	1.55947	272.874	431.119	285.769	284.084	294.833	278.09	266.89	456.493	361.031	443.074	314.177	330.149	315.607	314.805	334.887	444.566	365.685	500.793	561.01	353.704	403.65	444.149	345.042	349.34
6-(2-Carboxyethyl)-7-hydroxy-2,2-dimethyl-4-chromanone glucoside	M+FA-H	471.15	36.7916	0.0549208	1.1652	164.039	187.106	206.076	198.806	204.429	210.199	185.447	204.066	219.052	212.547	190.698	214.977	212.609	191.894	210.831	193.769	193.983	222.845	224.97	208.195	226.929	213.817	203.504	185.763
Protohypericin	M+FA-H	551.093	36.8224	0.545981	1.18086	40.984	41.2274	40.6131	40.6845	42.3637	39.2712	49.3595	40.3231	46.8954	51.3394	45.8494	47.9969	43.972	37.3581	46.9866	36.084	42.7249	42.5239	42.0901	38.9358	48.4249	48.3445	46.7367	40.0421
LysoPC(20:1(11Z))	M+FA-H	594.38	36.8378	9.85791e-08	1.89227	1213.44	2085.7	1078.75	1072.76	1145.66	857.84	1034.53	1798.2	1501.37	1546.99	1567.43	1136.58	1081.09	1466.18	1545.77	2526.37	1859.01	2719.7	2600.34	1529.41	1852.31	1874.43	1564.83	1521.93
Benzonatate	M-H	584.349	36.8533	0.000180487	2.17375	11.4052	18.3672	9.56642	10.4753	9.7114	3.30771	8.75294	16.8988	18.1594	11.1166	12.0862	9.51271	9.10179	13.8909	12.0068	36.3058	18.3759	33.6566	28.3074	17.5192	13.4964	16.1576	11.3466	12.3549
Isotheaflavin	M+FA-H	609.121	36.8841	0.0683508	1.408	3.99728	3.05286	4.00345	4.83703	2.40329	2.44954	3.77764	4.81944	7.47702	3.90057	2.09305	3.06564	3.47061	3.04288	4.04718	5.04051	4.14204	5.2455	4.35788	2.47933	3.90216	4.13852	6.90293	5.23909
4',4''-Dihydroxyanigorootin	M-H	605.122	36.8996	0.978722	1.11386	6.78528	8.84546	9.75954	7.75626	11.2987	8.21139	8.75619	8.4884	9.10579	12.6033	10.8726	9.73632	8.65681	11.8624	10.5597	6.67204	7.07657	8.47606	10.5647	8.66568	11.3909	9.16688	9.00431	6.76093
3-Methylellagic acid 8-(3-acetylrhamnoside)	M+FA-H	549.094	36.9151	0.76849	1.25624	7.63885	9.09603	11.2711	7.32079	11.2383	7.72766	8.1742	10.6922	7.12153	9.00249	12.3918	9.20365	8.78335	12.1459	14.9112	8.52739	7.66745	12.5576	10.7474	7.59238	12.2433	10.4136	8.90469	10.6336
9-hydroxyoctadecanoic acid	M-H	299.26	37.0711	0.0399093	1.1814	61.3526	72.9073	65.5623	78.6753	70.2385	68.375	66.2963	94.358	99.2955	73.0606	85.1386	71.8744	82.013	79.3957	70.8443	92.0912	79.7189	65.2027	103.305	68.8071	63.0604	64.0444	80.6454	77.315
Doxepin N-oxide glucuronide	M-H	453.178	37.195	0.0821424	1.39862	17.6352	30.841	21.5308	28.4944	27.5464	33.4771	28.8919	30.1553	24.1412	31.6732	26.8313	34.9798	38.2731	36.3827	33.9609	28.4897	21.2642	25.8502	32.3346	30.4036	39.8894	37.8869	26.2421	29.5101
1-Palmitoylglycerophosphoinositol	M-H	571.288	37.2415	0.000161888	2.8041	631.25	656.398	315.011	433.918	475.3	294.712	317.943	579.623	1026.7	599.575	850.54	606.436	287.367	565.606	638.662	705.76	796.299	664.462	478.776	380.613	663.499	408.84	388.495	513.125
3-O-cis-Coumaroylmaslinic acid	M-H	599.379	37.3497	0.0284368	1.42411	3.79262	5.99356	6.59437	7.40961	5.29995	3.93193	6.54335	6.97483	6.32124	7.2237	9.9188	6.76485	7.07713	5.88059	7.65238	9.4181	4.10947	6.24254	9.34255	5.2887	7.17097	6.57039	9.06448	6.24128
5-(12-Heptadecenyl)-1,3-benzenediol	M+FA-H	391.288	37.3652	0.176142	1.22173	15.7061	16.4492	18.0777	17.553	12.9247	16.1829	17.8354	20.7413	20.9552	16.8327	19.2183	18.4527	20.1251	19.982	12.5695	19.9718	11.7932	23.4131	19.1339	17.231	16.876	13.1565	19.746	19.6377
2-Arachidonylglycerol	M-H	377.273	37.4118	0.200682	1.17652	121.297	102.511	117.001	105.765	82.9946	95.6332	95.8476	105.315	131.298	115.286	87.3707	91.7166	111.684	90.7694	93.5392	107.698	92.4397	103.647	121.732	98.2417	101.282	100.112	97.7845	95.3077
Medicarpin 3-O-(6'-malonylglucoside)	M+FA-H	563.138	37.4432	0.190918	1.33274	8.88421	8.13768	9.6571	9.41922	12.0117	10.2328	9.69602	7.55361	9.11072	7.75928	8.91515	7.92972	7.89028	6.79997	10.3887	9.36407	7.69274	9.98871	9.31497	9.37175	8.71771	4.99647	8.80679	12.4661
LysoPE(22:0/0:0)	M+FA-H	582.377	37.4432	2.83016e-08	1.95722	314.098	505.629	300.057	421.526	427.696	232.744	344.174	631.772	500.744	462.72	489.444	416.241	293.559	490.122	465.564	793.421	550.824	898.252	813.097	660.044	623.172	627.124	516.969	518.801
Prunin 6''-O-gallate	M+FA-H	631.136	37.4432	0.371717	1.34626	3.48367	8.41016	4.09856	2.37677	3.44542	4.01014	2.84488	3.90723	4.12556	2.65851	7.75979	3.62827	2.73666	2.11182	3.20392	3.68411	2.78314	2.91814	5.19145	3.13271	2.98144	3.12605	3.33266	3.91785
2''-O-Acetylrutin	M-H	633.14	37.4432	0.122995	1.37063	11.0593	6.12901	10.6038	11.9945	8.47732	11.1732	9.18905	13.7831	11.8856	10.314	8.88921	9.89936	11.9942	8.29446	10.261	16.5357	9.65103	15.8619	13.4766	8.33908	11.8751	14.7296	10.6491	12.2161
Albanin C	M-H	419.148	37.4588	0.681175	1.22994	14.5624	5.23781	15.0038	17.547	10.5337	16.7986	9.09584	13.3602	20.6324	11.6661	14.8055	10.4705	16.4207	16.1929	9.71178	16.092	14.9803	13.7454	14.5407	8.82436	8.14348	10.4451	17.6694	18.1269
Linalool 3,7-oxide beta-primeveroside	M-H	463.217	37.4588	0.0388268	1.85404	3.71472	3.00535	5.20817	3.47636	2.69968	3.31078	3.49211	5.56408	3.74744	2.78166	3.74358	5.20542	5.54857	5.89878	3.65095	6.6031	8.83888	7.07296	5.46991	4.29249	3.37471	4.32463	8.56752	3.30525
Artonin T	M+FA-H	495.165	37.4588	0.651172	1.25866	19.4571	17.2075	19.946	26.3323	26.3079	18.6055	31.5454	20.7374	30.6339	17.5235	31.8875	16.1022	23.4936	15.9103	25.8201	23.4729	30.5332	23.6732	23.3611	19.2326	13.9162	23.5026	21.8981	23.2991
Deacetyldiltiazem	M+FA-H	417.149	37.4743	0.894074	1.29183	8.74218	10.1054	12.9354	8.83248	16.3175	17.8633	12.8924	11.7647	9.39386	8.13579	14.4644	14.9517	10.3742	12.2227	16.5552	10.2475	13.1772	12.4804	7.72505	8.14335	11.1202	13.3941	11.815	11.4826
Thiethylperazine	M+FA-H	444.18	37.4743	0.593167	1.42053	6.65946	3.37243	5.32141	6.1526	7.4145	7.04059	5.84961	5.92965	5.12037	5.07369	6.61118	8.28825	9.66699	9.38267	5.3155	7.50309	7.92614	5.26992	10.0527	7.46101	7.17515	4.92126	4.20217	17.3997
20-Dihydrodydrogesterone	M+FA-H	355.264	37.4896	0.00577719	1.97898	15.5826	39.0351	30.5016	25.9667	14.7796	31.9684	23.5196	36.1574	23.3937	36.2081	31.376	29.0879	42.4931	42.1099	26.8342	33.9312	25.4566	31.4617	43.2628	11.319	17.5793	28.1308	9.59198	14.1764
Phenethyl rutinoside	M-H	429.179	37.4896	0.5293	1.11434	748.416	848.736	875.696	865.484	884.56	872.901	823.739	857.19	873.602	928.413	823.958	890.626	905.498	866.279	1007.86	832.751	802.647	842.31	817.272	836.772	915.777	902.039	861.166	876.824
Vesnarinone	M+FA-H	440.186	37.5049	0.286032	1.30512	48.986	37.4008	50.7815	42.6789	41.2777	31.4474	44.6594	50.0505	48.7708	51.9587	40.1065	62.1475	72.1338	61.9138	55.8376	44.6419	42.5483	59.0546	54.5458	63.6981	43.7786	45.6393	37.3389	56.5439
trans-Geranylgeranylbixin	M-H	665.429	37.5049	0.264008	1.24885	983.451	1439.69	1586.18	1630.6	1594.87	1639.1	1394.6	1528.02	1488.3	1928.4	1563.01	1718	1648.67	1648.27	1796.84	1259.55	1220	1396.47	1262.13	1526.18	1848.09	1910.97	1470.74	1520.13
Dimenhydrinate	M-H	468.181	37.5355	0.0103707	1.2889	175.635	159.974	192.275	202.157	214.06	196.163	211.273	230.204	202.481	225.821	219.131	241.155	228.728	240.925	292.196	187.262	190.224	257.302	200.009	198.01	198.969	280.498	254.553	219.579
Polypodoside C	M-H	733.417	37.5355	0.515647	1.19072	266.572	334.143	330.022	287.197	327.371	361.175	274.349	315.309	315.641	331.943	316.707	334.24	344.35	372.419	354.042	298.328	287.941	298.531	273.586	289.342	397.829	375.619	367.688	313.419
Oleic acid	M-H	281.25	37.5508	0.223635	1.33096	6369.06	10151.5	9825.92	9861.27	12208.4	11361.1	9194.41	8746.07	8835.26	11662	10511.7	12421.2	10844.3	11309.6	12748.8	7716.71	8117.18	9391.41	7487.05	10115.8	14263.2	13609.6	9152.26	10090.9
Sorgoleone 358	M-H	339.2	37.5508	1.02141e-14	3.84351	348.257	308.554	378.418	436.278	433.271	404.821	276.134	538.239	493.783	399.936	321.563	301.919	403.821	313.194	309.383	406.254	268.037	489.251	627.496	380.764	407.485	341.029	334.365	392.101
gamma-Eudesmol rhamnoside	M-H	349.236	37.5508	0.186363	1.23843	811.008	1099.02	1190.93	1168.62	1244.52	1142.12	1137.14	1171.85	1056.82	1286.47	1156.22	1292.03	1258.75	1205.92	1345.09	942.094	967.05	1047.38	1009.16	1074.96	1400.43	1563.13	1039.35	1163.25
20-Carboxy-leukotriene B4	M+FA-H	411.206	37.5508	0.003972	1.25647	129.726	139.755	162.244	171.737	153.173	136.897	139.436	181.456	177.695	155.145	167.002	148.471	204.741	170.545	163.93	182.687	153.449	149.52	188.891	170.7	180.607	190.627	184.065	165.951
CD 1790	M-H	454.202	37.5508	0.758837	1.15253	218.128	233.346	261.499	261.909	284.18	239.058	257.172	233.501	243.58	312.438	259.154	240.81	268.94	269.884	307.79	214.678	212.605	233.651	211.435	219.96	279.256	245.042	246.824	265.236
DG(15:0/0:0/20:3n9)	M-H	585.486	37.5508	0.0732032	1.44022	305.316	561.802	580.74	503.159	576.346	520.736	470.681	483.47	438.598	621.684	499.141	666.456	598.758	574.83	851.552	383.614	376.02	426.851	396.847	496.395	669.708	704.278	446.268	489.778
3,6-Epoxy-5,5',6,6'-tetrahydro-b,b-carotene-3',5,5',6'-tetrol	M+FA-H	663.427	37.5508	0.513212	1.2262	139.233	186.25	203.113	185.978	281.488	202.014	206.529	190.313	191.266	215.827	245.433	244.589	233.349	218.424	262.018	154.538	173.076	160.439	143.879	192.956	292.146	242.595	193.027	205.301
PE(14:1(9Z)/20:4(5Z,8Z,11Z,14Z))	M-H	690.453	37.5508	0.14286	1.48427	180.206	365.872	267.976	293.079	384.863	248.579	284.72	177.245	219.152	352.616	288.439	333.085	235.855	284.11	386.504	158.999	248.684	237.256	151.695	252.79	324.714	359.095	290.224	223.769
Fluvastatin	M-H	410.176	37.5964	0.183903	1.21174	176.789	237.247	222.06	218.555	186.406	177.323	219.33	188.105	214.602	279.13	174.553	237.81	220.941	241.883	210.198	198.819	197.289	246.097	202.084	206.97	240.38	247.817	250.464	232.712
KB 2	M+FA-H	499.162	37.642	0.155993	1.188	44.8389	46.8639	54.4882	53.0034	48.2884	37.5937	43.3318	52.1344	54.7834	51.0853	46.5009	52.5224	55.7928	44.3572	42.5028	53.9775	40.3399	46.1856	64.523	47.738	38.8978	54.7643	53.7031	60.5486
Mulberroside F	M-H	565.152	37.6875	0.150167	1.1717	48.1945	58.2535	49.1974	55.7041	49.9469	55.3594	47.5845	55.5568	52.6221	43.9945	44.1396	47.8698	52.6419	52.5199	53.7591	53.6004	44.1491	48.6449	52.2694	46.5589	44.6184	58.8017	54.981	53.1728
Medicarpin 3-O-(6'-malonylglucoside)	M+FA-H	563.146	37.7487	0.574262	1.36792	7.89706	9.51803	11.9937	13.0715	16.8972	14.2221	11.5678	10.2869	7.99655	7.42258	17.1023	15.0149	7.81317	10.4398	18.3007	9.1745	10.9561	9.7514	5.45557	11.7413	16.1301	12.149	14.8054	11.3072
Antibiotic X 14889C	M-H	613.395	37.7794	0.235315	1.34648	4.50951	5.08527	4.10075	5.71036	1.9671	2.86565	5.80704	7.06517	5.02066	5.22568	3.91132	5.69767	5.35219	2.96521	4.83609	5.34695	3.81888	4.92855	7.35917	5.09032	3.23532	4.45006	4.44145	5.34662
LysoPC(P-18:0)	M+FA-H	552.366	37.7948	1.40313e-05	1.9391	91.7521	86.2024	50.9704	64.6151	53.0734	41.3659	48.3032	103.533	93.845	102.965	89.3896	66.167	60.4923	79.6143	75.248	85.8465	113.021	75.0793	92.0619	77.2944	61.9909	80.822	65.9391	90.6356
trans-Zeatin-O-glucoside riboside	M-H	494.192	37.8103	1.12154e-07	4.00206	1.55518	2.95622	3.65578	4.04603	3.81157	2.49724	1.60491	2.82614	2.08832	4.83225	2.44779	1.81654	3.01172	3.84275	3.35471	1.94293	2.00215	4.14046	2.21289	2.86604	2.02728	1.94224	1.99604	2.60511
2-acetyl-1-alkyl-sn-glycero-3-phosphocholine	M+FA-H	568.361	37.8103	0.000189418	1.43141	72.1407	141.406	82.0247	93.2518	77.9955	63.361	92.6404	136.901	126.027	153.15	110.384	89.1115	110.669	123.551	97.768	150.273	98.3884	138.403	151.009	105.29	85.8017	137.817	100.218	102.164
2-Methyl-5-(8-pentadecenyl)-1,3-benzenediol	M-H	331.265	37.8571	7.00707e-05	1.74155	704.151	1376.92	749.811	913.949	831.55	1031.65	865.845	1144.61	1095.78	1427.02	1379.91	1005.24	1126.31	1354.29	1290.75	931.82	823.194	1035.99	1599.52	793.18	979.737	1021.66	694.074	698.937
1,1'-[1,12-Dodecanediylbis(oxy)]bisbenzene	M+FA-H	399.251	37.8571	3.56705e-05	1.72196	63.886	118.055	65.9613	77.7092	77.2424	87.6322	71.7526	113.257	104.069	123.11	121.796	90.4967	100.073	119.181	108.853	90.7304	70.4474	85.4905	156.666	63.3261	79.8012	85.2913	60.9141	58.0834
7alpha-1(10->19)-Abeo-7-acetoxyobacun-9(11)-ene	M-H	477.194	37.8571	0.0323965	1.39237	27.3711	36.1794	25.5842	25.9452	30.6499	31.3612	28.119	24.7186	29.9465	36.1495	45.8748	31.6272	29.2072	41.4709	42.304	25.5393	27.719	30.5928	39.4312	28.0389	27.7419	29.2239	23.1673	20.897
1,1'-Ethylidenebistryptophan	M+FA-H	479.194	37.8571	5.05026e-05	1.37964	117.272	186.805	134.505	147.08	133.006	151.32	123.24	176.991	172.36	185.094	188.937	139.008	169.595	191.243	162.116	154.943	132.345	147.847	228.527	134.82	132.58	161.875	133.279	120.032
Limonexic acid	M+FA-H	547.181	37.8571	0.000299642	1.42993	32.5534	53.7661	32.7412	44.7861	32.8857	36.4369	37.0853	48.6784	47.5245	50.4073	54.1193	38.2524	50.291	52.9609	47.8788	43.0671	34.7101	41.3739	62.9102	34.2989	32.1743	39.7637	34.8208	35.3536
1-Acetoxy-2-hydroxy-16-heptadecyn-4-one	M-H	305.215	37.8725	0.298789	1.29952	25.4677	33.0653	37.1645	28.489	32.5997	21.9799	26.8756	12.8881	17.7204	25.4027	30.4375	31.0806	23.8961	30.1818	27.1196	18.1614	25.4851	23.3395	19.1074	23.6702	40.8331	31.6839	28.2101	24.6328
Nicardipine	M-H	460.191	37.8725	0.000321022	2.136	6.51467	16.9085	10.8443	14.3653	6.44998	9.0733	9.03087	12.6505	13.0855	15.9749	11.4569	10.4277	12.8368	20.8389	12.3309	16.3905	10.6052	12.8714	25.8111	8.1765	7.99353	11.8954	8.20336	7.61174
Diasarone 2	M+FA-H	461.22	37.8725	3.17774e-05	1.73866	11.366	21.2071	10.2657	11.9052	9.23854	13.2377	10.7862	18.1516	15.3472	19.843	14.2254	16.6542	15.475	22.2398	11.8867	16.2414	11.4846	13.4916	24.2861	9.6319	11.4563	13.9973	10.6416	12.3466
Eucalyptone	M-H	467.238	37.8725	2.30241e-05	1.71858	12.5509	24.2693	16.4752	19.1764	15.5271	18.2145	16.8952	23.9501	23.7602	25.9612	25.6856	19.7976	23.6089	28.5853	18.9403	18.7761	15.1465	20.4869	39.4212	13.214	15.7491	19.8247	13.7141	13.1451
Amprenavir	M-H	504.218	37.8725	0.00965699	1.69685	8.8076	19.3261	9.50679	12.5888	11.72	17.4273	11.8057	14.007	14.9497	21.2407	23.9926	11.0811	10.7496	19.3831	14.0273	12.0953	11.3422	14.3579	20.6416	12.0726	9.68515	15.4835	9.11276	7.76155
D-Pantethine	M-H	535.227	37.8725	0.00144923	1.54586	4.6028	6.85702	5.73475	3.47055	3.6849	3.21173	5.11928	8.21204	6.59904	8.28045	9.24989	6.24552	6.02966	7.22656	6.65426	4.70252	5.32211	4.23831	12.8983	3.83594	6.22489	4.84323	4.66718	7.15739
Apiumoside	M+FA-H	615.168	37.8725	0.00521894	1.45826	12.0589	19.0254	13.2044	14.8868	14.449	16.1649	13.0618	21.3858	18.1598	23.0983	16.3683	17.8426	17.784	18.57	14.3878	18.6195	14.7816	15.9571	26.4503	12.9613	9.85357	17.5499	12.4285	10.7268
TetraHCA	M-H	464.314	37.9034	0.000399841	1.87329	431.461	505.31	290.309	469.013	293.107	222.098	380.762	609.749	605.076	898.937	399.157	342.995	399.622	626.523	427.034	436.405	529.279	354.839	719.59	352.422	349.726	721.049	366.019	393.967
LysoPC(22:2(13Z,16Z))	M+FA-H	620.392	37.9341	1.54495e-05	1.86494	17.369	40.9108	17.2874	27.8191	18.8726	21.818	19.8531	33.574	40.1815	37.204	35.4815	21.5866	24.9664	35.9805	32.9278	50.3165	39.6881	45.3694	60.1233	24.7481	32.382	34.1636	23.9735	30.2901
LysoPC(18:0)	M-H	522.356	37.965	4.11765e-05	1.8198	10.4809	14.9661	7.32168	15.4857	15.9463	7.13098	10.3162	22.2416	14.1522	16.9214	21.5083	13.0203	10.1495	19.6604	15.608	20.8717	17.667	22.683	27.69	13.6179	19.0421	19.1394	13.3474	13.7238
LysoPE(22:0/0:0)	M+FA-H	582.377	37.965	1.46815e-05	1.70089	602.229	872.287	492.461	658.888	761.746	393.902	540.426	1013.55	756.536	777.119	869.012	610.347	549.227	767.015	781.36	1071.83	750.471	1152.24	1057.9	828.304	754.929	884.085	659.074	804.095
Lansioside A	M-H	640.418	37.965	0.0587197	1.48649	3.50082	8.40605	3.75827	6.39583	8.28119	2.95742	4.11361	7.49652	5.96405	5.55828	6.14283	4.79513	8.18998	6.37788	6.19766	7.01333	4.75545	12.453	6.93341	6.87085	5.27704	8.22611	6.41268	7.57311
3 beta-Hydroxy-5-cholestenoate	M-H	415.321	37.9805	0.365164	1.5311	8.18278	7.0977	9.07783	8.51105	11.3189	6.7338	9.26923	9.60599	9.04229	23.1184	10.9	7.20019	11.7576	6.08034	18.5336	7.84609	6.95428	8.13472	9.19979	7.06749	16.7814	9.78111	9.80154	18.6696
6-Deoxodolichosterone	M-H	447.348	38.0115	0.00500655	2.5433	7.06961	12.4658	5.91988	5.24152	12.6173	4.08122	7.70967	12.817	4.68383	15.7861	9.79739	9.33303	9.4101	8.15156	9.86611	10.5303	9.21055	12.7734	17.1851	10.2742	2.44349	7.29483	10.0036	17.3629
LysoPC(16:0)	M-H	494.325	38.0427	0.056578	1.492	10.6133	21.7014	13.6755	17.3419	24.4787	10.4106	12.449	19.7604	17.3455	25.7954	20.1076	16.6981	10.4958	22.5098	20.7764	18.5243	12.5726	18.8745	26.6016	12.3061	17.7048	16.3822	11.5474	13.4246
6-(2-Carboxyethyl)-7-hydroxy-2,2-dimethyl-4-chromanone glucoside	M+FA-H	471.151	38.0582	0.00151508	1.54579	12.0672	13.5162	12.8256	12.9339	10.7972	11.9615	11.5445	7.38991	11.332	9.36226	11.6518	12.6444	9.11679	9.67215	12.5935	13.487	12.1747	15.5881	12.4505	14.3587	14.0522	13.4175	15.6968	14.6292
4'-Hydroxycarvedilol	M-H	403.163	38.0893	0.22005	1.23998	33.9464	31.1817	32.5989	39.8726	34.6659	29.597	34.0534	29.6474	36.9219	34.8887	40.2248	33.4733	29.6631	31.2265	31.7832	34.2711	39.0717	36.4243	30.2518	32.0354	37.3238	38.4427	36.4141	35.3046
1-octadecylglycero-3-phosphocholine	M+FA-H	554.382	38.1048	1.77569e-05	1.77975	218.937	296.599	178.771	222.749	150.15	121.462	176.138	405.673	281.004	369.481	218.177	184.463	166.574	259.857	286.287	340.473	429.462	303.4	378.924	257.905	254.546	391.993	208.322	318.1
LysoPC(20:0)	M+FA-H	596.393	38.2452	9.55146e-08	2.92115	7.37469	9.11041	2.95093	4.88244	9.09313	2.35928	4.9329	8.80813	4.84067	6.8132	7.89136	3.77958	5.20375	7.02023	7.18231	20.339	12.1074	25.0372	21.5766	13.4009	10.1342	13.037	11.7918	16.3306
LysoPE(20:0/0:0)	M-H	490.329	38.2609	0.000399769	2.0938	7.91424	8.89154	5.41871	8.1428	6.9101	3.67741	8.09312	9.4646	13.9568	17.7119	7.42502	5.65481	8.64234	12.5493	12.3969	8.72781	12.0222	9.61097	9.60075	6.31321	9.34461	12.0095	6.15951	10.869
Erucic acid	M+FA-H	383.316	38.3233	0.0188234	1.20307	20.5693	21.3218	22.6982	22.7533	20.1537	20.422	21.2162	22.8672	23.5647	23.0059	19.7783	18.9376	22.8039	20.3106	22.8467	23.7428	21.8877	23.1747	20.8562	22.7027	21.8888	21.7332	22.8597	23.1287
3-Methylbutyl dodecanoate	M-H	269.249	38.339	0.177751	1.358	56.3086	89.5331	66.3569	76.6133	97.5293	83.5841	61.2959	68.5846	58.8024	93.8155	91.4115	86.1935	74.7318	84.3928	108.335	49.8337	67.3213	69.4504	74.0358	74.6664	96.4926	69.491	49.9277	57.0428
13,14-Dihydro PGE1	M-H	337.236	38.339	0.0730835	1.31366	20.6361	31.1952	26.3797	26.9631	32.3689	26.064	21.9969	32.5453	23.0508	30.8877	29.6151	29.2288	24.7133	28.4531	36.2701	21.523	26.9947	25.0999	31.2536	26.4975	32.4938	23.8139	22.2584	19.2993
2-[4-(3-Hydroxypropyl)-2-methoxyphenoxy]-1,3-propanediol 1-glucoside	M-H	417.179	38.339	0.526758	1.19642	37.5037	51.3012	43.4945	48.7545	57.8564	49.014	40.6167	42.9923	38.5674	55.9205	55.4881	49.5456	47.0945	49.5544	68.3035	33.4241	39.8107	49.3563	45.3725	45.533	54.8231	46.7718	35.811	37.7029
Diosbulbinoside D	M-H	487.162	38.339	0.678061	1.23155	4.87399	6.09665	5.90806	6.3234	7.09176	7.01083	5.55541	4.30741	4.65163	8.08997	6.13592	5.84804	5.02849	6.068	8.3849	3.76446	5.36785	4.62605	4.03357	6.24723	7.34241	6.26903	4.56778	4.99806
(3S,3'R,5R,6R)-7',8'-Didehydro-3,6-epoxy-5,6-dihydro-beta,beta-carotene-3',5-diol	M+FA-H	627.41	38.339	0.0194256	1.26282	34.4729	37.7341	31.9185	36.752	29.8765	30.9282	32.7742	34.0703	33.2919	34.8902	31.7184	28.9181	34.7916	35.8033	31.1587	31.7935	37.3805	33.7833	35.6626	37.3697	33.7017	39.7141	35.1036	37.389
8Z,11Z-eicosadienoic acid	M-H	307.265	38.3547	0.0061839	1.56744	166.716	320.076	260.717	293.682	292.937	324.628	235.897	254.983	278.599	351.558	393.516	297.585	307.779	385.378	420.308	235.567	248.29	242.873	322.59	239.357	339.146	311.311	194.197	206.896
2-(14,15-Epoxyeicosatrienoyl) Glycerol	M-H	375.252	38.3547	0.00267858	1.53681	22.8318	51.5439	37.3721	44.6513	43.7762	46.734	39.514	48.9479	44.6414	46.6676	56.9371	44.4997	46.2757	58.6183	57.6113	37.2252	37.9374	34.5893	58.9986	34.1583	42.7798	43.9736	30.5739	31.5616
Cincassiol B	M-H	399.204	38.3547	0.103602	1.40986	4.26538	6.64098	6.23609	7.18952	7.4557	6.50927	5.07406	6.80115	5.30298	8.85995	7.41298	6.71363	6.83271	6.20346	7.75092	5.19219	5.11191	5.92509	6.91832	5.58302	6.16002	6.26739	4.13446	4.18283
8-Propanoylneosolaniol	M-H	419.174	38.3547	0.599562	1.22628	12.1599	20.9737	16.4962	20.7811	22.7747	17.4683	13.2455	16.5056	13.5644	22.5915	20.2536	20.5151	19.0538	19.3381	24.8606	14.8737	15.3185	15.8019	16.8376	17.1894	20.73	14.733	11.9919	14.7481
Dihydrofukinolide	M+FA-H	437.219	38.3547	0.000701194	1.77477	3.54165	4.85971	5.54105	6.35099	5.04305	5.74151	4.02009	6.43455	5.63633	6.14745	7.94077	5.86749	6.31742	6.86773	7.57844	4.54739	4.38981	5.21241	8.47564	4.14826	6.32888	6.36634	3.2625	4.53959
Scorzoside	M+FA-H	455.194	38.3547	0.0105546	1.41858	35.7433	61.0856	56.0404	60.1291	57.4997	62.6749	52.3289	55.6438	58.0566	69.9866	73.1549	59.8623	64.9509	70.4288	81.6316	51.2398	54.207	48.158	68.4153	51.2335	64.352	60.197	47.248	42.8476
Cadabicine	M+FA-H	480.218	38.3547	0.00234499	1.62338	8.4806	14.0243	13.0766	11.2763	12.934	14.7159	9.31015	9.75116	12.5574	13.9647	15.5737	11.8199	12.4374	14.2067	16.4758	9.30725	13.1584	10.5738	13.7752	7.98372	12.0298	11.2992	8.29957	7.00611
Dolichyl b-D-glucosyl phosphate	M+FA-H	511.226	38.3547	0.0455709	1.46797	3.0612	4.97913	4.08168	4.8297	4.05107	4.40405	3.53903	6.21535	5.87934	5.30061	5.62775	3.81485	4.97547	7.41632	5.45154	4.55485	2.69713	4.10387	6.9395	5.15074	5.95844	5.14319	4.13616	3.39991
Ligustroside	M-H	523.181	38.3547	0.0167864	1.50865	15.6774	25.9912	22.8201	27.8718	21.8472	28.4051	20.4922	17.3947	27.8486	29.1375	31.0563	24.2387	30.5694	31.0956	32.8164	23.7889	21.148	18.9784	27.5733	20.9232	29.0562	31.6645	19.7293	16.6586
Mulberrofuran S	M+FA-H	621.141	38.3547	0.162064	1.47397	3.85519	6.98042	5.05466	8.65396	6.85401	6.68474	5.23469	6.21947	4.98933	7.08871	6.12879	6.12457	8.46217	4.367	8.16315	3.58926	4.75992	5.26114	5.66714	5.94983	4.12378	5.31909	4.03894	3.70215
Aliskiren	M+FA-H	596.392	38.4954	1.00533e-09	2.48656	77.7306	136.23	63.7128	83.317	96.125	52.7134	75.2355	127.671	100.986	106.091	115.535	72.8662	74.9798	100.186	92.4314	242.983	153.006	260.534	256.49	138.291	142.707	165.004	126.663	144.777
5-(12-Heneicosenyl)-1,3-benzenediol	M+FA-H	447.348	38.6198	0.000297303	2.24993	11.3906	10.2613	7.53491	10.8027	16.3246	19.2659	17.3124	23.3729	6.13476	22.0703	12.0059	13.1532	13.5082	9.78233	12.3504	26.9901	10.1871	28.8776	23.1568	13.4984	20.619	17.6114	16.1651	21.6441
Bisnorcholic acid	M+FA-H	425.258	38.6664	7.73377e-11	5.52496	54.1321	36.6438	50.0046	37.5434	70.844	62.283	35.6898	45.9753	55.582	47.1861	31.797	36.8757	34.7613	35.1759	28.0696	67.0238	26.1094	93.5184	95.4569	45.7351	38.4192	38.6773	42.2246	28.085
1-Phenyl-1,3-octadecanedione	M-H	357.28	38.6819	9.83578e-05	1.73073	21.8347	51.6786	29.023	43.1445	25.178	33.9906	43.7522	38.9201	54.2545	65.719	54.5028	33.3825	54.5346	59.5051	54.55	40.9487	27.8463	36.3352	52.0567	24.1805	32.5883	34.8628	26.4843	27.8709
Misoprostol	M-H	363.251	38.6975	0.000882961	1.87588	3.82792	7.81837	4.65814	7.45872	6.95843	5.82198	6.01729	6.23059	4.15888	7.85996	6.78813	7.60203	4.65678	6.41212	7.32931	4.93064	3.74878	4.98483	6.21641	5.69694	7.2614	5.57576	4.53945	6.17005
22-Acetylpriverogenin B	M+FA-H	561.38	38.8064	0.0093262	1.78448	2.36814	1.86682	1.73826	1.71118	2.10522	2.85931	1.88581	2.17198	2.17932	3.05465	1.71143	1.49901	2.5022	2.76126	2.99327	2.62988	2.61612	1.66235	2.04453	2.33312	2.80758	2.58436	2.15084	3.41082
LysoPE(22:0/0:0)	M-H	536.371	38.8687	2.82544e-07	2.3234	5.82718	13.1922	5.28629	6.67681	7.76007	4.77685	7.17856	12.3568	10.4924	10.9204	8.73133	7.13797	6.64343	10.1703	9.40365	19.3525	11.2162	20.0371	25.1228	10.9107	13.5254	11.8483	8.98353	10.3195
LysoPC(20:0)	M+FA-H	596.393	38.8687	1.26849e-08	2.34858	276.325	551.219	235.785	327.309	321.331	196.999	275.608	442.832	430.511	489.918	427.831	283.018	297.378	433.4	387.971	839.727	532.675	881.547	812.565	450.692	513.2	593.772	394.654	510.606
Antibiotic X 14889C	M-H	613.395	38.8687	0.000614101	1.38953	4.30437	5.3998	4.45652	6.32612	5.84846	4.89502	4.98031	6.53836	6.17642	6.68578	4.74856	4.76694	6.75859	4.25627	5.54584	9.06441	6.04721	8.02312	7.88571	6.28049	5.88416	6.23701	5.13226	6.57974
Glycerol 1-(9Z-octadecenoate) 2-tetradecanoate 3-phosphate	M-H	627.444	38.8843	0.0301895	1.30241	11.4608	11.6895	16.759	14.7265	13.3958	12.773	14.5139	13.468	13.7078	14.3349	14.1274	13.9574	13.5707	13.109	14.9622	14.3939	11.7892	17.1541	13.3404	14.9147	16.8676	18.0765	16.8389	16.5857
Diepomuricanin A	M+FA-H	591.462	38.8998	0.00194789	2.19554	27.9719	29.5998	16.3699	30.4062	44.1666	15.8542	28.6716	39.1555	10.5451	33.4281	30.295	27.0481	29.7655	19.7651	32.0063	50.1496	31.3677	41.2749	42.9518	26.8297	31.9421	30.6738	35.1726	37.9443
LysoPE(20:0/0:0)	M-H	508.34	38.9154	0.0178748	1.75742	4.18471	11.2884	5.1515	8.21784	10.5826	6.25188	6.09488	9.07471	9.90126	17.9403	9.7551	7.73847	5.01077	13.8805	12.2399	11.9808	6.23935	11.9553	15.5814	5.24676	7.86513	8.99414	6.46962	6.11268
17-phenyl-18,19,20-trinor-prostaglandin D2	M-H	367.189	38.9779	0.0103886	1.20547	68.7388	63.9117	77.5773	75.8553	68.7005	69.6456	69.9393	82.9242	76.3326	70.1584	65.4492	67.8972	79.5373	75.2455	61.686	76.5995	68.8223	72.5209	84.0655	74.3235	66.6109	75.2058	73.6402	81.8482
18-Nor-4(19),8,11,13-abietatetraene	M+FA-H	299.202	39.0092	0.00576075	1.29442	74.128	76.6771	70.8029	85.3326	81.9422	79.557	68.1755	65.4693	84.9597	86.7162	76.7929	74.1453	74.726	80.8013	78.7915	84.5038	76.4142	90.6209	68.373	87.8213	93.8359	94.9321	87.6496	93.266
1-(2,6,6-Trimethyl-2-cyclohexen-1-yl)-1,6-heptadien-3-one	M+FA-H	277.182	39.0249	0.161726	1.37248	29.468	26.2528	28.1862	28.2271	32.6992	20.029	21.35	21.9852	18.2493	29.1207	20.6958	18.7323	21.4208	21.4832	28.4652	16.079	29.9429	32.6438	23.6424	26.9351	27.1531	21.8053	21.7787	37.7191
5b-Pregnanediol	M+FA-H	333.28	39.0249	0.0276248	1.60333	20.8783	46.2414	24.7966	42.3047	28.6048	41.8308	32.3032	34.1232	40.7664	54.53	45.2648	37.1175	40.6625	50.015	54.6099	37.8431	20.8474	49.5887	51.049	27.9069	39.7638	43.7089	31.8065	31.1128
Arsenobetaine	M-H	158.978	39.0562	0.0736768	1.31736	24.9437	33.2899	39.752	34.1058	32.3723	24.5116	26.7093	19.8329	26.5112	31.2101	26.3292	26.6943	24.8602	25.5684	27.0587	34.7799	28.8064	27.5579	25.5427	37.3812	24.6662	33.5184	25.9873	27.4932
Phloroacetophenone 6'-[xylosyl-(1->6)-glucoside]	M-H	471.15	39.0562	0.202293	1.40793	4.09329	3.06655	4.37326	4.31191	4.2174	6.08257	3.85617	1.90433	5.512	6.35407	5.01952	4.17714	4.60423	4.88998	5.91856	5.72849	5.32571	4.94541	2.63051	7.36485	6.17101	6.64473	5.80889	6.12959
LysoPC(22:1(13Z))	M+FA-H	622.408	39.0562	5.61838e-06	2.09708	75.2343	175.466	63.8716	83.3025	75.007	56.7283	79.3382	113.298	138.804	143.256	101.425	78.858	88.4801	128.861	115.499	224.439	148.272	193.869	236.785	110.5	122.688	143.867	99.0626	120.557
6,8-Heneicosanedione	M+FA-H	369.301	39.0874	0.119107	1.25473	19.6385	20.7949	21.103	25.0635	19.8701	21.8771	21.0014	17.1668	19.9622	26.1958	18.4006	17.8242	22.3592	19.9358	22.4996	19.7138	18.4546	22.5657	19.2137	23.4107	19.6496	26.6597	19.0299	30.3882
Oleic acid	M+FA-H	327.254	39.1342	0.23581	1.27042	64.2425	53.0243	61.3913	63.135	71.8008	61.9928	56.8933	37.0416	54.255	65.5177	58.9835	55.4964	56.6289	54.1312	61.0297	49.7379	60.6957	56.9703	48.6727	61.6302	62.0399	63.4897	68.0935	72.8654
Fonsecinone B	M+FA-H	633.155	39.1342	0.0219932	1.52313	1.27754	1.38245	1.7461	1.64856	3.33419	2.03521	1.87064	0.67537	2.14666	1.99607	2.44507	1.85339	2.13629	1.93139	3.02793	2.70455	2.65275	2.69507	2.15024	2.84038	2.94146	3.03957	2.58942	2.62704
(6beta,7alpha,12beta,13beta)-7-Hydroxy-11,16-dioxo-8,14-apianadien-22,6-olide	M+FA-H	429.193	39.1501	0.768311	1.11759	135.045	153.676	145.838	148.974	190.238	160.736	159.37	120.713	130.374	153.263	182.798	133.68	141.143	175.033	203.822	137.191	157.31	132.216	132.351	164.503	148.945	157.518	147.155	152.671
Heteroartonin A	M+FA-H	497.18	39.1501	0.394274	1.45704	15.0798	11.2437	14.0067	15.8801	27.0083	25.6026	19.3738	6.1698	13.7448	10.8183	22.6795	13.7496	18.1387	14.8835	22.3032	12.2272	14.2731	17.3407	6.33312	22.6829	13.2966	19.4536	15.875	21.1278
Fluticasone	M-H	499.181	39.1501	0.323177	1.25107	90.385	94.1444	106.961	124.525	106.5	114.998	111.041	66.3808	111.159	129.206	102.115	90.9891	113.652	107.555	125.183	109.257	106.109	126.04	81.7245	120.681	123.357	123.304	115.565	121.768
Glaucarubolone 15-O-beta-D-glucopyranoside	M-H	555.213	39.1501	0.0205925	1.61718	12.9487	9.85253	12.0612	12.8546	10.2796	6.6535	15.8399	10.9146	16.2919	9.71762	8.71105	8.11427	8.10139	8.63303	12.1124	14.4995	12.5079	14.3848	9.16906	16.2656	12.8287	14.2834	19.7152	13.4971
Acetyldigitoxin	M-H	805.434	39.1501	0.563656	1.41716	20.3989	30.5749	26.5636	26.6843	28.6235	12.4544	17.2223	13.8464	22.5916	47.3599	30.4403	19.2615	24.852	33.1915	24.3981	20.124	19.5518	25.9826	14.0891	19.4706	35.8734	31.4609	23.575	22.4143
Propantheline	M+FA-H	413.221	39.1656	0.0191392	1.21256	41.0907	43.2077	45.5052	46.3249	37.8828	49.2611	45.6184	48.1417	46.7709	48.9582	37.1259	42.7837	50.3437	40.2572	38.6457	49.7642	44.0154	41.1221	52.3298	47.2126	39.0658	50.9723	44.5856	45.0683
Hexyl dodecanoate	M-H	283.265	39.1809	0.0923982	1.2339	2996.43	5000.64	3741.85	3867.85	4403.09	3946.48	3489.07	4287.57	3764.85	5971.8	4745.61	3717.73	3910.88	4051.98	4973.53	3462.47	3838.02	4897.71	4542.75	3997.98	4532.41	3974.33	3430.53	3678.94
Sciadonic acid	M+FA-H	351.252	39.1809	0.0724766	1.11483	747.926	1084.23	896.478	776.703	879.965	775.575	915.891	1475.43	957.632	1062.33	967.263	905.438	917.503	886.517	889.094	830.76	859.633	862.155	1227.6	764.945	829.436	759.41	802.436	737.596
DG(15:0/0:0/20:1n9)	M-H	589.517	39.1809	0.182946	1.28381	300.069	571.356	383.689	321.338	441.295	301.39	381.062	805.478	386.225	580.877	482.425	388.669	388.742	384.381	402.121	327.02	324.348	438.491	709.857	288.062	387.378	291.873	371.215	298.919
PE(15:0/18:3(6Z,9Z,12Z))	M-H	680.468	39.1809	0.459023	1.47502	18.309	52.7818	33.8561	24.9249	48.6525	27.2945	25.9933	29.0976	21.5362	37.8112	46.5807	17.1897	27.1203	25.6395	37.7273	33.1903	27.3349	54.0325	16.2826	36.0309	41.9406	37.4154	20.1549	32.3466
TG(16:0/20:4(8Z,11Z,14Z,17Z)/22:6(4Z,7Z,10Z,13Z,16Z,19Z))	M-H	907.726	39.1809	0.0785136	1.36134	118.707	302.82	163.816	108.203	179.602	106.817	168.474	313.722	183.158	302.12	286.842	188.704	212.929	179.595	185.287	153.89	126.367	187.519	215.38	117.622	196.705	137.486	118.154	124.579
3'-Hydroxy-T2 Toxin	M-H	481.209	39.2726	0.139119	1.27156	19.0907	26.9501	28.5817	25.0826	21.2794	13.0687	16.7222	29.522	18.9889	21.3378	19.7404	18.3745	30.7518	25.2566	18.9305	28.1597	21.3415	27.2508	32.8067	19.02	17.946	23.6356	26.3579	24.0247
Piceatannol 3,4'-diglucoside	M-H	567.168	39.2726	0.0159531	1.38955	20.3949	23.7098	26.2915	30.3373	26.7869	27.7193	27.2711	16.3294	26.9262	25.6742	25.9688	24.4256	26.5214	27.5609	28.4966	31.0153	25.6234	37.3942	27.0039	31.384	26.3057	33.8502	31.4025	30.0797
9,12,15-Octadecatrienoic acid 1-[(phosphonoxy)methyl]-1,2-ethanediyl ester	M-H	691.44	39.2726	0.071964	1.35157	15.3429	13.9817	14.8397	12.6266	11.8993	14.3612	9.2555	14.5734	14.7034	17.3938	10.9763	10.1529	15.4474	11.2696	10.0469	15.086	12.96	13.8662	14.3712	14.154	16.9348	20.5365	13.3198	11.2581
17-phenyl-18,19,20-trinor-prostaglandin D2	M-H	367.189	39.3186	0.457591	1.16662	10.8775	9.62623	12.8144	10.1693	8.42557	9.38474	8.51203	13.0717	12.1488	10.0898	6.51935	12.9849	10.6147	8.72151	8.96932	11.8625	8.55412	10.9288	11.5034	10.7663	8.31948	10.2825	11.6355	9.35274
Ethyl Arachidonate	M+FA-H	377.267	39.381	0.05149	1.48657	49.675	95.7311	75.8096	66.7398	80.2841	65.3229	81.8998	109.725	69.515	123.015	120.795	72.7502	82.6657	90.0981	130.289	62.5536	53.1798	48.4877	80.9034	71.8406	65.0835	83.7099	49.0299	95.1105
3'-Methoxy-[6]-Gingerdiol 3,5-diacetate	M+FA-H	439.235	39.381	0.187882	1.37547	3.51762	6.58599	6.96899	6.92352	6.30785	6.56956	7.45728	7.81177	7.76385	10.8572	9.60693	5.46124	7.98923	7.11459	11.2581	5.93557	4.92184	3.74953	7.19149	7.05558	5.33233	8.38315	4.18461	8.98747
Abscisic alcohol 11-glucoside	M+FA-H	457.211	39.381	0.621613	1.25586	46.2875	79.4246	70.5197	67.7698	79.0123	70.2705	69.1949	64.1195	62.0553	103.092	98.3652	60.3487	67.0683	74.4863	118.138	60.4165	54.6161	50.1978	58.0279	75.1974	70.2498	83.3392	48.3253	90.2979
4-Hydroxyandrostenedione glucuronide	M-H	459.205	39.381	0.541828	1.27708	19.9499	32.594	30.0775	31.6102	33.8016	33.9712	31.1192	28.8927	29.7849	43.6279	45.6772	27.8589	30.1265	35.16	55.8877	24.2017	23.5554	23.939	24.4034	36.2382	30.4673	38.7788	23.0348	39.6935
N1-Caffeoyl-N10-feruloylspermidine	M-H	482.233	39.381	0.760056	1.29769	15.5908	24.6218	21.7627	21.7072	25.3928	22.7277	21.0842	13.2959	17.1667	35.089	34.8266	17.6558	19.6295	23.1465	43.7275	19.5419	19.6848	17.9258	14.3561	26.0046	29.413	27.8942	17.0753	32.9235
6-Dehydrotestosterone glucuronide	M+FA-H	507.224	39.381	0.00180346	2.01867	2.27759	7.08374	5.3289	6.7404	4.9637	5.81707	6.64197	9.69239	8.9736	11.4274	9.5883	5.67111	8.7902	10.4502	11.9828	5.82485	5.67431	4.39912	8.50642	5.65185	3.27255	7.96638	2.60506	6.25578
LysoPE(0:0/24:0)	M+FA-H	610.409	39.4906	0.000947199	1.63911	17.0757	32.3783	18.1812	18.1623	23.7635	12.5988	18.6217	27.4623	23.0681	22.0667	27.6892	17.9907	18.6891	22.6189	24.7839	42.7805	22.4441	32.6569	34.2754	23.6758	24.2352	27.7647	19.8326	22.5387
Annonisin	M+FA-H	655.444	39.4906	0.00124712	1.3537	18.0168	17.5868	17.1653	16.8481	16.9943	19.0195	14.599	15.0974	15.5871	16.1857	14.3516	14.245	15.6809	14.4477	14.9128	16.4506	15.6797	18.2678	14.7252	16.1151	18.51	19.8639	19.9034	17.5915
Purpureacin 2	M+FA-H	683.473	39.553	0.0189785	1.32817	20.4111	22.5259	23.3068	24.9848	22.3901	24.8151	21.4928	20.8086	21.1438	27.7813	20.1727	19.099	19.1824	17.5303	22.2244	25.23	18.6295	27.2087	20.1624	20.948	29.3069	25.5564	22.5666	25.9801
3-Cyclohexyldodecane	M+FA-H	297.28	39.6308	0.230697	1.5171	6.77127	18.9216	13.4445	15.0566	17.2457	14.6382	13.6298	12.781	12.6428	18.6922	19.7733	12.1028	11.3879	16.3029	17.9529	9.02371	10.5585	11.2871	13.7144	19.3128	11.893	13.3517	8.05897	11.5726
6-Deoxocastasterone	M+FA-H	495.364	39.6464	6.30244e-06	2.23126	18.7028	16.9335	10.5771	10.5108	12.5764	9.20915	12.8648	7.1627	15.2105	14.9456	8.20734	10.9088	9.09285	14.5988	15.8288	20.1067	28.598	18.7229	15.0152	15.2226	18.515	23.1119	11.7424	19.1206
1-Acetoxy-2-hydroxy-16-heptadecyn-4-one	M-H	305.215	39.7863	0.318823	1.35236	28.6685	29.5222	31.7974	24.7964	36.0018	29.94	29.5488	12.4724	18.4895	27.6454	31.5034	28.0141	16.9258	28.585	31.7204	17.5454	30.5668	31.5567	14.6412	31.1746	37.6279	33.294	30.8945	28.0457
13Z,16Z-docosadienoic acid	M-H	335.296	39.8018	0.00457249	1.65489	19.6462	33.234	22.8478	26.21	15.8998	23.8944	20.3209	19.4972	25.8647	34.8108	29.0226	24.4988	23.9146	32.2055	35.9486	18.6542	12.1739	14.213	24.6889	11.9206	31.1531	21.1125	14.841	15.2246
LysoPC(22:0)	M+FA-H	624.424	39.8018	0.000209464	1.8496	29.5051	62.9609	23.4302	33.9668	32.6161	23.1199	34.5803	55.9203	49.7387	50.9443	52.4941	35.9592	31.0535	46.1699	36.893	89.3838	44.9544	70.5678	74.8018	39.9465	48.8614	52.3334	35.787	41.2618
Nonadecanoic acid	M-H	297.28	39.8948	0.432853	1.38387	10.4708	23.7532	18.9267	18.5186	23.2709	17.5878	14.0924	16.4557	12.4412	22.2636	24.9314	20.1903	13.6976	20.4549	28.6171	15.2602	14.5489	16.2896	16.7725	16.1213	13.4988	19.6884	14.9824	11.5993
Cincassiol B	M+FA-H	445.209	39.8948	0.059399	1.52655	4.00065	9.91316	7.7969	9.82236	9.61494	6.48322	6.8244	9.16214	5.50569	9.53282	10.8147	5.76954	5.68164	9.53625	12.6839	6.20042	6.59552	7.55577	7.42101	5.16144	5.26376	7.16539	6.83855	4.91108
Adipostatin A	M+FA-H	365.267	39.9104	0.0407198	1.55557	3.88555	9.66466	4.88349	4.011	10.4294	4.73209	4.32492	10.4189	5.47413	4.49532	6.92064	4.66535	3.16947	5.82918	6.83566	5.07126	4.54955	4.19855	7.93742	3.67643	4.66553	2.47839	3.0683	2.20659
9-Octadecenoic acid 1-[[(1-oxohexadecyl)oxy]methyl]-2-(phosphonoxy)ethyl ester	M-H	655.476	39.9259	0.0917551	1.34184	4.72071	5.22814	5.23638	5.0844	4.11318	5.2925	4.80929	3.97195	3.85051	5.577	5.00072	3.90856	4.50639	4.18132	4.86865	3.68549	4.73105	4.69903	5.77799	5.34021	4.96935	5.63397	5.05076	6.70476
LysoPC(24:1(15Z))	M+FA-H	650.44	39.9569	5.76307e-06	2.41829	14.2787	32.5014	12.2873	14.3101	14.7564	10.7544	15.8604	27.2043	26.2963	28.6533	23.4918	15.1597	14.104	18.8684	20.8669	51.5665	25.3907	47.8745	50.0079	20.873	27.7033	28.3236	20.7097	23.7008
LysoPC(22:0)	M+FA-H	624.424	40.1584	0.000620332	1.7612	173.133	425.573	166.322	208.031	181.709	147.521	225.133	348.864	316.222	342.759	328.342	209.998	205.001	299.175	251.254	520.708	272.232	394.031	463.703	239.286	283.897	299.616	196.246	258.164
PE(14:0/14:0)	M-H	634.444	40.1584	5.86892e-06	2.59558	11.5861	14.1618	7.84338	11.482	3.94478	6.58648	7.54667	11.1927	16.521	12.5533	12.5966	8.57762	6.21235	13.2508	11.9804	18.1476	21.286	20.382	20.2255	7.3831	16.5098	19.6692	14.5067	26.5394
LysoPE(22:0/0:0)	M-H	536.371	40.2049	0.0497044	1.48215	5.33061	14.901	8.6574	8.26003	6.64017	6.38584	7.17367	11.1493	14.4182	13.6656	13.2397	8.19843	6.74816	12.4901	10.102	18.2263	6.66086	8.39174	13.4207	5.84343	6.12621	6.67673	6.95906	6.81434
LysoPC(24:1(15Z))	M+FA-H	650.439	40.3132	1.63531e-06	2.32401	122.923	246.758	91.709	106.029	111.026	79.4555	134.234	211.759	201.329	196.683	179.073	110.729	112.362	158.852	165.03	364.635	203.706	341.251	402.347	164.904	202.522	207.045	153.694	186.321
5-Hydroxy-7-eicosanone	M-H	311.296	40.6855	0.00156057	1.69572	53.2028	89.7873	64.5754	66.6641	82.6295	60.5534	61.3235	98.1321	62.0282	106.333	86.5084	57.878	56.0162	67.8017	93.6105	59.0341	54.2956	88.794	91.1962	63.5802	72.1147	67.6713	62.4449	60.391
(all-Z)-7,10,13-Docosatrienoic acid	M+FA-H	379.283	40.6855	0.237649	1.28589	12.3963	18.9668	17.5735	13.3322	18.6021	14.798	11.7241	28.4718	12.1864	21.2974	17.0365	11.3668	15.3624	19.9405	18.4399	12.9394	8.08785	16.3723	24.5973	12.788	9.50269	12.5439	13.9463	8.83408
Austalide K	M-H	457.224	40.6855	0.000392875	1.9669	4.55634	6.68568	3.71241	4.59863	6.72293	3.83948	3.95581	9.12775	4.99057	9.7075	11.0512	5.44882	4.33909	5.3259	9.74318	5.24546	4.56355	7.97823	7.87927	5.45355	5.94844	3.85757	3.75816	4.28812
Diasarone 2	M+FA-H	461.222	40.6855	0.790568	1.25872	3.47423	7.66211	6.46623	6.31941	5.95575	4.39438	6.54463	9.44592	3.85638	10.437	6.37804	3.8681	4.28601	5.82738	8.08909	5.49199	2.51589	6.19708	9.4331	4.19482	2.10243	4.92914	5.21551	4.74996
3'-Hydroxy-T2 Toxin	M+FA-H	527.213	40.6855	0.358115	1.54271	1.40125	5.24527	5.06935	4.16694	3.74035	3.94555	4.65901	5.71823	4.68658	7.71082	6.13455	3.68485	2.72913	4.05901	6.28634	2.84526	1.77748	6.79786	7.28749	3.51751	2.07286	3.98072	4.20332	7.04407
1-O-beta-D-Glucopyranosyl-2,3-di-O-(8-hexadecenoyl)glycerol	M-H	725.519	40.6855	0.191371	1.34839	5.00054	7.68812	7.71726	8.30329	8.76711	5.71284	7.4809	12.8212	7.2213	10.8204	6.55074	6.14597	7.50059	8.22476	7.52476	7.10599	6.46556	6.16732	7.95347	6.40388	5.75562	10.0351	13.0235	11.1942
12-Keto-tetrahydro-leukotriene B4	M-H	319.231	40.7165	0.235776	1.51313	10.3651	11.6652	11.0952	7.87731	13.8483	10.7635	10.0614	4.80131	8.69303	7.26153	9.41195	12.4157	4.66545	9.32588	9.78547	7.08346	13.0241	11.7849	6.06172	12.1189	14.8849	10.307	10.3621	10.7994
10,12-Pentacosanedione	M+FA-H	425.363	40.763	0.470986	1.22761	8.51011	9.70571	8.6887	8.89972	7.27358	10.1663	7.30563	6.78454	7.29754	8.54155	8.55211	6.8081	7.51349	8.54858	7.35815	5.21172	4.64287	8.02531	7.8115	8.48203	5.08497	8.85536	7.95218	9.20172
10,12-Tetracosanedione	M+FA-H	411.347	41.2901	0.0487351	1.36122	8.49937	9.26704	8.62986	10.236	9.65424	7.78869	9.77405	9.90105	17.0153	11.9595	8.72622	8.56208	10.7529	10.075	10.2604	10.0156	9.64052	9.18873	13.9906	11.1147	16.1921	12.9932	10.556	11.118
LysoPC(24:0)	M+FA-H	652.455	41.2901	0.00816173	1.63508	30.6229	82.859	32.5439	36.1413	30.5826	26.121	46.7132	80.1378	71.4264	59.2609	75.8412	37.2082	41.159	48.3472	42.189	89.5764	41.9738	67.4237	87.0068	36.7854	48.1024	48.0129	41.4467	48.648
(S)-[8]-Gingerol	M-H	321.21	41.321	6.18424e-06	1.40607	136.536	146.868	146.578	132.382	145.309	146.514	129.258	126.972	134.489	124.801	121.004	114.657	112.402	126.012	132.23	118.554	133.706	136.702	139.52	134.318	150.621	134.06	145.262	154.683
10,12-Tetracosanedione	M+FA-H	411.348	41.5224	0.0809318	1.2471	7.2405	10.8518	12.064	13.3559	10.3715	7.73156	10.0714	12.5914	12.2973	15.47	9.73103	8.94315	13.4809	11.0428	10.9413	16.0897	10.7765	10.8843	14.228	10.1926	9.68905	11.123	10.5561	10.172
LysoPC(24:0)	M+FA-H	652.455	41.7701	0.00259054	1.6009	200.532	506.155	219.534	246.57	174.938	159.459	328.465	470.242	428.042	403.979	427.522	243.485	270.456	323.164	271.976	525.716	281.646	412.943	466.833	254.867	308.351	312.215	236.213	267.553
DG(15:0/18:3(9Z,12Z,15Z)/0:0)	M-H	557.457	42.0022	0.0114329	1.85823	15.7814	26.5096	14.7318	21.6282	31.4435	8.7438	16.0356	33.844	12.3364	27.7693	16.8803	13.7802	9.14309	14.2523	15.3561	30.3066	38.9178	27.2765	34.3211	15.9221	31.9604	24.1678	12.3139	25.6247
12,14-Heptacosanedione	M+FA-H	453.394	42.1877	0.535406	1.33376	7.55396	7.32338	7.46242	6.71006	3.6621	6.64455	8.028	11.2248	10.2451	13.0536	6.4743	4.34679	7.04771	10.675	9.14315	10.2524	8.83239	7.96384	9.10462	7.14072	6.81423	8.35329	6.26083	8.91708
PC(16:0/16:0)	M-H	778.568	42.4815	0.141165	1.49533	23.5697	33.2517	19.3342	16.7926	17.5402	22.9313	24.7629	36.9033	49.4149	26.2393	39.9824	26.7663	17.4638	37.999	22.5418	20.8808	16.3402	31.7388	13.4156	12.3073	20.9221	22.6444	18.1191	17.5489
8-Hydroxy-6-docosanone	M-H	339.327	42.6208	0.26983	1.26857	49.6398	76.5173	46.6687	54.3754	64.9992	44.1667	38.9112	74.7765	45.2389	84.5941	61.3511	46.4673	43.744	54.7255	72.1591	50.536	41.8387	52.6331	53.3044	42.7304	40.9697	51.3844	40.4185	41.0425
Prostaglandin G2 2-glyceryl Ester	M+FA-H	487.256	42.6208	0.162113	1.47554	5.23998	11.3582	6.96098	5.59897	6.05523	4.29024	5.38547	8.17123	4.3215	9.7209	7.37832	5.04607	3.67032	5.67345	9.40066	3.25098	2.94734	4.67491	6.64051	4.44381	4.60084	7.46269	3.7504	5.37938
Cerebronic acid	M-H	383.353	42.6673	0.0486702	1.17232	41.4153	59.7999	52.3251	58.9814	57.3236	53.2764	56.7166	69.4368	65.792	63.9913	68.3919	48.9455	61.1581	53.4064	46.3311	64.2858	57.4277	58.5098	88.1785	44.0485	48.0071	47.141	63.6548	49.7782
DG(22:5(7Z,10Z,13Z,16Z,19Z)/20:4(5Z,8Z,11Z,14Z)/0:0)	M+FA-H	735.521	42.8211	7.65565e-05	1.7142	46.5077	131.512	71.4039	80.4214	46.3292	58.2216	63.8022	119.741	120.163	123.143	114.1	121.083	65.5992	87.8337	89.0238	83.0502	47.7934	75.2853	61.3201	38.4415	68.9893	67.9041	47.5553	64.2035
PC(18:0/18:4(6Z,9Z,12Z,15Z))	M-H	762.542	42.8364	0.122519	1.43543	13.2213	31.0669	13.0339	15.6993	10.1802	16.9897	21.5148	23.6154	37.3831	23.2557	17.749	24.4245	16.4159	25.8702	12.2876	18.6128	12.1506	16.4621	13.0784	10.0312	14.5009	15.6075	7.59609	13.4208
Cerebronic acid	M-H	365.342	42.8516	0.0428849	1.39272	134.168	293.923	183.562	186.665	196.467	132.564	211.836	341.219	226.082	332.696	433.184	151.085	176.148	156.482	318.831	251.311	130.762	149.602	202.64	187.422	172.908	177.697	147.633	163.685
PC(16:1(9Z)/22:6(4Z,7Z,10Z,13Z,16Z,19Z))	M+FA-H	848.544	42.8666	0.000253598	2.0929	62.9108	206.41	111.4	104.105	121.204	122.473	116.95	186.576	194.977	243.169	203.425	123.455	128.071	162.984	162.813	407.855	207	288.026	359.715	119.84	203.775	162.492	146.03	109.02
17Z-hexacosenoic acid	M+FA-H	439.379	42.9473	0.0837959	1.36657	56.1176	37.1887	42.9703	49.5507	42.0869	46.4237	31.8366	28.4683	39.4473	42.882	30.2298	28.4463	40.4811	32.3156	37.46	32.3125	34.9676	37.4207	33.8139	39.871	43.0052	37.9001	34.8984	46.8382
PC(18:2(9Z,12Z)/18:3(6Z,9Z,12Z))	M+FA-H	824.543	43.1016	0.00188057	1.92939	191.668	528.829	219.812	296.421	315.869	286.344	214.922	412.765	454.167	445.287	606.019	355.893	261.247	410.596	396.12	719.893	406.117	548.554	827.619	364.744	475.529	318.763	277.945	222.827
2-Stearoylglycerophosphoinositol	M-H	599.319	43.1325	5.17101e-07	2.76269	300.203	225.142	206.375	297.53	298.795	185.226	157.351	356.571	660.55	342.571	355.743	290.01	235.717	296.703	298.48	537.813	398.155	450.712	293.488	262.41	498.938	369.468	326.75	432.79
DG(22:2(13Z,16Z)/22:6(4Z,7Z,10Z,13Z,16Z,19Z)/0:0)	M+FA-H	765.576	43.1945	0.000865013	1.58696	28.0564	71.4129	36.6763	38.5056	29.1837	39.6569	38.8937	64.0512	66.1152	62.3775	71.4025	51.7106	35.3016	55.738	36.5257	39.8979	23.7817	34.9281	36.3761	22.5105	38.3106	37.3937	22.2809	31.1524
1D-myo-inositol 1,4-bisphosphate(4-)	M-H	316.947	43.4734	0.54584	1.18678	8.63622	7.63839	9.11913	8.82312	8.04816	7.43334	7.4452	7.00315	7.83148	7.1438	5.20436	7.43581	9.20708	9.02012	6.9006	6.38602	5.71627	7.80931	6.51103	7.28382	6.67482	7.10389	7.94988	8.99601
3H-1,2-Dithiole-3-thione	M-H	132.923	43.4891	0.370408	1.25621	1374.82	1329.1	1400.82	1365.38	1280.68	1428.78	1361.92	663.825	1162.28	1366.84	1290.32	1407.5	1235.05	1386.27	1317.86	1068.78	1397.89	1434.95	804.487	1368.31	1464.77	1390.43	1374.13	1359.86
Neuromedin N (1-4)	M-H	485.272	43.4891	0.19732	1.41964	1284.99	1228.26	990.244	1297.18	1026.05	1343.08	1081.1	557.325	1588.97	1127.03	1116.97	939.17	1017.14	1305.4	1510.7	950.333	755.108	833.906	498.176	811.035	911.84	834.071	658.716	730.508
LysoPE(0:0/20:3(11Z,14Z,17Z))	M-H	484.282	43.4891	0.204324	1.4742	38.9883	44.4151	32.2825	46.6776	35.6976	37.7446	32.082	28.2072	60.9913	40.9696	44.2292	27.7472	38.974	37.8665	71.8589	37.6119	20.2771	29.6124	25.1217	25.4528	27.6093	29.0939	19.6497	20.1845
Alpha-Hydroxy-tamoxifen-O-glucuronide	M-H	544.236	43.4891	0.541159	1.47245	3.68775	4.11217	4.47424	9.25273	6.29227	4.16175	4.79346	7.36169	11.4162	9.43264	5.60327	4.78068	8.52572	3.16542	8.16745	7.38043	1.89848	5.01231	6.20011	2.55636	4.51684	6.8519	3.99931	4.65519
(卤)-2-Hydroxy-4-(methylthio)butanoic acid	M+FA-H	195.033	43.5048	0.794641	1.07088	121.414	114.679	120.015	117.599	100.696	118.782	120.478	121.18	143.795	122.681	110.587	108.284	113.935	124.48	123.082	116.719	101.284	107.969	128.035	98.9344	105.499	109.065	120.376	111.23
12(13)Ep-9-KODE	M-H	291.2	43.5048	0.229126	1.43367	10.4844	8.15019	8.08498	4.6371	8.52466	6.08098	7.19116	4.88805	9.51453	7.78333	7.74654	8.0395	6.70936	10.6478	8.83808	6.4737	6.01629	4.68178	3.73246	5.43268	5.61339	6.4504	5.82566	7.05174
4-[(2-Methyl-3-furanyl)thio]-5-nonanone	M+FA-H	299.132	43.5048	0.201004	1.18314	12.1965	10.5644	12.7871	11.0877	10.3575	9.9764	11.1475	12.1883	15.1799	12.2718	11.0555	12.3072	13.4407	12.2414	10.558	10.8275	9.55722	9.0317	9.91048	9.8942	9.80813	10.8917	11.8155	9.86524
5,9,11-trihydroxyprosta-6E,14Z-dien-1-oate	M-H	538.251	43.5048	0.613178	1.28717	34.7681	34.1347	26.7502	44.4871	35.9666	35.1762	26.0663	23.6958	46.6846	38.2214	32.938	23.3281	36.6512	26.6091	57.6732	38.0566	18.5376	28.7361	23.8493	23.0743	22.1382	33.5382	22.3115	25.8418
Kinetensin 4-7	M-H	552.266	43.5048	0.799802	1.32523	101.18	127.018	106.981	141.855	149.011	112.594	106.17	115.635	156.8	139.369	152.548	92.565	127.837	108.22	219.316	130.429	84.1741	110.332	112.537	93.8263	110.979	110.218	89.1505	93.6346
Ethyl hydrogen sulfate	M-H	124.991	43.5205	0.0241954	1.40022	8.1943	8.81266	7.1961	8.94966	6.61813	5.74085	7.67884	8.7934	11.0275	10.5826	10.4333	6.09422	7.17815	12.3742	8.62394	7.41871	6.67678	5.75175	7.74066	7.45545	7.93405	7.77151	7.54857	5.37384
DG(22:4n6/0:0/22:5n3)	M+FA-H	763.559	43.8815	2.11869e-05	1.73004	49.942	115.619	62.1479	51.2504	47.9704	38.8513	64.8359	123.683	85.1836	95.0467	100.735	57.7812	46.3716	68.595	68.4273	106.561	100.743	101.368	92.1697	67.7982	94.8115	100.133	77.7933	93.1033
Glucosylceramide (d18:1/16:0)	M+FA-H	744.562	44.1609	1.94748e-06	2.37563	133.177	293.688	103.736	167.645	67.9031	142.025	110.086	264.342	377.937	203.774	179.475	183.244	99.6333	234.985	137.745	80.3892	67.7988	70.3498	63.8163	55.0591	106.348	73.8795	74.1798	78.097
PS(DiMe(11,5)/DiMe(11,3))	M-H	892.531	44.1764	0.0463314	1.61259	31.4678	144.994	62.3111	52.2329	80.0152	85.2363	74.5822	92.8817	108.87	146.988	122.711	110.209	72.6028	83.9274	74.4652	98.7228	31.5709	74.4602	90.1298	27.1685	71.7182	48.1775	32.785	47.6918
PC(18:2(9Z,12Z)/20:4(8Z,11Z,14Z,17Z))	M+FA-H	850.56	44.2228	0.000893328	1.84201	1467.34	5294.59	2786.07	2613.73	3003.52	1979.84	3104.08	4858.63	3999.12	4364.62	4847.64	3588.04	2386.2	3537.75	3402.62	7770.4	3866.93	5019.13	7808.54	3118.39	4141.98	3461.03	3240.95	2506.18
PE(18:0/20:4(5Z,8Z,11Z,14Z))	M+FA-H	812.545	44.4117	0.0895784	1.52907	479.451	1357.33	610.263	590.974	607.419	371.763	863.507	1102.37	1106	803.394	1718.89	745.645	685.678	1115.21	1114.62	1098.79	536.202	829.425	1318.99	654.504	1104.4	585.851	522.849	492.8
5-(4-Chloro-3-hydroxy-1-butynyl)-2,2'-bithiophene	M-H	248.96	44.4738	0.267642	1.58811	6.06996	2.63839	6.43656	3.9132	4.93017	4.16057	4.05463	5.08237	3.05865	6.09979	2.66733	5.15654	4.38618	3.84859	3.69333	4.01506	3.24188	4.58663	2.72597	4.81188	3.49108	6.64025	4.70241	7.08023
CDP-DG(18:0/16:0)	M-H	962.534	44.5361	0.222373	1.51974	15.4729	58.0365	28.289	32.6133	36.3455	28.8005	26.8796	56.1502	49.7772	36.3372	75.0078	52.6622	30.8882	46.9981	45.7948	63.175	39.5666	46.6449	64.7041	29.2534	47.0283	27.0593	23.8373	17.9658
PC(18:2(9Z,12Z)/18:2(9Z,12Z))	M+FA-H	826.56	44.5515	0.226	1.44588	1594.35	5203.42	2491.07	2703.99	2506.37	2651.45	2710.18	4393.94	3932.52	3325.95	5903.69	3209.36	2534.45	4008.81	3811.68	5143.89	3551.68	3402.29	5799.17	2959.67	3445.07	2303.15	1867.08	1613.51
Sirolimus	M-H	894.547	44.5515	0.210661	1.37333	117.609	406.498	190.91	221.679	197.576	165.947	194.319	311.643	287.233	294.285	435.372	256.817	201.885	289.589	274.652	371.002	259.088	267.958	374.478	235.724	270.624	184.499	155.606	130.206
PE(18:2(9Z,12Z)/20:2(11Z,14Z))	M-H	766.538	44.5669	0.126175	1.61304	32.6902	98.7654	39.1335	51.1765	41.9278	48.4533	47.7262	67.9505	56.7967	64.3145	82.8219	59.1606	45.8639	68.5858	61.5266	78.2396	76.9741	60.1249	107.079	61.9622	51.4758	40.6535	33.6935	21.855
PE(16:0/20:2(11Z,14Z))	M+FA-H	788.545	44.7057	0.0965629	1.42959	858.257	2005.97	841.762	867.765	861.817	675.521	994.861	1260.1	1376.13	1140.02	1981.8	1129.99	1061.71	1331.17	1371.52	1142.38	729.447	931.097	1322.09	651.541	959.584	679.039	509.559	476.232
PC(DiMe(9,3)/MonoMe(9,5))	M-H	805.523	44.7826	0.586431	1.36522	59.4986	69.418	84.171	118.169	78.6312	72.7339	74.9631	159.829	97.0249	122.373	77.8665	96.9602	71.4909	76.6024	52.1851	68.3731	76.0662	102.358	145.096	50.7571	61.2862	40.7575	54.05	62.1043
Neogitogenin 3-[glucosyl-(1->2)-glucosyl-(1->4)-galactoside]	M+FA-H	963.483	44.7978	0.568415	1.46241	79.5697	157.852	123.169	165.076	49.4474	110.969	98.8401	111.176	95.2491	186.601	104.512	60.5194	35.6274	155.778	158.253	77.3296	129.205	65.5688	118.093	60.1575	99.6	74.9699	105.358	135.944
DG(20:3(5Z,8Z,11Z)/22:5(4Z,7Z,10Z,13Z,16Z)/0:0)	M+FA-H	737.536	44.8585	6.27965e-05	1.58153	324.79	646.942	475.744	438.032	306.727	447.055	358.478	662.485	713.139	782.205	542.523	624.11	535.099	443.091	469.166	450.149	230.396	374.765	475.993	295.825	385.631	365.958	318.359	404.77
SM(d18:0/16:1(9Z))	M+FA-H	747.566	44.8585	2.07454e-06	1.45158	14668.4	28625.3	18413	19883.5	14736.2	18599.9	17400.5	27835.5	28273.6	29257	26751.6	25980.5	18604.9	24574.6	18734.9	17700.4	13352.7	15738.9	18500.2	11899	19870.3	13718.3	14020.1	15578.4
Tragopogonsaponin L	M-H	895.495	44.8585	0.0965035	1.31543	199.134	500.951	242.812	320.794	276.737	329.059	254.992	493.558	472.132	471.47	451.367	383.278	310.756	382.38	297.632	251.746	271.271	259.38	242.648	220.975	362.929	213.351	236.829	303.478
PC(o-16:1(9Z)/20:4(8Z,11Z,14Z,17Z))	M+FA-H	810.565	45.1149	0.00922025	2.17709	11.382	15.5911	12.2955	16.2128	14.2837	7.99326	16.8087	18.6699	28.3951	28.4729	21.2783	18.7055	7.68185	9.09089	16.9935	32.161	16.6424	25.087	27.858	7.42658	21.8912	13.1043	12.9505	18.1432
2-Stearoylglycerophosphoinositol	M-H	599.319	45.1454	9.6192e-07	2.71964	2694.3	1624.3	1702.38	2041.68	2431.39	1599.78	1368.9	2285.8	4390.31	2184.2	2350.13	2224.26	1672.41	2279.26	2269.64	3583.63	3889.61	3209.79	2029.32	2573.54	3774.43	2717.52	2347.88	3428.03
SM(d18:1/18:1(11Z))	M+FA-H	773.581	45.2685	3.09845e-09	2.06557	431.094	703.858	525.167	656.484	277.106	518.956	622.987	659.831	758.334	810.465	680.328	887.467	510.097	637.712	649.224	319.547	332.927	361.709	267.221	254.641	476.868	326.735	269.019	316.315
PC(16:0/16:1(9Z))	M+FA-H	776.544	45.2685	0.4254	1.25172	448.282	893.886	598.289	405.15	580.645	470.061	717.069	645.689	1002.64	926.878	714.659	724.518	538.635	684.851	905.389	1245.18	371.737	778.034	777.546	394.805	842.355	648.209	619.26	567.197
PC(15:0/22:6(4Z,7Z,10Z,13Z,16Z,19Z))	M-H	790.539	45.3441	0.0136066	1.31753	170.841	280.527	197.544	183.314	187.852	162.465	208.404	307.019	329.626	293.517	258.331	188.544	240.7	253.048	244.692	204.352	183.793	212.386	297.527	301.434	250.495	274.875	255.809	211.575
PC(16:0/22:6(4Z,7Z,10Z,13Z,16Z,19Z))	M+FA-H	850.561	45.3441	0.0332459	1.18822	7740.52	16290.7	10057.8	10041.9	11034.5	8562.58	11062.6	14790.4	13831.9	15843.6	15461.5	11660	11948.3	13362.8	12611.8	11540.2	8011.58	11587.5	15084.4	9902.86	13109.3	11999.2	11383.9	11159.4
Quinupristin	M+FA-H	1066.48	45.4047	0.153388	1.60642	38.2436	60.5435	51.716	82.0545	86.4872	60.8895	66.5999	92.7213	76.0898	172.89	121.115	42.7793	76.4761	100.655	58.2087	99.0463	63.6933	67.1297	52.9516	107.025	61.9232	74.7833	105.256	120.747
Ceramide (d18:1/16:0)	M+FA-H	582.509	45.4351	2.47478e-05	2.31354	184.936	413.197	153.682	385.152	149.539	341.162	199.935	177.998	518.799	326.171	287.368	326.458	232.794	399.321	184.402	134.425	86.4055	76.353	110.616	71.1731	168.802	118.886	89.5086	167.909
PE(18:1(11Z)/20:4(5Z,8Z,11Z,14Z))	M-H	746.513	45.5416	0.0100246	1.5063	38.0373	67.0549	33.1251	41.3303	46.5284	24.018	44.7298	69.2831	57.5234	57.2114	63.6753	39.7865	40.9562	50.0243	39.5328	46.3316	36.7412	31.2371	47.1861	25.2417	27.2143	35.3893	26.3645	31.2128
Granisetron	M-H	293.179	45.6331	0.194124	1.45669	56.1147	45.739	90.3269	56.3998	56.427	51.3641	45.8796	70.8316	84.6558	75.2557	57.8286	84.5892	119.84	65.5843	42.9771	61.8666	53.1168	63.4671	60.8439	38.5238	50.5719	53.8688	82.8368	56.3094
PC(18:1(11Z)/22:6(4Z,7Z,10Z,13Z,16Z,19Z))	M+FA-H	876.575	45.6485	4.45408e-06	1.84794	281.188	568.352	319.089	326.462	373.351	245.494	304.383	438.398	426.746	464.508	595.668	424.832	316.704	462.682	462.842	865.679	351.094	761.887	885.185	385.107	652.61	432.851	497.272	598.268
PC(15:0/20:4(8Z,11Z,14Z,17Z))	M-H	766.538	45.8006	0.616417	1.13174	337.118	484.025	375.318	403.507	344.259	416.91	462.878	536.504	485.564	548.749	498.6	362.84	372.168	398.891	460.531	415.228	314.388	393.998	500.489	465.612	393.553	379.577	415.608	450.677
PC(16:0/20:4(5Z,8Z,11Z,14Z))	M+FA-H	826.561	45.8157	0.223677	1.12675	16616.9	24764.2	21126.8	19381.8	21848.1	18590.5	22495.4	24620.7	22168	27551.6	25832.5	21746.5	19198.8	21112	22077.6	21700.8	16327.4	22312.7	24040.4	19884.3	25255.7	21780.7	21727.4	21020.3
Sirolimus	M-H	894.547	45.8658	0.656229	1.14029	1065.25	1738.6	1426.7	1462.62	1493.8	1203.11	1706.75	1501.73	1530.97	1951.02	1824.73	1582.4	1232.23	1322.75	1811.28	1414.64	1051.23	1485.64	1573.75	1351.74	1790.19	1484.29	1704.4	1383.11
2-O-(4,7,10,13,16,19-Docosahexaenoyl)-1-O-hexadecylglycero-3-phosphocholine	M+FA-H	836.583	45.9111	0.0141887	1.61913	51.0559	49.3312	57.0618	75.8317	38.8488	28.6103	37.2591	44.5443	57.139	53.6726	33.386	19.1097	19.2262	24.7992	44.7379	35.4782	51.4957	63.2847	54.5422	33.1317	67.0054	51.756	36.7757	47.5173
PE(16:0/20:4(5Z,8Z,11Z,14Z))	M-H	738.507	45.9413	0.0994602	1.52144	118.212	241.324	159.885	171.829	201.803	177.007	76.2363	239.343	323.173	315.481	280.97	222.413	126.538	186.826	263.964	134.762	58.888	259.709	197.444	55.7514	213.151	114.59	146.012	96.6432
SM(d18:0/20:2(11Z,14Z))	M+FA-H	799.597	45.9716	2.0636e-06	3.3824	48.0772	91.4298	69.9435	102.646	29.7207	64.0293	103.241	163.727	130.206	46.7255	178.878	77.4497	84.6966	80.1238	53.3379	42.9888	20.0399	11.9484	13.3674	26.7718	39.1156	19.3058	25.7841	32.6999
N-hexadecanoylsphinganine-1-phosphocholine	M+FA-H	749.581	46.0627	1.11022e-16	6.915	296.02	434.557	596.363	685.819	179.297	903.55	422.287	582.903	647.373	964.568	780.446	514.067	771.51	640.284	577.626	87.8351	84.6101	101.46	67.1188	78.4626	166.897	88.4539	75.5734	138.374
PS(18:3(9Z,12Z,15Z)/22:6(4Z,7Z,10Z,13Z,16Z,19Z))	M+FA-H	874.487	46.1131	0.64214	1.63115	46.4382	27.0028	44.0981	58.0567	54.6133	50.172	63.5334	24.3793	34.9173	71.1803	30.5998	42.2775	24.4395	39.5179	27.1449	33.3325	33.7325	47.9134	8.87757	90.6101	53.234	68.4959	52.0375	49.5589
Lactosylceramide (d18:1/16:0)	M-H	860.601	46.1433	0.340035	1.18795	165.246	181.359	178.696	165.028	157.654	132.197	164.844	184.8	268.932	216.863	184.78	197.282	178.984	159.953	166.074	135.159	120.918	133.795	102.709	142.813	159.134	206.297	157.253	125.276
PC(18:1(9Z)/16:1(9Z))	M+FA-H	802.561	46.1735	0.0133827	1.16269	20669.8	29850.2	22439.6	23444.4	22550.5	20836.9	21480	27144.8	28198.5	27906.4	28404.2	25556.3	21419.8	24764.3	23988.2	19061.1	17255.4	19504	20768.8	17732.2	22734.9	22313.8	18588.8	19103.9
PC(15:0/18:2(9Z,12Z))	M-H	742.539	46.2037	0.0771652	1.16969	366.339	557.091	375.323	457.008	349.88	387.015	438.066	555.484	494.927	465.613	584.931	475.42	412.811	619.232	544.669	344.878	413.433	416.736	366.189	345.207	370.284	434.488	374.175	405.128
PC(DiMe(9,3)/DiMe(9,5))	M-H	819.549	46.2037	0.679968	1.3666	135.431	165.608	141.473	282.868	121.889	121.733	84.2751	131.794	152.833	114.655	130.442	124.753	101.675	147.453	129.621	107.438	162.434	65.1397	167.352	99.5285	95.9654	73.9247	75.5759	84.6701
PS(DiMe(13,5)/DiMe(11,3))	M-H	920.562	46.3599	0.000237349	1.85878	142.307	367.574	235.95	183.5	240.708	126.906	294.012	241.131	276.77	281.901	159.804	221.478	148.492	173.617	190.823	523.51	224.339	339.635	321.836	234.36	417.342	345.025	315.964	328.218
PC(18:1(9Z)/20:4(8Z,11Z,14Z,17Z))	M+FA-H	852.575	46.3901	2.94398e-12	1.88357	2441.78	3437.23	2851.34	2624.58	3587.53	2014.47	3048.84	3618.82	3389.82	3762.9	3208.24	3053.8	2548.85	2964.86	3146.7	5712.42	3065.27	5119.55	5724.99	3246.8	5842.74	4154.18	4490.15	4262.3
3-Demethylubiquinone-9	M-H	761.581	46.4203	0.000350521	1.59818	216.81	226.649	162.619	281.336	91.3251	199.565	178.598	253.331	263.906	163.841	235.758	243.116	167.592	298.515	194.817	127.074	155.126	143.112	131.897	132.098	161.321	98.962	95.9865	113.738
PE(20:0/14:0)	M+FA-H	764.54	46.4354	0.154275	1.29914	167.231	306.302	210.864	188.889	248.463	159.334	256.351	254.325	277.481	235.526	233.087	172.678	154.532	267.481	173.401	219.17	103.174	183.843	238.739	112.754	224.841	153.247	140.261	142.881
PC(18:1(11Z)/18:2(9Z,12Z))	M+FA-H	828.576	46.6176	0.456208	1.19272	5720.93	11384.7	7683.67	7290.78	7936.5	6817.65	7577.56	9544.88	9876.2	8983.07	11712.4	9073.37	6848.38	8632.27	9719.06	10723.8	5771.09	8611.78	9520.39	5389.92	8619.64	6476.39	5339.79	4792.67
PC(P-16:0/22:6(4Z,7Z,10Z,13Z,16Z,19Z))	M+FA-H	834.565	46.6176	0.000318936	1.50478	91.8031	111.562	95.6153	84.5275	68.253	66.0013	82.1852	153.885	113.808	131.498	95.2414	68.0073	74.5297	76.089	75.8259	39.323	59.7981	61.0753	94.188	46.1219	50.5799	71.2036	64.0449	90.9804
CDP-DG(16:0/18:2(9Z,12Z))	M-H	976.506	46.6176	0.509615	1.24821	69.2292	174.189	92.6731	103.605	104.085	74.5382	83.2014	145.847	145.985	118.725	172.525	163.524	101.749	107.726	113.775	166.012	77.593	108.742	107.81	75.9692	138.388	66.8211	81.012	64.0717
Lactosyceramide (d18:1/18:1(9Z))	M-H	886.616	46.6327	0.592518	1.25727	82.2466	83.5137	51.7909	48.3402	41.2803	53.0657	58.1866	82.0476	90.0246	54.6305	91.4152	52.3316	50.9965	43.5982	49.8532	71.7608	44.2578	49.3918	71.2559	35.8632	52.947	42.4212	36.2945	29.553
PE(20:1(11Z)/18:2(9Z,12Z))	M-H	768.554	46.6478	0.508665	1.19094	129.12	196.932	147.706	174.386	148.582	136.378	149.091	184.833	168.736	186.724	198.846	167.912	132.132	173.175	189.242	236.714	112.835	161.699	198.629	102.303	160.666	124.245	105.829	88.507
PE(O-16:1(1Z)/22:6(4Z,7Z,10Z,13Z,16Z,19Z))	M-H	746.513	46.77	0.137184	1.28372	401.609	532.523	356.435	339.392	236.409	250.831	410.576	583.832	584.106	435.61	339.561	299.672	286.498	359.467	355.468	258.9	295.596	328.516	244.433	217.477	301.479	334.91	301.691	328.021
PC(18:1(11Z)/22:6(4Z,7Z,10Z,13Z,16Z,19Z))	M+FA-H	876.575	46.77	0.0215208	1.65187	11.5112	29.1049	18.8505	13.7876	15.7703	9.797	11.8473	24.2134	17.6739	41.7245	27.5879	23.2251	18.3734	14.5064	17.6199	14.3745	11.2796	14.1471	31.0944	6.92148	11.826	17.1571	11.9816	14.1827
3,3'-Thiobispropanoic acid	M+FA-H	223.028	46.8623	0.0300153	1.78313	11.1792	8.50196	17.8909	9.96007	22.7743	18.6176	27.308	14.3929	16.0685	13.9403	10.4018	10.0134	12.5507	12.205	8.57994	16.502	6.23715	27.9784	16.1528	7.89731	12.6403	10.0038	20.7708	12.4124
PC(18:1(9Z)/15:0)	M+FA-H	790.56	46.8778	0.407108	1.24624	302.136	785.22	337.338	284.73	313.094	258.705	378.565	493.807	584.199	506.973	584.192	488.604	300.983	453.819	510.179	675.554	253.263	455.117	503.333	226.014	466.185	304.57	235.064	250.977
PE(20:0/22:6(4Z,7Z,10Z,13Z,16Z,19Z))	M+FA-H	864.576	46.9088	0.108006	1.39007	297.915	937.777	413.364	438.432	413.184	331.764	397.718	732.024	647.422	636.583	810.745	544.479	393.845	606.537	537.715	459.172	339.441	473.13	607.108	363.707	559.978	380.196	294.688	357.023
PE(DiMe(13,5)/DiMe(9,5))	M-H	878.591	46.9864	4.59876e-05	2.13451	451.644	1253.55	761.566	663.791	827.221	543.007	720.559	1154.12	1063.2	1047.28	1377.21	862.422	604.428	896.374	880.576	2195.34	904.63	1499.54	2325.97	694.251	1407.11	880.23	908.25	805.173
DG(20:5(5Z,8Z,11Z,14Z,17Z)/22:6(4Z,7Z,10Z,13Z,16Z,19Z)/0:0)	M-H	667.471	47.0329	0.00250893	3.02403	22.8226	15.0662	24.0785	33.964	13.5713	18.3206	21.215	8.58446	40.0105	52.3887	23.4535	50.6433	46.4193	39.4786	20.6287	35.1167	39.2122	61.5086	12.7622	52.7377	51.9799	51.5217	49.7666	37.309
PE(18:1(11Z)/20:4(5Z,8Z,11Z,14Z))	M-H	810.566	47.1262	0.000693636	1.43607	643.832	1376.57	853.795	721.585	649.795	548.657	829.898	1049.78	1152.37	1227.14	1280.07	866.535	627.722	861.658	778.817	681.913	586.15	656.881	574.69	483.812	639.789	576.598	566.123	724.367
PC(16:0/18:3(6Z,9Z,12Z))	M+FA-H	800.536	47.1418	0.000813252	1.98275	6.28955	10.9722	9.65524	6.61572	3.51623	4.15536	6.79264	8.80155	13.9599	13.5063	12.0708	6.50261	6.63497	6.70609	5.1815	5.64522	3.60059	8.97396	4.16147	2.41391	6.81013	5.63528	4.6345	7.11935
PE(20:0/18:2(9Z,12Z))	M+FA-H	816.575	47.188	0.769825	1.1703	190.684	502.753	293.233	258.38	278.18	222.151	293.359	348.479	360.431	277.522	562.397	340.434	300.733	349.967	335.187	445.605	246.341	393.352	374.602	198.227	348.045	220.927	193.839	202.075
PE(P-18:1(9Z)/22:6(4Z,7Z,10Z,13Z,16Z,19Z))	M-H	772.528	47.198	0.0557198	1.24439	189.821	278.623	185.407	163.1	131.269	133.162	190.824	238.627	289.831	235.9	210.051	187.645	157.106	213.004	187.871	157.017	130.617	182.283	144.447	113.32	161.917	175.815	151.696	168.315
PC(15:0/20:3(8Z,11Z,14Z))	M-H	768.554	47.2133	0.0203889	1.71197	20.3382	73.3832	32.3245	40.2324	29.125	32.8519	46.3238	67.1795	62.0883	53.0348	70.4933	51.5874	41.4953	53.4603	58.8016	123.38	52.9707	69.4847	86.5993	26.0935	61.737	49.0475	49.3875	50.3799
PC(16:0/20:3(8Z,11Z,14Z))	M+FA-H	828.576	47.2133	0.029904	1.48009	1438.44	4786.89	2346.21	2536.99	2327.14	1952.79	2991.45	3744.11	3663.44	3762.5	4446.08	3460.11	2263.4	3432.83	3921.32	6517.83	2548.65	4116.41	4851.2	1809.09	4439.63	3026.78	2781.61	2786.64
PC(16:0/22:5(7Z,10Z,13Z,16Z,19Z))	M+FA-H	852.576	47.2133	0.25251	1.24045	927.287	3152.33	1692.59	1390.96	1556.47	1687.91	1622.24	2368	2115.15	2517.38	2776.41	1942.74	1660.88	2354.96	1765.77	2407.35	1064.51	1769.14	2299.46	945.079	1919.37	1428.58	1100.13	1129.45
PS(DiMe(13,5)/DiMe(11,3))	M-H	920.563	47.2442	0.0919197	1.30697	61.4476	165.018	94.8916	73.5933	97.2731	88.6299	85.5851	128.827	131.617	160.721	142.059	118.661	105.895	133.678	96.3708	113.846	55.3591	94.7552	116.349	49.8698	122.073	82.4435	66.7786	70.1603
PC(P-16:0/16:0)	M+FA-H	762.565	47.2596	0.0248548	1.54291	66.8653	120.063	54.9527	56.6703	47.2786	41.1334	81.8245	82.2742	110.628	107.16	87.4571	78.7679	40.1722	64.6965	79.7421	110.749	67.1691	85.2621	75.403	39.7321	84.9149	85.3149	66.686	88.5968
2-O-(4,7,10,13,16,19-Docosahexaenoyl)-1-O-hexadecylglycero-3-phosphocholine	M+FA-H	836.581	47.2751	0.0389757	1.26963	206.997	382.216	234.913	211.533	164.275	170.012	209.876	381.064	337.402	357.288	280.921	232.186	170.203	266.461	278.013	202.242	214.088	243	224.368	153.934	207.328	251.607	210.309	269.725
PS(18:1(9Z)/20:4(5Z,8Z,11Z,14Z))	M-H	790.5	47.2905	0.3083	1.19125	35.6331	47.2272	35.3635	29.9921	23.9246	24.2511	37.7245	56.7474	54.1485	53.1362	36.5999	36.2435	33.1031	41.6567	26.6	29.7557	26.0718	38.5906	23.0551	25.8799	36.5714	34.7159	41.292	35.0072
PE(16:0/20:3(8Z,11Z,14Z))	M-H	722.512	47.3057	0.0778088	1.20694	600.031	779.991	577.077	531.137	417.128	385.753	610.093	817.406	851.641	734.783	686.534	574.762	490.476	666.416	522.174	457.499	426.265	542.785	443.825	402.054	469.719	517.992	522.219	546.192
PC(16:0/20:4(5Z,8Z,11Z,14Z))	M-H	780.555	47.4392	0.573825	1.18015	32.1333	78.0727	52.1012	48.4634	39.7915	38.0207	50.154	58.3624	52.0688	50.0699	85.2395	45.1381	47.6037	59.5487	39.9523	60.6287	43.0139	45.21	64.7881	39.7596	50.5862	35.0091	36.1065	37.0398
PE(18:0/22:4(7Z,10Z,13Z,16Z))	M+FA-H	840.577	47.4392	0.278787	1.25277	1715.03	4143.5	2613.89	2638.87	2723.33	1843.06	2561.29	3506.05	3086.7	3290.44	3960.77	2802.23	2241.69	3100.25	2856.66	2957.23	1915.78	2833.56	3107.24	2132.04	3627.37	2196.78	1813.06	2149.33
Granisetron	M-H	293.179	47.639	0.138726	1.29925	248.049	214.133	238.026	193.71	226.075	254.067	220.66	148.952	159.207	191.024	217.315	205.009	182.802	223.305	240.698	179.699	262.154	229.011	166.713	245.026	213.25	227.7	228.593	217.462
PC(P-16:0/18:2(9Z,12Z))	M+FA-H	786.565	47.6545	0.0210387	1.3685	64.4558	140.51	73.2272	68.933	67.2138	43.6824	88.4797	143.739	128.327	102.422	126.538	74.0681	57.5584	85.3993	80.8287	109.375	86.8051	81.0332	92.922	61.2931	105.114	96.89	81.7322	88.9568
PC(P-18:0/22:6(4Z,7Z,10Z,13Z,16Z,19Z))	M+FA-H	862.595	47.67	0.0789448	1.30955	166.795	281.408	139.748	128.347	113.118	105.682	154.103	279.681	235.533	268.746	197.058	151.027	106.185	197.751	197.513	169.286	158.23	170.029	178.434	108.394	182.636	183.025	137.423	160.723
PC(o-16:0/22:6(4Z,7Z,10Z,13Z,16Z,19Z))	M+FA-H	836.583	47.6855	0.00677103	1.32484	259.753	517.162	279.233	270.61	241.963	216.722	314.938	383.063	398.382	485.35	472.097	326.03	255.932	349.976	310.195	309.177	207.381	255.868	251.825	205.15	267.398	255.753	244.443	279.071
PS(18:0/22:6(4Z,7Z,10Z,13Z,16Z,19Z))	M-H	816.518	47.7165	0.092025	1.46347	7.74766	12.198	9.25402	9.23833	5.07223	5.33501	10.9013	24.2576	13.7558	18.482	9.55838	10.5134	9.95281	11.1976	6.46252	5.24691	5.87391	6.77998	6.37581	5.43093	7.32712	10.9107	10.8838	14.2659
PE(P-18:1(11Z)/20:4(5Z,8Z,11Z,14Z))	M-H	748.528	47.7941	0.171744	1.24551	600.687	807.592	510.232	457.545	387.386	340.783	672.317	924.701	881.025	735.686	640.759	558.485	471.351	753.877	542.836	555.122	413.309	561.131	516.319	377.03	500.134	571.421	522.973	559.568
PE(22:1(13Z)/20:4(5Z,8Z,11Z,14Z))	M+FA-H	866.591	47.7941	0.000124649	2.10059	80.1026	218.984	132.566	103.063	157.054	81.8034	128.394	166.348	130.248	142.722	226.059	165.045	94.6206	164.259	145.199	387.418	122.467	286.424	320.567	139.925	315.803	155.712	147.092	167.551
PE(24:0/18:3(6Z,9Z,12Z))	M+FA-H	870.621	47.8097	0.0206708	1.51602	10.8645	22.53	15.2918	16.0902	13.5097	7.09795	15.2811	20.3147	27.7758	24.728	14.7972	16.3218	13.4136	19.0063	14.9483	21.1032	10.5163	20.2972	18.2662	6.45557	16.4935	17.6206	10.1889	16.3035
PC(18:2(9Z,12Z)/20:4(8Z,11Z,14Z,17Z))	M-H	804.557	47.8407	0.735126	1.38997	7.0834	19.3711	12.3659	10.4474	12.2296	4.47717	9.18973	18.8438	21.8368	16.3161	11.8915	6.93982	13.7773	13.8477	12.8587	19.7511	8.50438	15.077	13.9181	2.67474	10.3877	15.1996	9.21988	16.3619
PE(P-18:0/20:3(8Z,11Z,14Z))	M-H	752.559	47.8562	0.00515466	1.57854	32.6146	58.8574	39.6769	33.4672	21.1168	29.6472	37.729	53.4772	58.7164	50.1718	40.4532	41.3949	31.9567	40.724	37.3346	41.0976	39.0237	36.6275	38.3827	25.3666	35.9346	26.7669	27.4123	45.2279
PC(o-16:0/20:4(8Z,11Z,14Z,17Z))	M+FA-H	812.582	47.8562	0.00557996	1.35245	2046.12	3519.53	2264.13	2231.42	1738.49	1551.67	2371.38	3494.46	3500.04	3509.58	2929.05	2412.37	1723.82	2717.8	2593.23	2801.4	2258.17	2295.16	2603.92	1597.99	2563.96	2370.91	1966.33	2737.31
PE(18:1(11Z)/20:1(11Z))	M+FA-H	816.576	47.8717	0.00834216	1.55296	1358.56	3232.7	1669.81	1694.6	1771.2	1424.42	1620.03	2205.01	2106.21	1844.44	3306.9	2125.12	1692.66	2283.63	2153.4	1798.73	1129.01	1559.73	1692.89	920.968	1530.02	1049.23	748.003	820.062
PC(18:1(9Z)/16:1(9Z))	M-H	756.554	47.9025	0.0487566	1.40612	24.4475	50.1734	31.331	33.3175	26.9021	26.5345	31.9827	39.8214	38.6184	32.455	52.6175	42.4594	29.9412	50.1104	37.5754	32.9965	27.2408	35.5883	35.78	19.2732	29.6384	13.1377	15.4155	18.0471
PE(P-16:0/20:3(8Z,11Z,14Z))	M-H	724.526	47.9489	0.0276096	1.54329	42.6958	60.5163	29.0634	28.9767	43.3858	15.1806	49.5923	86.5783	54.6472	58.1872	49.7223	26.6272	41.7444	67.1923	35.2031	50.0104	42.4272	51.8783	59.2317	27.2456	50.362	77.3963	48.4188	42.1841
PC(18:0/22:6(4Z,7Z,10Z,13Z,16Z,19Z))	M+FA-H	878.591	48.0101	0.0135721	1.4276	43.242	124.46	85.2561	68.723	98.4541	45.1466	67.9956	111.172	78.6549	95.2404	130.072	98.616	61.8435	100.924	80.5768	107.728	64.8095	124.713	160.354	84.1847	114.411	97.4095	78.5889	87.1668
stearoyl sphingomyelin	M+FA-H	775.597	48.1334	2.39427e-11	2.63478	2218.2	4460.42	3176.03	3963.67	1367.37	3185.36	2925.63	3616.6	5431.99	4886.86	4188.33	4441.13	2966.66	3961.33	2943.62	1489.6	1278.45	1264.85	1059.58	1094.31	1695.36	1579.03	1155.93	1208.73
PI(20:1(11Z)/20:4(8Z,11Z,14Z,17Z))	M-H	911.57	48.1334	8.86043e-05	2.06674	46.5575	65.8588	74.7531	76.5171	48.2656	56.6614	58.3155	51.8372	76.3797	84.4013	78.4162	107.592	42.8627	58.5222	51.9013	24.2213	16.702	46.552	10.5177	16.8075	54.841	25.8247	33.3948	32.6102
DG(22:2(13Z,16Z)/22:6(4Z,7Z,10Z,13Z,16Z,19Z)/0:0)	M+FA-H	765.568	48.1535	1.04901e-09	2.95047	39.1696	79.137	68.8348	85.4327	23.233	49.9398	48.4174	63.3664	110.015	103.325	65.4056	85.4963	61.5083	60.4102	49.3351	30.9805	18.0148	23.7935	18.1684	11.657	23.384	26.605	17.404	28.2709
6-Hydroxy-8-hexacosanone	M-H	395.388	48.1585	0.0803863	1.7703	15.5585	22.5296	28.3717	20.2877	23.0221	13.4919	22.0495	17.8007	6.36538	15.0166	19.6987	13.6414	14.1433	12.3017	17.221	29.506	14.2303	13.1497	10.5102	14.4974	11.2304	29.2734	20.4008	11.1995
PE(15:0/20:0)	M+FA-H	778.561	48.189	0.176967	1.26952	2699.52	6417.93	3678.31	3047.41	3322.18	2941.12	3602.48	5215.92	5017.32	4811.79	5087.18	3467.6	3325.71	4618.58	3316.23	4178.42	2166.85	3180.51	3545.16	2703.16	3798.19	3431.53	3162.68	3004.84
CerP(d18:1/20:0)	M+FA-H	718.539	48.2195	0.250351	1.2465	45.2899	92.315	65.719	48.411	56.3422	48.5309	66.0978	90.5375	91.2011	79.6582	68.3924	66.4047	55.974	69.081	61.2223	80.4699	45.721	56.5172	65.8905	52.5902	66.707	59.1808	65.5669	71.006
PC(15:0/18:2(9Z,12Z))	M-H	788.58	48.3312	0.000859175	1.40382	249.241	326.582	227.398	215.48	207.083	149.312	208.799	362.315	297.01	311.655	330.875	218.665	170.414	248.715	275.268	331.755	317.247	267.898	346.409	207.48	306.192	267.081	191.659	250.364
PC(P-16:0/22:4(7Z,10Z,13Z,16Z))	M+FA-H	838.597	48.3312	0.000749363	1.33162	1351.59	1918.12	1330.47	1315.18	1200.77	859.089	1356.86	2125.95	1864.37	2351.03	1779.47	1529.31	1003.73	1402.98	1775.9	2018.54	1563.22	1457.73	1769.67	1240.91	1807.79	1641.8	1244.58	1517.54
PC(16:1(9Z)/22:4(7Z,10Z,13Z,16Z))	M+FA-H	852.575	48.362	0.000202179	3.14627	18.8989	32.3829	35.7032	9.92006	19.0648	32.0905	45.5959	33.5299	41.5113	33.3658	60.3	26.1727	48.0255	22.768	33.2399	17.8346	3.64477	15.4583	19.2918	10.2859	9.59906	8.1258	11.3674	9.74317
PC(20:2(11Z,14Z)/22:6(4Z,7Z,10Z,13Z,16Z,19Z))	M-H	856.595	48.4395	0.0155071	1.44614	29.8258	66.9338	53.1907	41.415	39.7441	27.506	38.0559	76.3577	67.6358	62.506	74.1594	46.4958	39.2571	47.1159	39.6551	66.9706	36.2876	66.1222	95.1703	38.9614	65.2366	44.439	44.046	47.7132
CDP-DG(16:0/16:0)	M-H	952.506	48.5316	0.30271	1.29238	85.2423	227.795	144.727	124.502	132.278	121.167	162.787	155.424	209.623	243.85	208.794	188.35	143.582	148.057	161.793	244.294	95.1112	157.467	132.644	98.7829	272.967	156.041	120.574	125.603
PE(15:0/22:1(13Z))	M+FA-H	804.576	48.5468	0.0486355	1.22783	8164.24	15353.8	9415.73	8911.25	8034.47	8099.96	9569.21	11968.5	13642.6	12794	12842.7	12051.7	9266.08	10369.4	10442.8	12012.3	6796.83	9824.34	9540.83	7002.19	12063.1	8985.96	7704.14	8386.23
3-O-Sulfogalactosylceramide (d18:1/22:0)	M-H	862.615	48.5468	0.0353649	1.34108	59.1495	126.223	69.0357	78.038	56.8276	58.5353	63.0479	107.563	115.189	112.894	102.718	99.2539	82.301	84.543	90.3388	78.1192	50.0282	77.554	61.4361	55.254	84.385	77.1708	61.6439	68.6515
PC(15:0/18:1(9Z))	M-H	744.554	48.562	0.0308851	1.21802	189.482	285.056	194.813	161.013	154.967	190.889	194.635	287.552	328.962	244.253	232.683	231.169	217.421	234.109	201.83	282.304	152.063	211.495	219.988	145.562	218.644	180.468	143.934	153.282
CDP-DG(18:1(11Z)/20:4(5Z,8Z,11Z,14Z))	M-H	1026.52	48.7035	0.0978198	1.57419	48.833	102.677	121.449	61.9956	71.0548	79.6291	76.0423	111.362	80.7723	79.1372	116.998	48.1854	45.9309	88.083	69.9348	54.4647	34.395	65.5362	72.8617	41.5994	98.0129	81.2073	55.5663	86.9983
PC(18:0/22:6(4Z,7Z,10Z,13Z,16Z,19Z))	M+FA-H	878.592	48.7188	0.0821983	1.21082	4330.79	7560.75	6249.63	5664.98	6372.76	5212.07	5430.11	6259.27	6029.71	7217.44	7100.73	5679.39	5390.57	6001.81	5869.13	4341.37	4116.46	5442	6056.32	4730.27	5937.9	6204.97	5293.42	5840.77
PE(20:1(11Z)/22:5(4Z,7Z,10Z,13Z,16Z))	M-H	818.57	48.7492	0.0617855	1.21485	93.9591	126.527	133.864	107.395	111.805	119.195	122.825	152.639	122.563	124.588	126.679	108.728	105.554	124.553	122.277	97.1555	90.7936	114.196	135.753	113.892	108.707	146.964	103.722	108.831
PC(o-18:1(11Z)/18:2(9Z,12Z))	M+FA-H	814.595	48.8407	0.000211511	2.14563	22.9203	26.9919	18.2053	27.3964	18.5155	15.913	19.4689	34.6795	23.6061	24.1042	37.2393	10.4856	11.6619	23.7588	30.5642	25.4979	36.0057	24.6247	33.7751	26.1384	47.8186	30.9471	17.1378	29.6279
6-Hydroxy-8-hexacosanone	M-H	395.389	48.896	0.0630077	1.46857	61.3452	76.1275	78.2359	74.6023	61.0862	48.2735	68.4284	43.9939	49.4464	63.818	75.0154	50.1678	56.5765	42.4599	61.2641	65.2163	39.1746	37.4691	47.3388	62.7451	49.1237	49.9983	50.0972	45.714
PC(o-18:0/22:6(4Z,7Z,10Z,13Z,16Z,19Z))	M+FA-H	864.612	48.9265	0.00380827	1.48137	72.0372	107.578	54.6684	64.4629	47.3639	45.5519	61.2665	105.324	109.071	111.676	92.0789	72.1511	44.0145	69.6899	78.3971	95.3503	78.7687	79.9786	77.4471	52.7765	92.6243	74.6236	55.6832	69.0878
Penicilloic acid	M+FA-H	397.107	49.034	0.10428	1.68021	8.24542	2.26323	11.2151	9.31508	9.35047	10.1601	7.69385	4.98666	6.53431	6.92406	3.87249	4.27164	8.20705	4.76725	7.84562	7.52221	8.35038	7.58079	6.23661	10.898	7.87144	8.58624	9.83601	9.83379
PE(P-18:0/22:4(7Z,10Z,13Z,16Z))	M+FA-H	824.58	49.034	0.010604	1.54443	18.5951	27.6853	20.8645	13.0364	12.3257	7.6723	15.7337	26.0378	20.9611	26.7572	26.0306	18.5499	12.8895	14.8275	18.0357	14.9684	14.2286	12.0463	9.40118	10.5754	11.6984	10.547	12.0478	15.7045
PC(20:1(11Z)/22:6(4Z,7Z,10Z,13Z,16Z,19Z))	M+FA-H	904.606	49.0495	0.00086795	1.84273	29.5301	97.8461	61.7915	41.5171	81.6312	32.4861	44.0205	80.2103	65.8317	48.9711	99.3416	44.0446	43.0109	70.1118	58.4249	94.508	47.6867	102.421	108.351	59.5298	93.2767	60.1856	83.0914	70.6608
PC(18:0/18:2(9Z,12Z))	M+FA-H	830.591	49.0805	0.56158	1.23424	541.59	1248.48	838.727	695.353	716.392	631.508	805.456	869.111	1009	918.455	1202.31	956.258	620.778	860.394	920.07	1558.8	641.383	971.677	985.416	546.811	1080.43	645.261	548.782	537.75
PC(14:0/20:3(8Z,11Z,14Z))	M-H	736.528	49.1116	0.0795656	1.57523	14.658	10.5466	14.3459	7.63607	5.80383	4.10883	9.09652	8.73557	9.55695	7.97279	10.44	8.41517	9.92947	8.72454	10.034	7.57013	9.14289	5.66277	2.26099	4.73598	4.93022	3.82885	6.71724	5.73757
PE(20:0/20:4(5Z,8Z,11Z,14Z))	M-H	794.569	49.3145	0.218659	1.17641	312.741	372.546	362.126	285.43	317.328	398.985	442.289	422.865	383.218	465.25	426.595	358.031	357.257	352.522	422.735	436.733	320.624	430.401	485.994	403.128	373.64	354.799	313.578	358.439
PC(20:3(5Z,8Z,11Z)/18:1(11Z))	M+FA-H	854.592	49.3447	0.0491239	1.19733	15345.8	23022.8	19471.2	17508.1	19679.6	16357.7	18821.2	21270.4	19361.4	23349.4	22259.7	19070.7	17717.1	18822	17340.1	20421.8	15745.4	19802.4	20022.7	16368	22504.8	19473.6	18278.2	19315.5
PE(18:1(9Z)/20:3(5Z,8Z,11Z))	M-H	766.538	49.4962	0.0107683	1.68822	248.101	630.418	482.896	451.667	686.185	518.223	277.854	427.005	607.932	706.776	521.611	573.407	381.891	550.707	511.658	314.604	159.631	366.655	313.795	194.183	482.145	297.501	217.386	234.452
PC(20:1(11Z)/20:4(8Z,11Z,14Z,17Z))	M+FA-H	880.606	49.6479	1.62546e-07	2.02236	152.534	235.743	208.961	127.706	204.976	88.968	156.491	201.371	141.404	190.758	200.829	141.212	127.452	152.981	166.252	316.633	196.591	337.108	336.474	201.282	390.489	241.501	302.404	279.768
CDP-DG(16:0/20:4(5Z,8Z,11Z,14Z))	M+FA-H	1046.51	49.7286	0.497132	1.36758	106.796	186.757	200.916	207.635	168.07	114.257	93.5853	138.69	83.2934	207.512	231.577	178.032	106.652	143.637	105.121	82.7413	74.3421	186.942	103.787	134.349	94.0134	100.784	88.7336	118.186
PC(DiMe(11,3)/DiMe(9,5))	M-H	847.58	49.7895	0.362443	1.2969	60.9589	128.31	74.2866	102.092	106.955	87.3825	72.2092	131.49	119.079	96.7287	126.942	151.937	103.715	115.419	112.249	105.857	70.1473	68.483	114.299	65.6542	99.4861	67.3283	69.746	63.221
PE(20:0/18:2(9Z,12Z))	M-H	770.57	49.8501	0.0172429	1.21378	263.553	359.875	313.072	381.305	285.354	260.639	302.357	410.925	339.45	358.398	357.629	331.603	315.545	323.211	308.687	321.446	232.131	273.546	277.182	233.83	249.746	253.087	239.296	240.471
PC(20:2(11Z,14Z)/16:0)	M+FA-H	830.592	49.8501	0.0405701	1.13654	13288.3	21497.4	17614.4	15505.5	16259.1	14875.2	16040.2	18443.7	17518.7	19182.9	20832.6	17712.1	16152.9	17391.2	17418.9	15434.4	12476.5	13984.5	14642.2	12018.9	15689.9	14465.1	12787.2	12263.9
CDP-DG(16:0/18:1(9Z))	M-H	978.52	49.8805	0.12231	1.22855	219.346	425.923	400.056	344.566	333.655	270.868	275.136	412.034	285.617	347.064	393.439	415.038	296.924	315.484	349.321	228.204	188.554	291.902	307.174	244.658	321.771	209.748	198.043	246.106
Lactosylceramide (d18:1/18:0)	M-H	888.632	49.8956	0.584613	1.171	100.145	158.12	110.249	166.224	147.176	107.413	112.303	164.495	123.58	141.872	165.299	130.41	124.427	132.537	139.892	127.216	86.5279	107.961	131.658	89.1768	117.327	118.893	105.122	85.0417
PE(18:0/18:2(9Z,12Z))	M-H	742.538	50.0162	0.000434168	2.25254	158.134	192.64	269.838	286.419	279.268	262.351	126.966	147.239	231.29	264.098	246.463	263.793	204.069	256.668	205.458	97.4344	49.0602	113.984	77.4657	125.617	178.115	94.839	86.3939	55.6699
PC(18:0/22:5(4Z,7Z,10Z,13Z,16Z))	M+FA-H	880.606	50.0664	0.000142084	1.56789	818.98	1438.63	845.413	810.546	958.993	679.637	893.676	1119.75	1164.04	1366.94	1174.06	1015.12	670.09	996.322	889	1513.34	799.333	1154.74	1436.74	825.878	1530.24	1190.91	1242.68	1136.81
Trihexosylceramide (d18:1/12:0)	M-H	948.593	50.0664	0.00411752	1.67516	64.8531	107.087	53.13	52.787	70.6724	31.2934	60.1201	75.5788	92.3522	100.1	93.1418	72.4621	49.3954	54.7873	44.1743	107.032	49.9212	82.3661	130.162	52.3175	104.351	90.0408	66.6739	70.4693
PC(18:0/15:0)	M+FA-H	792.571	50.219	0.0332722	1.51809	76.8183	172.576	83.9447	93.346	110.134	81.022	91.1889	102.632	132.086	122.066	121.914	102.414	74.5578	134.162	83.6004	93.716	48.8803	83.2443	93.4999	62.8214	103.13	73.0659	67.702	60.592
PE(P-16:0/22:4(7Z,10Z,13Z,16Z))	M-H	750.543	50.3427	0.759749	1.19858	218.15	284.385	166.59	163.6	124.059	110.893	213.286	270.388	319.146	219.316	202.865	160.857	144.084	232.27	157.164	178.566	177.16	197.338	148.384	145.837	166.158	182.801	178.618	173.955
PC(P-18:0/22:6(4Z,7Z,10Z,13Z,16Z,19Z))	M+FA-H	862.595	50.4047	0.00374499	1.62255	79.6131	93.7915	46.1234	41.33	35.2674	45.7481	50.8065	70.7204	56.0104	79.0485	81.8249	51.589	42.8198	61.3955	47.7453	27.2534	44.8568	29.3197	23.8844	24.8604	32.6177	39.5011	31.6708	40.627
PC(16:0/P-18:1(9Z))	M+FA-H	788.58	50.4822	0.00878392	1.58883	32.761	56.2697	26.3937	21.0318	25.6698	15.8665	38.4174	52.8639	51.7225	39.1614	46.3776	30.1958	18.5312	35.4431	29.635	41.1684	37.0962	41.7475	33.9564	34.3949	44.075	38.1382	39.6177	39.9578
PE(P-18:0/22:6(4Z,7Z,10Z,13Z,16Z,19Z))	M-H	774.543	50.5442	0.454655	1.27538	453.865	664.94	431.856	353.103	278.6	291.957	413.296	421.194	571.419	418.885	354.363	381.6	327.389	516.884	367.609	297.765	295.609	335.077	193.584	234.96	299.253	402.844	302.342	298.45
Granisetron	M-H	293.179	50.6219	0.00213082	1.24846	408.95	380.505	419.991	416.535	397.594	412.759	420.185	429.261	397.776	396.192	409.395	374.55	378.195	383.239	413.744	434.582	451.975	412.647	410.317	423.387	406.184	446.833	416.395	423.801
PE(20:0/22:4(7Z,10Z,13Z,16Z))	M+FA-H	868.606	50.6374	0.050687	1.39357	158.47	485.186	336.955	289.2	395.828	206.653	289.626	467.75	352.874	385.814	459.465	373.378	214.589	369.741	265.274	447.404	228.668	481.037	461.166	365.015	506.609	382.541	335.462	348.049
PE(22:0/22:6(4Z,7Z,10Z,13Z,16Z,19Z))	M+FA-H	892.606	50.7614	0.102651	1.42089	56.8508	155.052	77.4059	76.1134	100.69	64.556	66.0156	120.562	97.5921	87.1847	134.049	78.3925	73.163	99.1049	90.7809	63.9822	43.1309	84.0301	87.4037	56.7729	77.4224	80.7132	66.3609	69.6437
PC(o-18:0/20:4(8Z,11Z,14Z,17Z))	M+FA-H	840.61	51.0095	0.0631516	1.44418	251.804	507.062	215.44	251.487	170.635	160.101	212.129	512.084	440.694	373.822	378.668	261.282	189.768	294.739	273.399	263.862	221.883	249.57	240.875	174.075	244.327	213.58	197.318	231.586
PC(P-16:0/22:4(7Z,10Z,13Z,16Z))	M+FA-H	838.595	51.1181	0.0138109	1.44515	130.961	224.496	161.793	124.872	116.332	102.038	130.337	177.949	154.112	222.888	229.51	168.5	141.061	146.066	125.656	96.9039	95.3463	96.4545	81.5884	96.2437	85.5398	119.306	99.686	129.76
PC(P-16:0/18:0)	M+FA-H	790.596	51.1337	0.0893362	1.27447	680.453	1235.19	624.195	639.96	573.798	473.181	679.748	1217.54	1123.24	995.984	964.572	705.004	490.981	773.243	785.111	787.217	676.947	675.235	710.337	577.706	835.905	700.66	562.812	695.271
PE(24:1(15Z)/16:1(9Z))	M+FA-H	844.606	51.1647	0.392068	1.32015	122.683	363.221	238.45	210.503	249.101	163.514	182.722	264.527	259.184	229.311	358.648	274.313	168.75	237.906	223.749	323.696	146.171	270.173	228.352	171.926	263.852	182.968	153.282	138.563
PE(20:0/20:3(8Z,11Z,14Z))	M-H	796.585	51.1802	0.0971474	1.56461	8.72659	34.3592	17.8572	24.9586	19.0209	21.4779	21.7105	31.0745	34.2035	33.4722	26.587	27.7534	16.1516	24.8806	29.5591	62.6396	24.3901	34.6851	32.534	8.63401	24.7569	26.7718	29.0296	27.3587
PC(18:0/20:3(8Z,11Z,14Z))	M+FA-H	856.607	51.1958	0.0507935	1.52955	1034.22	3461.06	2003.19	2167.86	1954.57	1510.02	2419	2844.01	2993.44	3280.36	3095.07	3034.52	1707.56	2654	3046.06	5387.56	2245.82	3547.99	3580.65	1389.5	3358.31	2809.02	2241.03	2287.54
PE(DiMe(11,5)/DiMe(11,5))	M+FA-H	924.593	51.227	0.0662424	1.51534	64.7737	214.322	121.244	144.314	130.744	85.2112	151.839	182.947	174.937	215.32	200.906	186.719	105.1	153.577	179.764	302.917	134.89	222.817	237.707	83.5696	221.158	171.521	149.65	143.493
PC(18:0/22:5(4Z,7Z,10Z,13Z,16Z))	M+FA-H	880.606	51.2425	0.33703	1.34529	213.916	971.384	649.677	444.847	444.68	298.205	515.808	899.088	677.428	568.285	786.365	602.239	462.313	868.098	537.566	456.752	298.494	521.199	569.798	367.377	709.328	645.574	357.319	410.865
PC(o-18:0/22:6(4Z,7Z,10Z,13Z,16Z,19Z))	M+FA-H	864.611	51.258	0.203424	1.37387	31.4506	68.3551	43.4952	27.0641	19.7294	21.0524	30.3863	65.0124	49.3369	49.2318	46.0981	30.7524	23.7771	37.0832	43.0155	21.8795	31.8276	25.4432	24.3203	21.2542	26.4445	42.0436	25.3994	41.8766
PE(18:0/20:3(8Z,11Z,14Z))	M-H	750.543	51.2892	0.343796	1.26538	606.964	829.038	608.635	516.786	460.98	432.482	543.416	592.759	720.48	613.759	548.161	591.764	501.743	674.163	454.635	394.583	396.176	430.578	266.313	377.633	407.811	544.002	465.118	437.436
PE(DiMe(11,3)/MonoMe(11,5))	M-H	818.531	51.3202	0.445331	1.29479	36.2271	46.8884	30.7794	27.5915	29.7761	24.5179	29.2265	44.795	36.6719	37.6745	29.3194	31.7974	38.0898	33.8145	20.4615	21.5631	21.2041	22.7355	11.3182	19.9717	20.1454	28.5062	31.7037	26.7951
PE(P-18:0/22:5(7Z,10Z,13Z,16Z,19Z))	M-H	776.559	51.3667	0.788045	1.29976	72.5391	103.193	59.4266	42.2154	51.6735	41.3939	56.6596	61.8931	75.6044	61.6865	33.9002	47.9728	43.7824	71.7932	60.224	61.6782	55.1949	58.695	27.8752	36.235	73.3035	70.5055	45.0282	34.2151
TG(14:1(9Z)/18:4(6Z,9Z,12Z,15Z)/20:5(5Z,8Z,11Z,14Z,17Z))	M-H	841.642	51.4132	0.0466988	1.64961	40.6571	102.002	43.32	56.5907	34.0188	33.6152	48.3091	80.4083	138.214	63.0306	97.8342	52.7403	50.3233	71.3941	57.8863	48.4972	41.2309	41.3369	34.5549	35.9739	61.8461	25.3349	27.5851	36.7499
PE(22:0/20:4(5Z,8Z,11Z,14Z))	M+FA-H	868.606	51.4599	0.280412	1.27901	242.427	569.822	391.874	339.866	581.463	258.735	370.515	530.26	426.741	431.294	575.297	388.124	309.218	415.164	346.629	398.063	194.819	459.917	361.832	319.764	449.147	369.517	323.688	365.658
PE(18:0/22:4(7Z,10Z,13Z,16Z))	M-H	840.611	51.9253	0.65056	1.16328	444.879	908.102	530.879	457.681	366.895	316.697	474.75	712.623	713.679	693.053	554.673	509.831	351.774	541.019	518.974	497.197	442.43	412.518	331.555	323.831	453.904	513.051	375.119	455.269
3-O-Sulfogalactosylceramide (d18:1/22:0)	M-H	844.606	51.9253	0.152695	1.39064	276.395	727.805	397.52	331.886	525.922	271.779	355.827	440.08	450.332	385.91	621.77	412.827	310.412	405.659	457.593	409.276	214.846	386.299	273.471	208.368	309.88	277.776	205.907	199.871
PE(P-18:0/20:3(8Z,11Z,14Z))	M-H	752.559	52.0027	0.477014	1.33537	90.3802	147.529	99.2399	66.5534	70.7782	50.3107	100.523	84.9211	88.7209	95.3632	63.2931	60.5955	64.6435	109.936	86.2839	66.6914	78.9528	81.3109	53.1943	61.4796	79.8778	125.542	90.9839	67.1828
SM(d18:1/20:0)	M+FA-H	803.628	52.2045	8.0173e-05	2.05173	555.737	1264.91	702.099	826.238	433.267	550.243	667.396	571.517	1334.4	887.944	981.367	839.123	621.617	950.786	619.458	367.279	298.042	406.041	207.464	300.625	527.034	418.941	325.291	331.786
PC(P-18:1(11Z)/22:6(4Z,7Z,10Z,13Z,16Z,19Z))	M-H	796.562	52.2356	0.278738	1.48959	6.37237	24.4449	16.3366	15.9727	17.292	8.49706	9.68967	17.9235	28.5929	20.486	12.2948	16.6197	10.034	21.0396	5.12223	17.0227	4.8601	12.0226	9.20891	7.20446	11.9479	15.5068	16.4188	7.32515
CerP(d18:1/22:0)	M+FA-H	746.569	52.251	0.0726473	1.67781	11.2792	30.0101	17.3393	10.8434	9.22055	10.7539	18.7361	12.5111	28.3951	18.7339	18.6383	14.0653	9.02584	21.9933	8.63709	15.1066	6.27672	13.9721	6.3639	9.42838	8.81963	10.122	11.9164	11.3331
PC(18:0/16:0)	M+FA-H	806.591	52.251	0.0890857	1.40249	641.478	1740.71	893.818	734.43	805.466	699.271	828.503	846.256	1482.71	1188.75	1131.32	895.203	734.857	1114.82	662.236	827.444	489.105	787.284	495.889	615.848	801.932	834.701	766.488	715.378
PC(o-18:0/18:2(9Z,12Z))	M+FA-H	816.611	52.3131	0.170918	1.29506	27.5625	48.8249	23.0777	26.9807	22.1766	19.0155	25.0466	46.4831	42.2918	37.9426	42.7091	30.8687	21.5077	35.8658	28.473	33.2274	32.626	31.2079	23.4805	21.8198	43.9721	37.0297	24.4752	23.9033
SM(d18:1/22:1(13Z))	M+FA-H	829.643	52.3751	0.540778	1.20436	933.075	1804.45	785.131	792.095	692.963	500.52	730.615	1320.78	1354.2	1026.28	1453.35	993.664	730.139	1091.21	964.553	918.277	723.651	918.065	595.679	589.135	1071.86	807.477	748.104	716.219
PC(o-20:1(11Z)/20:4(8Z,11Z,14Z,17Z))	M+FA-H	866.628	52.4062	0.273086	1.45636	16.0916	35.122	22.539	14.9411	16.7121	9.52224	17.1157	36.4275	27.6525	31.3707	25.7889	23.2886	14.5302	24.4009	19.8792	33.7893	22.8411	22.7013	26.0288	9.2265	28.2517	20.7093	14.5728	17.1912
PC(18:0/22:4(7Z,10Z,13Z,16Z))	M+FA-H	882.621	52.4373	0.079904	1.33008	164.282	427.888	291.529	226.737	301.44	168.139	247.637	350.613	340.982	359.839	407.924	290.385	221.342	315.874	265.837	288.61	183.356	314.986	311.099	206.677	380.294	286.541	255.12	253.101
PE(P-18:0/22:4(7Z,10Z,13Z,16Z))	M-H	778.575	52.4995	0.0629072	1.8523	35.2823	30.1622	19.1105	12.7569	16.8466	11.3325	19.806	7.86206	16.8376	16.5566	10.079	10.3393	10.334	20.0945	13.3638	14.3288	19.8268	21.0167	7.30222	10.0472	17.8773	25.0206	20.8441	8.64476
CerP(d18:1/24:1(15Z))	M+FA-H	772.584	52.6081	0.181707	1.24737	29.7783	58.3247	48.8179	34.8345	29.2416	35.0821	46.9783	54.5875	53.4233	60.3259	51.0351	42.3687	32.8118	41.9602	40.1682	53.1487	27.0857	39.1362	28.0994	24.1166	29.3037	32.3947	30.9935	31.6083
PE(15:0/24:1(15Z))	M+FA-H	832.607	52.6081	0.102839	1.31201	1401.34	3704.8	2271.64	1862.19	2142.89	1827.83	2233.19	2383.4	2847.86	3313.98	3008	2651.17	1818.68	2424.3	2219.05	2609.25	1231.23	2133.23	1653.54	1201.17	2271.05	2006.67	1573.13	1466.68
3-O-Sulfogalactosylceramide (d18:1/24:0)	M-H	890.647	52.6236	0.195467	1.3927	10.6243	36.747	16.8844	19.0418	19.8044	16.3814	18.1679	18.1133	28.8888	30.2917	27.526	27.3674	14.9972	20.1921	16.5317	23.6102	7.5309	15.5169	12.8515	7.35782	24.8321	16.222	12.8927	8.7931
Octacosanoic acid	M-H	423.42	53.011	0.191651	1.51237	15.4943	8.67566	16.1908	13.6989	13.3859	17.2598	9.11227	7.99294	4.75321	13.4402	12.1935	5.9885	14.3222	8.11071	10.7794	10.3978	10.7418	11.9233	7.96661	13.8594	7.5988	15.3586	11.4744	14.4034
Plastochromanol 8	M+FA-H	795.637	53.0421	0.276026	1.31642	53.4399	125.357	63.8481	70.2347	47.2014	53.6285	65.2867	99.9705	142.751	96.4463	130.033	67.9467	66.2564	85.9159	77.8162	77.0546	62.6932	73.1154	62.2496	44.9835	103.028	67.3695	59.1843	70.2944
Isofucosterol 3-O-[6-O-(9,12-Octadecadienoyl)-b-D-glucopyranoside]	M-H	817.642	53.5545	0.0386154	1.70889	81.1915	157.607	74.3067	78.4706	84.622	55.8619	67.8268	51.8225	127.1	75.0468	108.488	94.5434	64.3254	91.3449	67.3194	46.6104	26.5384	51.3066	14.0683	43.6692	82.3844	52.2479	48.066	44.1426
PE(P-18:0/22:4(7Z,10Z,13Z,16Z))	M-H	778.574	53.57	0.254836	1.58863	69.189	92.5036	63.9132	54.2721	55.3537	43.927	68.3288	42.2614	66.3635	47.0633	45.6599	52.5424	45.1663	65.6667	38.9098	31.9853	33.982	46.9532	11.7549	44.3538	48.8733	64.8712	47.4905	29.3373
TG(14:0/18:4(6Z,9Z,12Z,15Z)/20:5(5Z,8Z,11Z,14Z,17Z))	M-H	843.658	53.8962	0.628989	1.28015	216.87	301.923	145.458	161.682	227.729	116.187	164.389	218.341	235.741	163.648	310.595	242.883	128.74	206.996	184.896	158.055	132.925	187.048	65.6743	167.138	260.884	190.5	198.627	159.161
PE(P-18:0/22:4(7Z,10Z,13Z,16Z))	M-H	778.574	54.0983	0.143396	1.76794	108.213	123.936	99.3693	77.3675	92.705	59.1769	91.3993	27.9331	71.2968	61.0058	49.6608	83.3775	66.0577	99.6579	56.7261	43.4724	58.192	69.3604	10.7688	57.834	72.415	78.2979	66.9449	41.8986
CE(17:0)	M-H	637.587	54.285	0.0057086	1.65548	16.4989	17.2539	9.80174	15.1945	25.3358	11.7632	13.3889	8.01403	12.445	10.4378	16.1404	12.6961	7.9621	9.33091	17.1018	13.496	7.51697	12.9728	9.10792	6.53958	13.0618	7.87418	13.997	12.797
PE(24:1(15Z)/16:1(9Z))	M-H	780.59	54.5651	0.147995	2.12703	67.9466	84.7012	63.8238	48.0089	49.5361	36.1958	59.8059	10.2991	44.4811	43.7671	31.8246	54.634	34.1746	54.8052	38.2604	33.4716	40.6799	43.6344	4.0385	39.0566	41.7725	54.0498	41.5707	32.0391
SM(d18:0/22:1(13Z))	M+FA-H	831.659	54.7828	0.0401367	1.67394	704.163	1026.52	681.753	729.419	804.779	565.547	683.422	345.042	859.475	769.88	796.838	941.412	614.492	823.725	547.101	475.008	473.281	584.234	212.633	535.526	882.695	741.749	620.193	535.155
TG(18:4(6Z,9Z,12Z,15Z)/18:4(6Z,9Z,12Z,15Z)/22:6(4Z,7Z,10Z,13Z,16Z,19Z))	M-H	899.645	54.7828	0.0236813	2.01252	76.5866	130.928	78.7004	76.1575	101.11	60.0639	79.3772	38.6583	109.171	95.3145	90.548	121.786	67.6794	97.7201	56.8975	53.0145	49.0018	64.9975	21.2197	46.516	119.288	85.4847	71.4529	65.1268
Arsenobetaine	M-H	158.978	54.7983	0.852318	1.16774	5.78718	4.23699	5.99018	6.58742	7.71253	4.74359	4.78139	6.10174	5.01123	6.61599	9.24332	5.35022	5.41739	5.06293	6.79459	5.31581	4.79992	6.41838	6.05359	4.62321	4.16395	5.05082	5.71966	4.12756
Abiraterone sulfate	M-H	428.186	54.8762	0.527793	1.22188	16.8769	14.0536	18.1695	13.9485	14.6478	17.1955	15.0214	10.7584	16.6513	16.7466	18.8257	13.5264	16.9155	20.2115	16.9907	15.8397	15.4787	14.192	12.1328	14.7501	15.046	14.5969	15.26	13.1961
2-O-(4,7,10,13,16,19-Docosahexaenoyl)-1-O-hexadecylglycero-3-phosphocholine	M+FA-H	836.584	54.9073	0.149868	1.44195	8.98299	23.2846	13.2748	12.4425	20.753	9.38101	14.7124	13.26	25.9427	15.6779	21.216	19.1095	14.6412	20.0973	15.1893	15.5678	13.5768	11.8726	10.0616	10.4053	18.0257	19.7491	15.2084	12.2156
gamma-Glutamyl-S-(1-propenyl)cysteine sulfoxide	M-H	305.082	55.4196	0.158887	1.26076	5.70403	3.36618	4.77406	5.76635	3.67121	4.98205	4.51557	5.03927	4.98478	7.74911	3.9874	4.58217	5.50934	5.38074	4.94584	5.21822	4.28462	5.17206	5.00672	5.38586	4.19223	6.26295	5.49647	6.95782
Granisetron	M-H	293.178	55.8398	0.000356187	1.33471	66.2615	63.6922	58.2914	76.6935	56.0095	64.2797	64.242	64.7399	63.4972	60.3663	53.034	57.0475	67.8321	61.8688	66.1482	71.5888	74.6719	81.3791	78.1393	67.7652	53.0264	70.4304	67.5795	75.3642
Penicilloic acid	M+FA-H	397.107	55.8554	0.00596703	1.44579	27.3069	21.7071	27.0076	36.9612	25.3201	31.9987	27.3612	26.4854	25.0795	34.4812	22.6643	18.7416	28.7523	26.3861	27.421	29.94	27.9786	34.4259	26.6934	33.7132	27.1247	36.4824	35.3736	40.3858
1D-myo-inositol 1,4-bisphosphate(4-)	M-H	316.947	55.9021	0.0745558	1.62912	2.33974	3.80618	10.83	8.73212	7.83661	7.10736	6.08271	11.1813	11.5717	12.8617	3.45239	6.63753	9.60983	6.08981	8.30412	9.69779	8.75308	11.6994	9.53076	9.8246	6.9218	12.9785	11.4828	10.9734
