# Supplementary material for: Chuanzhitongluo capsule ameliorates microcirculatory dysfunction in rats: Efficacy evaluation and metabolic profiles
Source: Front Pharmacol. 2022 Oct 7;13:1011333. doi: 10.3389/fphar.2022.1011333 (PMC9585327; doi:10.3389/fphar.2022.1011333)
Supplement: Supplementary file 2 [file Table1.XLSX]

## Sheet: Sheet2
Table S1 the detail information of all identified metabolite features
Compound	Compound ID	Accepted?	Adducts	Formula	Score	Fragmentation Score	Mass Error (ppm)	Isotope Similarity	Theoretical Isotope Distribution	Link	Description	Neutral mass (Da)	m/z	Charge	Retention time (min)	Anova (p)	Max Fold Change
43.18_774.5285m/z	HMDB0008002		M+FA-H	C40H76NO8P	56.8	99.4	-0.745611	85.5131	100 - 44.8 - 11.4 - 2.13 - 0.318	http://nonlinear.com/redirect/outbound?p=hmdb&param=HMDB0008002	PC(16:1(9Z)/16:1(9Z))		774.529	1	43.179	0.169759	2.55628
50.67_873.6695m/z	HMDB0013469		M+FA-H	C47H93N2O7P	55.5	99.4	-0.954264	79.1374	100 - 52.9 - 15.2 - 3.08 - 0.495	http://nonlinear.com/redirect/outbound?p=hmdb&param=HMDB0013469	SM(d18:0/24:1(15Z)(OH))		873.669	1	50.6684	0.0274712	2.74797
45.62_814.5595m/z	HMDB0007948		M+FA-H	C43H80NO8P	56.6	99.4	-1.1226	84.9251	100 - 48.1 - 13 - 2.53 - 0.393	http://nonlinear.com/redirect/outbound?p=hmdb&param=HMDB0007948	PC(15:0/20:3(8Z,11Z,14Z))		814.559	1	45.6178	0.508021	1.58906
45.62_814.5595m/z	HMDB0007947		M+FA-H	C43H80NO8P	56.6	99.4	-1.1226	84.9251	100 - 48.1 - 13 - 2.53 - 0.393	http://nonlinear.com/redirect/outbound?p=hmdb&param=HMDB0007947	PC(15:0/20:3(5Z,8Z,11Z))		814.559	1	45.6178	0.508021	1.58906
45.62_814.5595m/z	HMDB0008396		M+FA-H	C43H80NO8P	56.6	99.4	-1.1226	84.9251	100 - 48.1 - 13 - 2.53 - 0.393	http://nonlinear.com/redirect/outbound?p=hmdb&param=HMDB0008396	PC(20:3(8Z,11Z,14Z)/15:0)		814.559	1	45.6178	0.508021	1.58906
45.62_814.5595m/z	HMDB0008363		M+FA-H	C43H80NO8P	56.6	99.4	-1.1226	84.9251	100 - 48.1 - 13 - 2.53 - 0.393	http://nonlinear.com/redirect/outbound?p=hmdb&param=HMDB0008363	PC(20:3(5Z,8Z,11Z)/15:0)		814.559	1	45.6178	0.508021	1.58906
46.54_825.6116m/z	HMDB0013468		M+FA-H	C45H85N2O6P	53.8	99.4	-1.45565	71.2493	100 - 50.6 - 13.8 - 2.65 - 0.401	http://nonlinear.com/redirect/outbound?p=hmdb&param=HMDB0013468	SM(d18:0/22:3(10Z,13Z,16Z))		825.612	1	46.5417	0.000113141	6.24181
47.39_794.5707m/z	HMDB0009555		M-H	C45H82NO8P	54.8	99.3	0.273427	75.0778	100 - 50.3 - 14 - 2.81 - 0.449	http://nonlinear.com/redirect/outbound?p=hmdb&param=HMDB0009555	PE(22:2(13Z,16Z)/18:2(9Z,12Z))		794.571	1	47.3926	0.285071	2.12182
47.39_794.5707m/z	HMDB0009107		M-H	C45H82NO8P	54.8	99.3	0.273427	75.0778	100 - 50.3 - 14 - 2.81 - 0.449	http://nonlinear.com/redirect/outbound?p=hmdb&param=HMDB0009107	PE(18:2(9Z,12Z)/22:2(13Z,16Z))		794.571	1	47.3926	0.285071	2.12182
43.18_774.5285m/z	HMDB0008098		M+FA-H	C40H76NO8P	56.8	99.3	-0.745611	85.5131	100 - 44.8 - 11.4 - 2.13 - 0.318	http://nonlinear.com/redirect/outbound?p=hmdb&param=HMDB0008098	PC(18:1(9Z)/14:1(9Z))		774.529	1	43.179	0.169759	2.55628
43.18_774.5285m/z	HMDB0008065		M+FA-H	C40H76NO8P	56.8	99.3	-0.745611	85.5131	100 - 44.8 - 11.4 - 2.13 - 0.318	http://nonlinear.com/redirect/outbound?p=hmdb&param=HMDB0008065	PC(18:1(11Z)/14:1(9Z))		774.529	1	43.179	0.169759	2.55628
43.18_774.5285m/z	HMDB0008130		M+FA-H	C40H76NO8P	56.8	99.3	-0.745611	85.5131	100 - 44.8 - 11.4 - 2.13 - 0.318	http://nonlinear.com/redirect/outbound?p=hmdb&param=HMDB0008130	PC(18:2(9Z,12Z)/14:0)		774.529	1	43.179	0.169759	2.55628
43.18_774.5285m/z	HMDB0007905		M+FA-H	C40H76NO8P	56.8	99.3	-0.745611	85.5131	100 - 44.8 - 11.4 - 2.13 - 0.318	http://nonlinear.com/redirect/outbound?p=hmdb&param=HMDB0007905	PC(14:1(9Z)/18:1(11Z))		774.529	1	43.179	0.169759	2.55628
43.18_774.5285m/z	HMDB0007906		M+FA-H	C40H76NO8P	56.8	99.3	-0.745611	85.5131	100 - 44.8 - 11.4 - 2.13 - 0.318	http://nonlinear.com/redirect/outbound?p=hmdb&param=HMDB0007906	PC(14:1(9Z)/18:1(9Z))		774.529	1	43.179	0.169759	2.55628
45.60_799.5963m/z	HMDB0013465		M+FA-H	C43H83N2O6P	54.8	99.3	-1.08204	76.135	100 - 48.4 - 12.7 - 2.37 - 0.348	http://nonlinear.com/redirect/outbound?p=hmdb&param=HMDB0013465	SM(d18:0/20:2(11Z,14Z))		799.596	1	45.6025	2.81657e-10	7.02591
45.62_814.5595m/z	HMDB0009226		M+FA-H	C43H80NO8P	56.6	99.3	-1.1226	84.9251	100 - 48.1 - 13 - 2.53 - 0.393	http://nonlinear.com/redirect/outbound?p=hmdb&param=HMDB0009226	PE(20:0/18:3(6Z,9Z,12Z))		814.559	1	45.6178	0.508021	1.58906
45.62_814.5595m/z	HMDB0009227		M+FA-H	C43H80NO8P	56.6	99.3	-1.1226	84.9251	100 - 48.1 - 13 - 2.53 - 0.393	http://nonlinear.com/redirect/outbound?p=hmdb&param=HMDB0009227	PE(20:0/18:3(9Z,12Z,15Z))		814.559	1	45.6178	0.508021	1.58906
45.62_814.5595m/z	HMDB0009002		M+FA-H	C43H80NO8P	56.6	99.3	-1.1226	84.9251	100 - 48.1 - 13 - 2.53 - 0.393	http://nonlinear.com/redirect/outbound?p=hmdb&param=HMDB0009002	PE(18:0/20:3(8Z,11Z,14Z))		814.559	1	45.6178	0.508021	1.58906
45.62_814.5595m/z	HMDB0009001		M+FA-H	C43H80NO8P	56.6	99.3	-1.1226	84.9251	100 - 48.1 - 13 - 2.53 - 0.393	http://nonlinear.com/redirect/outbound?p=hmdb&param=HMDB0009001	PE(18:0/20:3(5Z,8Z,11Z))		814.559	1	45.6178	0.508021	1.58906
45.62_814.5595m/z	HMDB0009066		M+FA-H	C43H80NO8P	56.6	99.3	-1.1226	84.9251	100 - 48.1 - 13 - 2.53 - 0.393	http://nonlinear.com/redirect/outbound?p=hmdb&param=HMDB0009066	PE(18:1(9Z)/20:2(11Z,14Z))		814.559	1	45.6178	0.508021	1.58906
45.62_814.5595m/z	HMDB0009258		M+FA-H	C43H80NO8P	56.6	99.3	-1.1226	84.9251	100 - 48.1 - 13 - 2.53 - 0.393	http://nonlinear.com/redirect/outbound?p=hmdb&param=HMDB0009258	PE(20:1(11Z)/18:2(9Z,12Z))		814.559	1	45.6178	0.508021	1.58906
45.62_814.5595m/z	HMDB0008975		M+FA-H	C43H80NO8P	56.6	99.3	-1.1226	84.9251	100 - 48.1 - 13 - 2.53 - 0.393	http://nonlinear.com/redirect/outbound?p=hmdb&param=HMDB0008975	PE(16:1(9Z)/22:2(13Z,16Z))		814.559	1	45.6178	0.508021	1.58906
45.62_814.5595m/z	HMDB0009033		M+FA-H	C43H80NO8P	56.6	99.3	-1.1226	84.9251	100 - 48.1 - 13 - 2.53 - 0.393	http://nonlinear.com/redirect/outbound?p=hmdb&param=HMDB0009033	PE(18:1(11Z)/20:2(11Z,14Z))		814.559	1	45.6178	0.508021	1.58906
45.62_814.5595m/z	HMDB0009289		M+FA-H	C43H80NO8P	56.6	99.3	-1.1226	84.9251	100 - 48.1 - 13 - 2.53 - 0.393	http://nonlinear.com/redirect/outbound?p=hmdb&param=HMDB0009289	PE(20:2(11Z,14Z)/18:1(11Z))		814.559	1	45.6178	0.508021	1.58906
45.62_814.5595m/z	HMDB0009290		M+FA-H	C43H80NO8P	56.6	99.3	-1.1226	84.9251	100 - 48.1 - 13 - 2.53 - 0.393	http://nonlinear.com/redirect/outbound?p=hmdb&param=HMDB0009290	PE(20:2(11Z,14Z)/18:1(9Z))		814.559	1	45.6178	0.508021	1.58906
45.62_814.5595m/z	HMDB0009551		M+FA-H	C43H80NO8P	56.6	99.3	-1.1226	84.9251	100 - 48.1 - 13 - 2.53 - 0.393	http://nonlinear.com/redirect/outbound?p=hmdb&param=HMDB0009551	PE(22:2(13Z,16Z)/16:1(9Z))		814.559	1	45.6178	0.508021	1.58906
45.62_814.5595m/z	HMDB0009098		M+FA-H	C43H80NO8P	56.6	99.3	-1.1226	84.9251	100 - 48.1 - 13 - 2.53 - 0.393	http://nonlinear.com/redirect/outbound?p=hmdb&param=HMDB0009098	PE(18:2(9Z,12Z)/20:1(11Z))		814.559	1	45.6178	0.508021	1.58906
45.62_814.5595m/z	HMDB0009321		M+FA-H	C43H80NO8P	56.6	99.3	-1.1226	84.9251	100 - 48.1 - 13 - 2.53 - 0.393	http://nonlinear.com/redirect/outbound?p=hmdb&param=HMDB0009321	PE(20:3(5Z,8Z,11Z)/18:0)		814.559	1	45.6178	0.508021	1.58906
45.62_814.5595m/z	HMDB0009354		M+FA-H	C43H80NO8P	56.6	99.3	-1.1226	84.9251	100 - 48.1 - 13 - 2.53 - 0.393	http://nonlinear.com/redirect/outbound?p=hmdb&param=HMDB0009354	PE(20:3(8Z,11Z,14Z)/18:0)		814.559	1	45.6178	0.508021	1.58906
45.62_814.5595m/z	HMDB0009163		M+FA-H	C43H80NO8P	56.6	99.3	-1.1226	84.9251	100 - 48.1 - 13 - 2.53 - 0.393	http://nonlinear.com/redirect/outbound?p=hmdb&param=HMDB0009163	PE(18:3(9Z,12Z,15Z)/20:0)		814.559	1	45.6178	0.508021	1.58906
45.62_814.5595m/z	HMDB0009130		M+FA-H	C43H80NO8P	56.6	99.3	-1.1226	84.9251	100 - 48.1 - 13 - 2.53 - 0.393	http://nonlinear.com/redirect/outbound?p=hmdb&param=HMDB0009130	PE(18:3(6Z,9Z,12Z)/20:0)		814.559	1	45.6178	0.508021	1.58906
52.50_794.5684m/z	HMDB0009009		M-H	C45H82NO8P	54.8	99.3	-2.62395	77.9964	100 - 50.3 - 14 - 2.81 - 0.449	http://nonlinear.com/redirect/outbound?p=hmdb&param=HMDB0009009	PE(18:0/22:4(7Z,10Z,13Z,16Z))		794.568	1	52.4995	0.00246119	4.17959
52.50_794.5684m/z	HMDB0007955		M-H	C45H82NO8P	54.8	99.3	-2.62395	77.9964	100 - 50.3 - 14 - 2.81 - 0.449	http://nonlinear.com/redirect/outbound?p=hmdb&param=HMDB0007955	PC(15:0/22:4(7Z,10Z,13Z,16Z))		794.568	1	52.4995	0.00246119	4.17959
52.50_794.5684m/z	HMDB0008625		M-H	C45H82NO8P	54.8	99.3	-2.62395	77.9964	100 - 50.3 - 14 - 2.81 - 0.449	http://nonlinear.com/redirect/outbound?p=hmdb&param=HMDB0008625	PC(22:4(7Z,10Z,13Z,16Z)/15:0)		794.568	1	52.4995	0.00246119	4.17959
52.50_794.5684m/z	HMDB0009585		M-H	C45H82NO8P	54.8	99.3	-2.62395	77.9964	100 - 50.3 - 14 - 2.81 - 0.449	http://nonlinear.com/redirect/outbound?p=hmdb&param=HMDB0009585	PE(22:4(7Z,10Z,13Z,16Z)/18:0)		794.568	1	52.4995	0.00246119	4.17959
43.18_774.5285m/z	HMDB0008901		M+FA-H	C40H76NO8P	56.8	99.2	-0.745611	85.5131	100 - 44.8 - 11.4 - 2.13 - 0.318	http://nonlinear.com/redirect/outbound?p=hmdb&param=HMDB0008901	PE(15:0/20:2(11Z,14Z))		774.529	1	43.179	0.169759	2.55628
43.18_774.5285m/z	HMDB0009285		M+FA-H	C40H76NO8P	56.8	99.2	-0.745611	85.5131	100 - 44.8 - 11.4 - 2.13 - 0.318	http://nonlinear.com/redirect/outbound?p=hmdb&param=HMDB0009285	PE(20:2(11Z,14Z)/15:0)		774.529	1	43.179	0.169759	2.55628
0.95_611.1441m/z	HMDB0003337		M-H	C20H32N6O12S2	54.6	99.2	-0.922433	74.757	100 - 26.2 - 14.8 - 3.22 - 0.876 - 0.154	http://nonlinear.com/redirect/outbound?p=hmdb&param=HMDB0003337	Oxidized glutathione		611.144	1	0.949217	0.183017	1.98649
44.51_773.5810m/z	HMDB0012100		M+FA-H	C41H81N2O6P	55	99	-0.593284	76.7323	100 - 46.2 - 11.7 - 2.11 - 0.301	http://nonlinear.com/redirect/outbound?p=hmdb&param=HMDB0012100	SM(d18:1/18:1(11Z))		773.581	1	44.5051	7.43849e-15	102.196
44.51_773.5810m/z	HMDB0012101		M+FA-H	C41H81N2O6P	55	99	-0.593284	76.7323	100 - 46.2 - 11.7 - 2.11 - 0.301	http://nonlinear.com/redirect/outbound?p=hmdb&param=HMDB0012101	SM(d18:1/18:1(9Z))		773.581	1	44.5051	7.43849e-15	102.196
32.94_507.4408m/z	HMDB0035953		M+FA-H	C31H58O2	54.5	99	-2.41401	76.5676	100 - 34.3 - 6.1 - 0.751	http://nonlinear.com/redirect/outbound?p=hmdb&param=HMDB0035953	(Z)-22-Hentriacontene-2,4-dione		507.441	1	32.9389	0.310601	4.34808
37.93_423.3261m/z	HMDB0006927		M-H2O-H	C29H46O3	55	98.9	-1.60464	77.8052	100 - 32 - 5.57 - 0.691	http://nonlinear.com/redirect/outbound?p=hmdb&param=HMDB0006927	4a-Methylzymosterol-4-carboxylic acid		423.326	1	37.9341	0.424172	1.89771
37.93_423.3261m/z	HMDB0062383		M-H2O-H	C29H46O3	55	98.9	-1.60464	77.8052	100 - 32 - 5.57 - 0.691	http://nonlinear.com/redirect/outbound?p=hmdb&param=HMDB0062383	4伪-carboxy-4尾-methyl-5伪-cholesta-8,24-dien-3尾-ol		423.326	1	37.9341	0.424172	1.89771
37.93_423.3261m/z	HMDB0060146		M-H2O-H	C29H46O3	55	98.9	-1.60464	77.8052	100 - 32 - 5.57 - 0.691	http://nonlinear.com/redirect/outbound?p=hmdb&param=HMDB0060146	4-Methylzymosterol intermediate 1		423.326	1	37.9341	0.424172	1.89771
37.93_423.3261m/z	HMDB0032668		M-H2O-H	C29H46O3	55	98.9	-1.60464	77.8052	100 - 32 - 5.57 - 0.691	http://nonlinear.com/redirect/outbound?p=hmdb&param=HMDB0032668	(3beta,22E,24R)-5,8-Epidioxy-23-methylergosta-6,22-dien-3-ol		423.326	1	37.9341	0.424172	1.89771
37.93_423.3261m/z	HMDB0035735		M-H2O-H	C29H46O3	55	98.9	-1.60464	77.8052	100 - 32 - 5.57 - 0.691	http://nonlinear.com/redirect/outbound?p=hmdb&param=HMDB0035735	Camellenodiol		423.326	1	37.9341	0.424172	1.89771
37.93_423.3261m/z	HMDB0001181		M-H2O-H	C29H46O3	55	98.9	-1.60464	77.8052	100 - 32 - 5.57 - 0.691	http://nonlinear.com/redirect/outbound?p=hmdb&param=HMDB0001181	4a-Carboxy-4b-methyl-5a-cholesta-8,24-dien-3b-ol		423.326	1	37.9341	0.424172	1.89771
37.93_423.3261m/z	HMDB0038656		M-H	C29H44O2	55	98.9	-1.67276	78.0056	100 - 31.9 - 5.34 - 0.622	http://nonlinear.com/redirect/outbound?p=hmdb&param=HMDB0038656	(22E,24R)-Stigmasta-4,22-diene-3,6-dione		423.326	1	37.9341	0.424172	1.89771
37.93_423.3261m/z	HMDB0060145		M-H	C29H44O2	55	98.9	-1.67276	78.0056	100 - 31.9 - 5.34 - 0.622	http://nonlinear.com/redirect/outbound?p=hmdb&param=HMDB0060145	alpha-Tocotrienoxyl radical		423.326	1	37.9341	0.424172	1.89771
37.93_423.3261m/z	HMDB0006327		M-H	C29H44O2	55	98.9	-1.67276	78.0056	100 - 31.9 - 5.34 - 0.622	http://nonlinear.com/redirect/outbound?p=hmdb&param=HMDB0006327	Alpha-Tocotrienol		423.326	1	37.9341	0.424172	1.89771
32.77_494.3242m/z	HMDB0010382		M-H	C24H50NO7P	57.7	98.9	-1.94768	91.795	100 - 27.2 - 4.99 - 0.687	http://nonlinear.com/redirect/outbound?p=hmdb&param=HMDB0010382	LysoPC(16:0)		494.324	1	32.7682	0.227144	1.79029
26.80_470.3474m/z	HMDB0005065		M+FA-H	C25H47NO4	57.5	98.8	-3.16724	92.5972	100 - 28.1 - 4.62 - 0.56	http://nonlinear.com/redirect/outbound?p=hmdb&param=HMDB0005065	Oleoylcarnitine		470.347	1	26.8038	0.589639	1.47044
26.80_470.3474m/z	HMDB0006351		M+FA-H	C25H47NO4	57.5	98.8	-3.16724	92.5972	100 - 28.1 - 4.62 - 0.56	http://nonlinear.com/redirect/outbound?p=hmdb&param=HMDB0006351	Vaccenyl carnitine		470.347	1	26.8038	0.589639	1.47044
26.80_470.3474m/z	HMDB0006464		M+FA-H	C25H47NO4	57.5	98.8	-3.16724	92.5972	100 - 28.1 - 4.62 - 0.56	http://nonlinear.com/redirect/outbound?p=hmdb&param=HMDB0006464	Elaidic carnitine		470.347	1	26.8038	0.589639	1.47044
26.80_470.3474m/z	HMDB0062772		M+FA-H	C25H47NO4	57.5	98.8	-3.16724	92.5972	100 - 28.1 - 4.62 - 0.56	http://nonlinear.com/redirect/outbound?p=hmdb&param=HMDB0062772	O-oleoylcarnitine		470.347	1	26.8038	0.589639	1.47044
26.80_470.3474m/z	HMDB0094687		M+FA-H	C25H47NO4	57.5	98.8	-3.16724	92.5972	100 - 28.1 - 4.62 - 0.56	http://nonlinear.com/redirect/outbound?p=hmdb&param=HMDB0094687	Octadecenoylcarnitine		470.347	1	26.8038	0.589639	1.47044
26.80_470.3474m/z	HMDB0013338		M+FA-H	C25H47NO4	57.5	98.8	-3.16724	92.5972	100 - 28.1 - 4.62 - 0.56	http://nonlinear.com/redirect/outbound?p=hmdb&param=HMDB0013338	11Z-Octadecenylcarnitine		470.347	1	26.8038	0.589639	1.47044
29.22_466.2923m/z	HMDB0010379		M-H	C22H46NO7P	55.6	98.8	-3.49641	83.2127	100 - 25 - 4.42 - 0.586	http://nonlinear.com/redirect/outbound?p=hmdb&param=HMDB0010379	LysoPC(14:0)		466.292	1	29.2212	0.00445611	1.76558
37.55_613.5222m/z	HMDB0056204		M-H2O-H	C40H72O5	52.5	98.7	3.31624	67.7384	100 - 44.3 - 10.6 - 1.8 - 0.241	http://nonlinear.com/redirect/outbound?p=hmdb&param=HMDB0056204	DG(18:1n9/0:0/20:2n6)		613.522	1	37.5508	0.399222	1.81574
37.55_613.5222m/z	HMDB0056185		M-H2O-H	C40H72O5	52.5	98.7	3.31624	67.7384	100 - 44.3 - 10.6 - 1.8 - 0.241	http://nonlinear.com/redirect/outbound?p=hmdb&param=HMDB0056185	DG(18:1n7/0:0/20:2n6)		613.522	1	37.5508	0.399222	1.81574
37.55_613.5222m/z	HMDB0056183		M-H2O-H	C40H72O5	52.5	98.7	3.31624	67.7384	100 - 44.3 - 10.6 - 1.8 - 0.241	http://nonlinear.com/redirect/outbound?p=hmdb&param=HMDB0056183	DG(18:1n7/0:0/18:2n6)		613.522	1	37.5508	0.399222	1.81574
37.55_613.5222m/z	HMDB0056202		M-H2O-H	C40H72O5	52.5	98.7	3.31624	67.7384	100 - 44.3 - 10.6 - 1.8 - 0.241	http://nonlinear.com/redirect/outbound?p=hmdb&param=HMDB0056202	DG(18:1n9/0:0/18:2n6)		613.522	1	37.5508	0.399222	1.81574
27.70_498.2607m/z	HMDB0011519		M-H	C25H42NO7P	56.4	98.7	-3.74502	87.7341	100 - 28.2 - 5.25 - 0.736	http://nonlinear.com/redirect/outbound?p=hmdb&param=HMDB0011519	LysoPE(20:5(5Z,8Z,11Z,14Z,17Z)/0:0)		498.261	1	27.6977	0.00106825	1.89425
27.70_498.2607m/z	HMDB0011489		M-H	C25H42NO7P	56.4	98.7	-3.74502	87.7341	100 - 28.2 - 5.25 - 0.736	http://nonlinear.com/redirect/outbound?p=hmdb&param=HMDB0011489	LysoPE(0:0/20:5(5Z,8Z,11Z,14Z,17Z))		498.261	1	27.6977	0.00106825	1.89425
20.14_1071.7690m/z	HMDB0054899		M+FA-H	C69H102O6	48.9	98.6	3.0738	49.3453	100 - 76 - 29.7 - 7.96 - 1.64 - 0.275	http://nonlinear.com/redirect/outbound?p=hmdb&param=HMDB0054899	TG(22:4(7Z,10Z,13Z,16Z)/22:6(4Z,7Z,10Z,13Z,16Z,19Z)/22:6(4Z,7Z,10Z,13Z,16Z,19Z))		1071.77	1	20.1375	0.356181	1.86894
20.14_1071.7690m/z	HMDB0055131		M+FA-H	C69H102O6	48.9	98.6	3.0738	49.3453	100 - 76 - 29.7 - 7.96 - 1.64 - 0.275	http://nonlinear.com/redirect/outbound?p=hmdb&param=HMDB0055131	TG(22:5(4Z,7Z,10Z,13Z,16Z)/22:5(7Z,10Z,13Z,16Z,19Z)/22:6(4Z,7Z,10Z,13Z,16Z,19Z))		1071.77	1	20.1375	0.356181	1.86894
20.14_1071.7690m/z	HMDB0010554		M+FA-H	C69H102O6	48.9	98.6	3.0738	49.3453	100 - 76 - 29.7 - 7.96 - 1.64 - 0.275	http://nonlinear.com/redirect/outbound?p=hmdb&param=HMDB0010554	TG(22:5(7Z,10Z,13Z,16Z,19Z)/22:5(7Z,10Z,13Z,16Z,19Z)/22:6(4Z,7Z,10Z,13Z,16Z,19Z))		1071.77	1	20.1375	0.356181	1.86894
20.14_1071.7690m/z	HMDB0055138		M+FA-H	C69H102O6	48.9	98.6	3.0738	49.3453	100 - 76 - 29.7 - 7.96 - 1.64 - 0.275	http://nonlinear.com/redirect/outbound?p=hmdb&param=HMDB0055138	TG(22:5(4Z,7Z,10Z,13Z,16Z)/22:6(4Z,7Z,10Z,13Z,16Z,19Z)/22:5(7Z,10Z,13Z,16Z,19Z))		1071.77	1	20.1375	0.356181	1.86894
20.14_1071.7690m/z	HMDB0055935		M+FA-H	C69H102O6	48.9	98.6	3.0738	49.3453	100 - 76 - 29.7 - 7.96 - 1.64 - 0.275	http://nonlinear.com/redirect/outbound?p=hmdb&param=HMDB0055935	TG(22:6(4Z,7Z,10Z,13Z,16Z,19Z)/22:4(7Z,10Z,13Z,16Z)/22:6(4Z,7Z,10Z,13Z,16Z,19Z))		1071.77	1	20.1375	0.356181	1.86894
20.14_1071.7690m/z	HMDB0055871		M+FA-H	C69H102O6	48.9	98.6	3.0738	49.3453	100 - 76 - 29.7 - 7.96 - 1.64 - 0.275	http://nonlinear.com/redirect/outbound?p=hmdb&param=HMDB0055871	TG(22:5(7Z,10Z,13Z,16Z,19Z)/22:5(4Z,7Z,10Z,13Z,16Z)/22:6(4Z,7Z,10Z,13Z,16Z,19Z))		1071.77	1	20.1375	0.356181	1.86894
20.14_1071.7690m/z	HMDB0055091		M+FA-H	C69H102O6	48.9	98.6	3.0738	49.3453	100 - 76 - 29.7 - 7.96 - 1.64 - 0.275	http://nonlinear.com/redirect/outbound?p=hmdb&param=HMDB0055091	TG(22:5(4Z,7Z,10Z,13Z,16Z)/22:5(4Z,7Z,10Z,13Z,16Z)/22:6(4Z,7Z,10Z,13Z,16Z,19Z))		1071.77	1	20.1375	0.356181	1.86894
20.14_1071.7690m/z	HMDB0055888		M+FA-H	C69H102O6	48.9	98.6	3.0738	49.3453	100 - 76 - 29.7 - 7.96 - 1.64 - 0.275	http://nonlinear.com/redirect/outbound?p=hmdb&param=HMDB0055888	TG(22:5(7Z,10Z,13Z,16Z,19Z)/22:6(4Z,7Z,10Z,13Z,16Z,19Z)/22:5(7Z,10Z,13Z,16Z,19Z))		1071.77	1	20.1375	0.356181	1.86894
20.14_1071.7690m/z	HMDB0055133		M+FA-H	C69H102O6	48.9	98.6	3.0738	49.3453	100 - 76 - 29.7 - 7.96 - 1.64 - 0.275	http://nonlinear.com/redirect/outbound?p=hmdb&param=HMDB0055133	TG(22:5(4Z,7Z,10Z,13Z,16Z)/22:6(4Z,7Z,10Z,13Z,16Z,19Z)/22:5(4Z,7Z,10Z,13Z,16Z))		1071.77	1	20.1375	0.356181	1.86894
34.83_355.2857m/z	HMDB0035159		M+FA-H	C20H38O2	56.8	98.5	0.922247	86.8062	100 - 22.1 - 2.75 - 0.247	http://nonlinear.com/redirect/outbound?p=hmdb&param=HMDB0035159	Paullinic acid		355.286	1	34.8295	0.986192	1.1707
34.83_355.2857m/z	HMDB0062436		M+FA-H	C20H38O2	56.8	98.5	0.922247	86.8062	100 - 22.1 - 2.75 - 0.247	http://nonlinear.com/redirect/outbound?p=hmdb&param=HMDB0062436	9Z-eicosenoic acid		355.286	1	34.8295	0.986192	1.1707
34.83_355.2857m/z	HMDB0034296		M+FA-H	C20H38O2	56.8	98.5	0.922247	86.8062	100 - 22.1 - 2.75 - 0.247	http://nonlinear.com/redirect/outbound?p=hmdb&param=HMDB0034296	11-Eicosenoic acid		355.286	1	34.8295	0.986192	1.1707
34.83_355.2857m/z	HMDB0002231		M+FA-H	C20H38O2	56.8	98.5	0.922247	86.8062	100 - 22.1 - 2.75 - 0.247	http://nonlinear.com/redirect/outbound?p=hmdb&param=HMDB0002231	Eicosenoic acid		355.286	1	34.8295	0.986192	1.1707
20.41_349.2017m/z	HMDB0002664		M-H	C20H30O5	57.8	98.5	-0.894348	91.438	100 - 22.2 - 3.37 - 0.384	http://nonlinear.com/redirect/outbound?p=hmdb&param=HMDB0002664	Prostaglandin E3		349.202	1	20.4131	0.000180415	4.17303
20.41_349.2017m/z	HMDB0003175		M-H	C20H30O5	57.8	98.5	-0.894348	91.438	100 - 22.2 - 3.37 - 0.384	http://nonlinear.com/redirect/outbound?p=hmdb&param=HMDB0003175	15-Keto-prostaglandin E2		349.202	1	20.4131	0.000180415	4.17303
20.41_349.2017m/z	HMDB0062297		M-H	C20H30O5	57.8	98.5	-0.894348	91.438	100 - 22.2 - 3.37 - 0.384	http://nonlinear.com/redirect/outbound?p=hmdb&param=HMDB0062297	9S-hydroxy-11,15-dioxo-5Z,13E-prostadienoic acid		349.202	1	20.4131	0.000180415	4.17303
20.41_349.2017m/z	HMDB0002341		M-H	C20H30O5	57.8	98.5	-0.894348	91.438	100 - 22.2 - 3.37 - 0.384	http://nonlinear.com/redirect/outbound?p=hmdb&param=HMDB0002341	8-iso-15-keto-PGE2		349.202	1	20.4131	0.000180415	4.17303
20.41_349.2017m/z	HMDB0013040		M-H	C20H30O5	57.8	98.5	-0.894348	91.438	100 - 22.2 - 3.37 - 0.384	http://nonlinear.com/redirect/outbound?p=hmdb&param=HMDB0013040	PGH3		349.202	1	20.4131	0.000180415	4.17303
20.41_349.2017m/z	HMDB0003034		M-H	C20H30O5	57.8	98.5	-0.894348	91.438	100 - 22.2 - 3.37 - 0.384	http://nonlinear.com/redirect/outbound?p=hmdb&param=HMDB0003034	Prostaglandin D3		349.202	1	20.4131	0.000180415	4.17303
21.23_333.2065m/z	HMDB0001244		M-H	C20H30O4	56.3	98.5	-1.90723	85.5501	100 - 22.1 - 3.15 - 0.337	http://nonlinear.com/redirect/outbound?p=hmdb&param=HMDB0001244	15-Keto-13,14-dihydroprostaglandin A2		333.206	1	21.234	0.0650988	1.47745
21.23_333.2065m/z	HMDB0060054		M-H	C20H30O4	56.3	98.5	-1.90723	85.5501	100 - 22.1 - 3.15 - 0.337	http://nonlinear.com/redirect/outbound?p=hmdb&param=HMDB0060054	bicyclo-PGE2		333.206	1	21.234	0.0650988	1.47745
29.16_295.2278m/z	HMDB0004705		M-H2O-H	C18H34O4	57.8	98.4	-0.0739283	90.7927	100 - 20 - 2.72 - 0.277	http://nonlinear.com/redirect/outbound?p=hmdb&param=HMDB0004705	12,13-DHOME		295.228	1	29.1596	0.0135383	1.75062
29.16_295.2278m/z	HMDB0031679		M-H2O-H	C18H34O4	57.8	98.4	-0.0739283	90.7927	100 - 20 - 2.72 - 0.277	http://nonlinear.com/redirect/outbound?p=hmdb&param=HMDB0031679	(9xi,10xi,12xi)-9,10-Dihydroxy-12-octadecenoic acid		295.228	1	29.1596	0.0135383	1.75062
29.16_295.2278m/z	HMDB0004704		M-H2O-H	C18H34O4	57.8	98.4	-0.0739283	90.7927	100 - 20 - 2.72 - 0.277	http://nonlinear.com/redirect/outbound?p=hmdb&param=HMDB0004704	9,10-DHOME		295.228	1	29.1596	0.0135383	1.75062
29.16_295.2278m/z	HMDB0000782		M-H2O-H	C18H34O4	57.8	98.4	-0.0739283	90.7927	100 - 20 - 2.72 - 0.277	http://nonlinear.com/redirect/outbound?p=hmdb&param=HMDB0000782	Octadecanedioic acid		295.228	1	29.1596	0.0135383	1.75062
29.16_295.2278m/z	HMDB0004667		M-H	C18H32O3	57.9	98.4	-0.0784376	91.0306	100 - 20 - 2.5 - 0.235	http://nonlinear.com/redirect/outbound?p=hmdb&param=HMDB0004667	13S-hydroxyoctadecadienoic acid		295.228	1	29.1596	0.0135383	1.75062
29.16_295.2278m/z	HMDB0004702		M-H	C18H32O3	57.9	98.4	-0.0784376	91.0306	100 - 20 - 2.5 - 0.235	http://nonlinear.com/redirect/outbound?p=hmdb&param=HMDB0004702	12,13-EpOME		295.228	1	29.1596	0.0135383	1.75062
29.16_295.2278m/z	HMDB0004701		M-H	C18H32O3	57.9	98.4	-0.0784376	91.0306	100 - 20 - 2.5 - 0.235	http://nonlinear.com/redirect/outbound?p=hmdb&param=HMDB0004701	9,10-Epoxyoctadecenoic acid		295.228	1	29.1596	0.0135383	1.75062
29.16_295.2278m/z	HMDB0010223		M-H	C18H32O3	57.9	98.4	-0.0784376	91.0306	100 - 20 - 2.5 - 0.235	http://nonlinear.com/redirect/outbound?p=hmdb&param=HMDB0010223	9-HODE		295.228	1	29.1596	0.0135383	1.75062
29.16_295.2278m/z	HMDB0029796		M-H	C18H32O3	57.9	98.4	-0.0784376	91.0306	100 - 20 - 2.5 - 0.235	http://nonlinear.com/redirect/outbound?p=hmdb&param=HMDB0029796	(Z)-13-Oxo-9-octadecenoic acid		295.228	1	29.1596	0.0135383	1.75062
29.16_295.2278m/z	HMDB0061708		M-H	C18H32O3	57.9	98.4	-0.0784376	91.0306	100 - 20 - 2.5 - 0.235	http://nonlinear.com/redirect/outbound?p=hmdb&param=HMDB0061708	13-HODE		295.228	1	29.1596	0.0135383	1.75062
29.16_295.2278m/z	HMDB0004670		M-H	C18H32O3	57.9	98.4	-0.0784376	91.0306	100 - 20 - 2.5 - 0.235	http://nonlinear.com/redirect/outbound?p=hmdb&param=HMDB0004670	Alpha-dimorphecolic acid		295.228	1	29.1596	0.0135383	1.75062
29.16_295.2278m/z	HMDB0029978		M-H	C18H32O3	57.9	98.4	-0.0784376	91.0306	100 - 20 - 2.5 - 0.235	http://nonlinear.com/redirect/outbound?p=hmdb&param=HMDB0029978	Avenoleic acid		295.228	1	29.1596	0.0135383	1.75062
29.16_295.2278m/z	HMDB0029998		M-H	C18H32O3	57.9	98.4	-0.0784376	91.0306	100 - 20 - 2.5 - 0.235	http://nonlinear.com/redirect/outbound?p=hmdb&param=HMDB0029998	12-Hydroxy-8,10-octadecadienoic acid		295.228	1	29.1596	0.0135383	1.75062
29.16_295.2278m/z	HMDB0062652		M-H	C18H32O3	57.9	98.4	-0.0784376	91.0306	100 - 20 - 2.5 - 0.235	http://nonlinear.com/redirect/outbound?p=hmdb&param=HMDB0062652	(10E,12Z)-9-HODE		295.228	1	29.1596	0.0135383	1.75062
21.23_333.2065m/z	HMDB0002710		M-H	C20H30O4	56.3	98.4	-1.90723	85.5501	100 - 22.1 - 3.15 - 0.337	http://nonlinear.com/redirect/outbound?p=hmdb&param=HMDB0002710	Prostaglandin J2		333.206	1	21.234	0.0650988	1.47745
21.23_333.2065m/z	HMDB0002752		M-H	C20H30O4	56.3	98.4	-1.90723	85.5501	100 - 22.1 - 3.15 - 0.337	http://nonlinear.com/redirect/outbound?p=hmdb&param=HMDB0002752	Prostaglandin A2		333.206	1	21.234	0.0650988	1.47745
21.23_333.2065m/z	HMDB0062524		M-H	C20H30O4	56.3	98.4	-1.90723	85.5501	100 - 22.1 - 3.15 - 0.337	http://nonlinear.com/redirect/outbound?p=hmdb&param=HMDB0062524	prostaglandin-a2		333.206	1	21.234	0.0650988	1.47745
21.23_333.2065m/z	HMDB0062298		M-H	C20H30O4	56.3	98.4	-1.90723	85.5501	100 - 22.1 - 3.15 - 0.337	http://nonlinear.com/redirect/outbound?p=hmdb&param=HMDB0062298	15-deoxy-PGD2		333.206	1	21.234	0.0650988	1.47745
21.23_333.2065m/z	HMDB0060046		M-H	C20H30O4	56.3	98.4	-1.90723	85.5501	100 - 22.1 - 3.15 - 0.337	http://nonlinear.com/redirect/outbound?p=hmdb&param=HMDB0060046	15d PGD2		333.206	1	21.234	0.0650988	1.47745
21.23_333.2065m/z	HMDB0004236		M-H	C20H30O4	56.3	98.4	-1.90723	85.5501	100 - 22.1 - 3.15 - 0.337	http://nonlinear.com/redirect/outbound?p=hmdb&param=HMDB0004236	Prostaglandin B2		333.206	1	21.234	0.0650988	1.47745
21.23_333.2065m/z	HMDB0004238		M-H	C20H30O4	56.3	98.4	-1.90723	85.5501	100 - 22.1 - 3.15 - 0.337	http://nonlinear.com/redirect/outbound?p=hmdb&param=HMDB0004238	Delta-12-Prostaglandin J2		333.206	1	21.234	0.0650988	1.47745
21.23_333.2065m/z	HMDB0060095		M-H	C20H30O4	56.3	98.4	-1.90723	85.5501	100 - 22.1 - 3.15 - 0.337	http://nonlinear.com/redirect/outbound?p=hmdb&param=HMDB0060095	Prostaglandin-c2		333.206	1	21.234	0.0650988	1.47745
25.60_267.1964m/z	HMDB0041287		M-H2O-H	C16H30O4	58.6	98.3	-0.610604	95.2575	100 - 17.8 - 2.31 - 0.224	http://nonlinear.com/redirect/outbound?p=hmdb&param=HMDB0041287	16-Hydroxy-10-oxohexadecanoic acid		267.196	1	25.604	0.000697426	2.28586
25.60_267.1964m/z	HMDB0000672		M-H2O-H	C16H30O4	58.6	98.3	-0.610604	95.2575	100 - 17.8 - 2.31 - 0.224	http://nonlinear.com/redirect/outbound?p=hmdb&param=HMDB0000672	Hexadecanedioic acid		267.196	1	25.604	0.000697426	2.28586
25.70_293.2119m/z	HMDB0010203		M-H	C18H30O3	56.8	98.3	-1.24562	87.463	100 - 19.9 - 2.5 - 0.234	http://nonlinear.com/redirect/outbound?p=hmdb&param=HMDB0010203	13-HOTE		293.212	1	25.6962	0.282718	1.56767
25.70_293.2119m/z	HMDB0031103		M-H	C18H30O3	56.8	98.3	-1.24562	87.463	100 - 19.9 - 2.5 - 0.234	http://nonlinear.com/redirect/outbound?p=hmdb&param=HMDB0031103	2-Hydroxylinolenic acid		293.212	1	25.6962	0.282718	1.56767
25.70_293.2119m/z	HMDB0011108		M-H	C18H30O3	56.8	98.3	-1.24562	87.463	100 - 19.9 - 2.5 - 0.234	http://nonlinear.com/redirect/outbound?p=hmdb&param=HMDB0011108	17-Hydroxylinolenic acid		293.212	1	25.6962	0.282718	1.56767
25.70_293.2119m/z	HMDB0010206		M-H	C18H30O3	56.8	98.3	-1.24562	87.463	100 - 19.9 - 2.5 - 0.234	http://nonlinear.com/redirect/outbound?p=hmdb&param=HMDB0010206	15(16)-EpODE		293.212	1	25.6962	0.282718	1.56767
25.70_293.2119m/z	HMDB0062288		M-H	C18H30O3	56.8	98.3	-1.24562	87.463	100 - 19.9 - 2.5 - 0.234	http://nonlinear.com/redirect/outbound?p=hmdb&param=HMDB0062288	12(13)-epoxy-6Z,9Z-octadecadienoic acid		293.212	1	25.6962	0.282718	1.56767
25.70_293.2119m/z	HMDB0030950		M-H	C18H30O3	56.8	98.3	-1.24562	87.463	100 - 19.9 - 2.5 - 0.234	http://nonlinear.com/redirect/outbound?p=hmdb&param=HMDB0030950	15,16-Epoxy-9,12-octadecadienoic acid		293.212	1	25.6962	0.282718	1.56767
25.70_293.2119m/z	HMDB0010220		M-H	C18H30O3	56.8	98.3	-1.24562	87.463	100 - 19.9 - 2.5 - 0.234	http://nonlinear.com/redirect/outbound?p=hmdb&param=HMDB0010220	9(10)-EpODE		293.212	1	25.6962	0.282718	1.56767
25.70_293.2119m/z	HMDB0010200		M-H	C18H30O3	56.8	98.3	-1.24562	87.463	100 - 19.9 - 2.5 - 0.234	http://nonlinear.com/redirect/outbound?p=hmdb&param=HMDB0010200	A-12(13)-EpODE		293.212	1	25.6962	0.282718	1.56767
25.70_293.2119m/z	HMDB0034586		M-H	C18H30O3	56.8	98.3	-1.24562	87.463	100 - 19.9 - 2.5 - 0.234	http://nonlinear.com/redirect/outbound?p=hmdb&param=HMDB0034586	(9Z,12Z,14E)-16-Hydroxy-9,12,14-octadecatrienoic acid		293.212	1	25.6962	0.282718	1.56767
25.70_293.2119m/z	HMDB0010224		M-H	C18H30O3	56.8	98.3	-1.24562	87.463	100 - 19.9 - 2.5 - 0.234	http://nonlinear.com/redirect/outbound?p=hmdb&param=HMDB0010224	9-HOTE		293.212	1	25.6962	0.282718	1.56767
25.70_293.2119m/z	HMDB0039603		M-H	C18H30O3	56.8	98.3	-1.24562	87.463	100 - 19.9 - 2.5 - 0.234	http://nonlinear.com/redirect/outbound?p=hmdb&param=HMDB0039603	3,4-Dimethyl-5-pentyl-2-furanheptanoic acid		293.212	1	25.6962	0.282718	1.56767
25.70_293.2119m/z	HMDB0004668		M-H	C18H30O3	56.8	98.3	-1.24562	87.463	100 - 19.9 - 2.5 - 0.234	http://nonlinear.com/redirect/outbound?p=hmdb&param=HMDB0004668	13-OxoODE		293.212	1	25.6962	0.282718	1.56767
25.70_293.2119m/z	HMDB0036832		M-H	C18H30O3	56.8	98.3	-1.24562	87.463	100 - 19.9 - 2.5 - 0.234	http://nonlinear.com/redirect/outbound?p=hmdb&param=HMDB0036832	Sterebin D		293.212	1	25.6962	0.282718	1.56767
25.70_293.2119m/z	HMDB0004669		M-H	C18H30O3	56.8	98.3	-1.24562	87.463	100 - 19.9 - 2.5 - 0.234	http://nonlinear.com/redirect/outbound?p=hmdb&param=HMDB0004669	9-OxoODE		293.212	1	25.6962	0.282718	1.56767
25.70_293.2119m/z	HMDB0031934		M-H	C18H30O3	56.8	98.3	-1.24562	87.463	100 - 19.9 - 2.5 - 0.234	http://nonlinear.com/redirect/outbound?p=hmdb&param=HMDB0031934	(9S,10E,12Z,15Z)-9-Hydroxy-10,12,15-octadecatrienoic acid		293.212	1	25.6962	0.282718	1.56767
25.70_293.2119m/z	HMDB0061644		M-H	C18H30O3	56.8	98.3	-1.24562	87.463	100 - 19.9 - 2.5 - 0.234	http://nonlinear.com/redirect/outbound?p=hmdb&param=HMDB0061644	3,4-Dimethyl-5-propyl-2-furannonanoic acid		293.212	1	25.6962	0.282718	1.56767
25.70_293.2119m/z	HMDB0031088		M-H	C18H30O3	56.8	98.3	-1.24562	87.463	100 - 19.9 - 2.5 - 0.234	http://nonlinear.com/redirect/outbound?p=hmdb&param=HMDB0031088	12,13-Epoxy-9,15-octadecadienoic acid		293.212	1	25.6962	0.282718	1.56767
25.70_293.2119m/z	HMDB0030995		M-H	C18H30O3	56.8	98.3	-1.24562	87.463	100 - 19.9 - 2.5 - 0.234	http://nonlinear.com/redirect/outbound?p=hmdb&param=HMDB0030995	(2'E,4'Z,8E)-Colneleic acid		293.212	1	25.6962	0.282718	1.56767
6.90_567.1697m/z	HMDB0031726		M-H	C26H32O14	57	98.3	-3.91486	91.4657	100 - 29 - 6.94 - 1.2 - 0.178	http://nonlinear.com/redirect/outbound?p=hmdb&param=HMDB0031726	cis-Mulberroside A		567.17	1	6.89835	0.0771004	2.67195
44.74_838.5601m/z	HMDB0009268		M+FA-H	C45H80NO8P	55.6	98.2	-0.279711	80.2364	100 - 50.3 - 14 - 2.81 - 0.449	http://nonlinear.com/redirect/outbound?p=hmdb&param=HMDB0009268	PE(20:1(11Z)/20:4(8Z,11Z,14Z,17Z))		838.56	1	44.7367	0.000263133	2.98507
44.74_838.5601m/z	HMDB0009042		M+FA-H	C45H80NO8P	55.6	98.2	-0.279711	80.2364	100 - 50.3 - 14 - 2.81 - 0.449	http://nonlinear.com/redirect/outbound?p=hmdb&param=HMDB0009042	PE(18:1(11Z)/22:4(7Z,10Z,13Z,16Z))		838.56	1	44.7367	0.000263133	2.98507
44.74_838.5601m/z	HMDB0009075		M+FA-H	C45H80NO8P	55.6	98.2	-0.279711	80.2364	100 - 50.3 - 14 - 2.81 - 0.449	http://nonlinear.com/redirect/outbound?p=hmdb&param=HMDB0009075	PE(18:1(9Z)/22:4(7Z,10Z,13Z,16Z))		838.56	1	44.7367	0.000263133	2.98507
44.74_838.5601m/z	HMDB0009267		M+FA-H	C45H80NO8P	55.6	98.2	-0.279711	80.2364	100 - 50.3 - 14 - 2.81 - 0.449	http://nonlinear.com/redirect/outbound?p=hmdb&param=HMDB0009267	PE(20:1(11Z)/20:4(5Z,8Z,11Z,14Z))		838.56	1	44.7367	0.000263133	2.98507
44.74_838.5601m/z	HMDB0009428		M+FA-H	C45H80NO8P	55.6	98.2	-0.279711	80.2364	100 - 50.3 - 14 - 2.81 - 0.449	http://nonlinear.com/redirect/outbound?p=hmdb&param=HMDB0009428	PE(20:4(8Z,11Z,14Z,17Z)/20:1(11Z))		838.56	1	44.7367	0.000263133	2.98507
44.74_838.5601m/z	HMDB0009586		M+FA-H	C45H80NO8P	55.6	98.2	-0.279711	80.2364	100 - 50.3 - 14 - 2.81 - 0.449	http://nonlinear.com/redirect/outbound?p=hmdb&param=HMDB0009586	PE(22:4(7Z,10Z,13Z,16Z)/18:1(11Z))		838.56	1	44.7367	0.000263133	2.98507
44.74_838.5601m/z	HMDB0009395		M+FA-H	C45H80NO8P	55.6	98.2	-0.279711	80.2364	100 - 50.3 - 14 - 2.81 - 0.449	http://nonlinear.com/redirect/outbound?p=hmdb&param=HMDB0009395	PE(20:4(5Z,8Z,11Z,14Z)/20:1(11Z))		838.56	1	44.7367	0.000263133	2.98507
44.74_838.5601m/z	HMDB0009587		M+FA-H	C45H80NO8P	55.6	98.2	-0.279711	80.2364	100 - 50.3 - 14 - 2.81 - 0.449	http://nonlinear.com/redirect/outbound?p=hmdb&param=HMDB0009587	PE(22:4(7Z,10Z,13Z,16Z)/18:1(9Z))		838.56	1	44.7367	0.000263133	2.98507
5.42_371.0971m/z	HMDB0041723		M-H	C16H20O10	57.5	98.2	-3.31043	93.3484	100 - 17.9 - 3.57 - 0.447	http://nonlinear.com/redirect/outbound?p=hmdb&param=HMDB0041723	Dihydroferulic acid 4-O-glucuronide		371.097	1	5.42078	1.07624e-05	17.5223
26.51_1017.4960m/z	HMDB0035269		M+FA-H	C48H76O20	53.4	98	4.95123	74.5355	100 - 53.6 - 18.2 - 4.61 - 0.961 - 0.172	http://nonlinear.com/redirect/outbound?p=hmdb&param=HMDB0035269	Azukisaponin IV		1017.5	1	26.5106	0.416638	2.16861
26.51_1017.4960m/z	HMDB0033580		M+FA-H	C48H76O20	53.4	98	4.95123	74.5355	100 - 53.6 - 18.2 - 4.61 - 0.961 - 0.172	http://nonlinear.com/redirect/outbound?p=hmdb&param=HMDB0033580	28-Glucosylarjunolate 3-[rhamnosyl-(1->3)-glucuronide]		1017.5	1	26.5106	0.416638	2.16861
26.51_1017.4960m/z	HMDB0039009		M+FA-H	C48H76O20	53.4	98	4.95123	74.5355	100 - 53.6 - 18.2 - 4.61 - 0.961 - 0.172	http://nonlinear.com/redirect/outbound?p=hmdb&param=HMDB0039009	Calendasaponin B		1017.5	1	26.5106	0.416638	2.16861
53.83_846.6235m/z	HMDB0009716		M+FA-H	C45H88NO8P	57.3	98	0.618502	89.3009	100 - 50.4 - 14.1 - 2.82 - 0.451	http://nonlinear.com/redirect/outbound?p=hmdb&param=HMDB0009716	PE(24:0/16:1(9Z))		846.623	1	53.8341	0.270059	1.97918
53.83_846.6235m/z	HMDB0009007		M+FA-H	C45H88NO8P	57.3	98	0.618502	89.3009	100 - 50.4 - 14.1 - 2.82 - 0.451	http://nonlinear.com/redirect/outbound?p=hmdb&param=HMDB0009007	PE(18:0/22:1(13Z))		846.623	1	53.8341	0.270059	1.97918
53.83_846.6235m/z	HMDB0009748		M+FA-H	C45H88NO8P	57.3	98	0.618502	89.3009	100 - 50.4 - 14.1 - 2.82 - 0.451	http://nonlinear.com/redirect/outbound?p=hmdb&param=HMDB0009748	PE(24:1(15Z)/16:0)		846.623	1	53.8341	0.270059	1.97918
53.83_846.6235m/z	HMDB0008948		M+FA-H	C45H88NO8P	57.3	98	0.618502	89.3009	100 - 50.4 - 14.1 - 2.82 - 0.451	http://nonlinear.com/redirect/outbound?p=hmdb&param=HMDB0008948	PE(16:0/24:1(15Z))		846.623	1	53.8341	0.270059	1.97918
53.83_846.6235m/z	HMDB0009519		M+FA-H	C45H88NO8P	57.3	98	0.618502	89.3009	100 - 50.4 - 14.1 - 2.82 - 0.451	http://nonlinear.com/redirect/outbound?p=hmdb&param=HMDB0009519	PE(22:1(13Z)/18:0)		846.623	1	53.8341	0.270059	1.97918
53.83_846.6235m/z	HMDB0009230		M+FA-H	C45H88NO8P	57.3	98	0.618502	89.3009	100 - 50.4 - 14.1 - 2.82 - 0.451	http://nonlinear.com/redirect/outbound?p=hmdb&param=HMDB0009230	PE(20:0/20:1(11Z))		846.623	1	53.8341	0.270059	1.97918
53.83_846.6235m/z	HMDB0009487		M+FA-H	C45H88NO8P	57.3	98	0.618502	89.3009	100 - 50.4 - 14.1 - 2.82 - 0.451	http://nonlinear.com/redirect/outbound?p=hmdb&param=HMDB0009487	PE(22:0/18:1(11Z))		846.623	1	53.8341	0.270059	1.97918
53.83_846.6235m/z	HMDB0009488		M+FA-H	C45H88NO8P	57.3	98	0.618502	89.3009	100 - 50.4 - 14.1 - 2.82 - 0.451	http://nonlinear.com/redirect/outbound?p=hmdb&param=HMDB0009488	PE(22:0/18:1(9Z))		846.623	1	53.8341	0.270059	1.97918
53.83_846.6235m/z	HMDB0009262		M+FA-H	C45H88NO8P	57.3	98	0.618502	89.3009	100 - 50.4 - 14.1 - 2.82 - 0.451	http://nonlinear.com/redirect/outbound?p=hmdb&param=HMDB0009262	PE(20:1(11Z)/20:0)		846.623	1	53.8341	0.270059	1.97918
53.83_846.6235m/z	HMDB0009072		M+FA-H	C45H88NO8P	57.3	98	0.618502	89.3009	100 - 50.4 - 14.1 - 2.82 - 0.451	http://nonlinear.com/redirect/outbound?p=hmdb&param=HMDB0009072	PE(18:1(9Z)/22:0)		846.623	1	53.8341	0.270059	1.97918
53.83_846.6235m/z	HMDB0009039		M+FA-H	C45H88NO8P	57.3	98	0.618502	89.3009	100 - 50.4 - 14.1 - 2.82 - 0.451	http://nonlinear.com/redirect/outbound?p=hmdb&param=HMDB0009039	PE(18:1(11Z)/22:0)		846.623	1	53.8341	0.270059	1.97918
53.83_846.6235m/z	HMDB0008980		M+FA-H	C45H88NO8P	57.3	98	0.618502	89.3009	100 - 50.4 - 14.1 - 2.82 - 0.451	http://nonlinear.com/redirect/outbound?p=hmdb&param=HMDB0008980	PE(16:1(9Z)/24:0)		846.623	1	53.8341	0.270059	1.97918
26.43_277.1440m/z	HMDB0001518		M-H	C16H22O4	56.5	98	-1.8377	86.8683	100 - 17.7 - 2.3 - 0.222	http://nonlinear.com/redirect/outbound?p=hmdb&param=HMDB0001518	Alpha-CEHC		277.144	1	26.4337	0.84252	1.09747
26.43_277.1440m/z	HMDB0013248		M-H	C16H22O4	56.5	98	-1.8377	86.8683	100 - 17.7 - 2.3 - 0.222	http://nonlinear.com/redirect/outbound?p=hmdb&param=HMDB0013248	Monoethylhexyl phthalic acid		277.144	1	26.4337	0.84252	1.09747
6.90_567.1697m/z	HMDB0039384		M-H	C26H32O14	57	98	-3.91486	91.4657	100 - 29 - 6.94 - 1.2 - 0.178	http://nonlinear.com/redirect/outbound?p=hmdb&param=HMDB0039384	Piceatannol 3,4'-diglucoside		567.17	1	6.89835	0.0771004	2.67195
3.78_338.0865m/z	HMDB0010362		M-H	C15H17NO8	55.9	98	-4.87793	86.9529	100 - 17.1 - 3.02 - 0.349	http://nonlinear.com/redirect/outbound?p=hmdb&param=HMDB0010362	6-Hydroxy-5-methoxyindole glucuronide		338.086	1	3.77638	0.331491	1.59817
3.78_338.0865m/z	HMDB0010363		M-H	C15H17NO8	55.9	98	-4.87793	86.9529	100 - 17.1 - 3.02 - 0.349	http://nonlinear.com/redirect/outbound?p=hmdb&param=HMDB0010363	5-Hydroxy-6-methoxyindole glucuronide		338.086	1	3.77638	0.331491	1.59817
20.41_349.2017m/z	HMDB0004242		M-H2O-H	C20H32O6	57.6	97.9	-0.850591	91.2006	100 - 22.2 - 3.59 - 0.431	http://nonlinear.com/redirect/outbound?p=hmdb&param=HMDB0004242	11-Dehydro-thromboxane B2		349.202	1	20.4131	0.000180415	4.17303
20.41_349.2017m/z	HMDB0001908		M-H2O-H	C20H32O6	57.6	97.9	-0.850591	91.2006	100 - 22.2 - 3.59 - 0.431	http://nonlinear.com/redirect/outbound?p=hmdb&param=HMDB0001908	19-Hydroxy-PGE2		349.202	1	20.4131	0.000180415	4.17303
20.41_349.2017m/z	HMDB0005099		M-H2O-H	C20H32O6	57.6	97.9	-0.850591	91.2006	100 - 22.2 - 3.59 - 0.431	http://nonlinear.com/redirect/outbound?p=hmdb&param=HMDB0005099	Thromboxane B3		349.202	1	20.4131	0.000180415	4.17303
20.41_349.2017m/z	HMDB0003247		M-H2O-H	C20H32O6	57.6	97.9	-0.850591	91.2006	100 - 22.2 - 3.59 - 0.431	http://nonlinear.com/redirect/outbound?p=hmdb&param=HMDB0003247	20-Hydroxy-PGE2		349.202	1	20.4131	0.000180415	4.17303
21.23_333.2065m/z	HMDB0012481		M-H2O-H	C20H32O5	56.2	97.9	-1.80969	85.3276	100 - 22.2 - 3.37 - 0.385	http://nonlinear.com/redirect/outbound?p=hmdb&param=HMDB0012481	(5Z)-(15S)-11alpha-Hydroxy-9,15-dioxoprostanoate		333.206	1	21.234	0.0650988	1.47745
21.23_333.2065m/z	HMDB0005844		M-H2O-H	C20H32O5	56.2	97.9	-1.80969	85.3276	100 - 22.2 - 3.37 - 0.385	http://nonlinear.com/redirect/outbound?p=hmdb&param=HMDB0005844	8-isoprostaglandin E2		333.206	1	21.234	0.0650988	1.47745
21.23_333.2065m/z	HMDB0004240		M-H2O-H	C20H32O5	56.2	97.9	-1.80969	85.3276	100 - 22.2 - 3.37 - 0.385	http://nonlinear.com/redirect/outbound?p=hmdb&param=HMDB0004240	15-Keto-prostaglandin F2a		333.206	1	21.234	0.0650988	1.47745
21.23_333.2065m/z	HMDB0001403		M-H2O-H	C20H32O5	56.2	97.9	-1.80969	85.3276	100 - 22.2 - 3.37 - 0.385	http://nonlinear.com/redirect/outbound?p=hmdb&param=HMDB0001403	Prostaglandin D2		333.206	1	21.234	0.0650988	1.47745
21.23_333.2065m/z	HMDB0001220		M-H2O-H	C20H32O5	56.2	97.9	-1.80969	85.3276	100 - 22.2 - 3.37 - 0.385	http://nonlinear.com/redirect/outbound?p=hmdb&param=HMDB0001220	Prostaglandin E2		333.206	1	21.234	0.0650988	1.47745
21.23_333.2065m/z	HMDB0002776		M-H2O-H	C20H32O5	56.2	97.9	-1.80969	85.3276	100 - 22.2 - 3.37 - 0.385	http://nonlinear.com/redirect/outbound?p=hmdb&param=HMDB0002776	13,14-Dihydro-15-keto-PGE2		333.206	1	21.234	0.0650988	1.47745
21.23_333.2065m/z	HMDB0005077		M-H2O-H	C20H32O5	56.2	97.9	-1.80969	85.3276	100 - 22.2 - 3.37 - 0.385	http://nonlinear.com/redirect/outbound?p=hmdb&param=HMDB0005077	8-iso-15-keto-PGF2a		333.206	1	21.234	0.0650988	1.47745
21.23_333.2065m/z	HMDB0002122		M-H2O-H	C20H32O5	56.2	97.9	-1.80969	85.3276	100 - 22.2 - 3.37 - 0.385	http://nonlinear.com/redirect/outbound?p=hmdb&param=HMDB0002122	Prostaglandin F3a		333.206	1	21.234	0.0650988	1.47745
21.23_333.2065m/z	HMDB0060042		M-H2O-H	C20H32O5	56.2	97.9	-1.80969	85.3276	100 - 22.2 - 3.37 - 0.385	http://nonlinear.com/redirect/outbound?p=hmdb&param=HMDB0060042	13,14-Dihydro-15-keto-PGD2		333.206	1	21.234	0.0650988	1.47745
21.23_333.2065m/z	HMDB0002132		M-H2O-H	C20H32O5	56.2	97.9	-1.80969	85.3276	100 - 22.2 - 3.37 - 0.385	http://nonlinear.com/redirect/outbound?p=hmdb&param=HMDB0002132	8-iso-PGF3a		333.206	1	21.234	0.0650988	1.47745
21.23_333.2065m/z	HMDB0060041		M-H2O-H	C20H32O5	56.2	97.9	-1.80969	85.3276	100 - 22.2 - 3.37 - 0.385	http://nonlinear.com/redirect/outbound?p=hmdb&param=HMDB0060041	11b-PGE2		333.206	1	21.234	0.0650988	1.47745
31.94_550.3504m/z	HMDB0010408		M+FA-H	C26H52NO6P	57	97.9	-1.97323	89.6379	100 - 29.3 - 5.38 - 0.737	http://nonlinear.com/redirect/outbound?p=hmdb&param=HMDB0010408	LysoPC(P-18:1(9Z))		550.35	1	31.9395	0.58816	1.4283
55.42_666.6027m/z	HMDB0004952		M+FA-H	C40H79NO3	53.7	97.9	-2.45305	73.6263	100 - 44.7 - 10.4 - 1.66 - 0.204	http://nonlinear.com/redirect/outbound?p=hmdb&param=HMDB0004952	Ceramide (d18:1/22:0)		666.603	1	55.4196	5.40432e-05	10.8252
55.42_666.6027m/z	HMDB0011766		M+FA-H	C40H79NO3	53.7	97.9	-2.45305	73.6263	100 - 44.7 - 10.4 - 1.66 - 0.204	http://nonlinear.com/redirect/outbound?p=hmdb&param=HMDB0011766	Cer(d18:0/22:1(13Z))		666.603	1	55.4196	5.40432e-05	10.8252
5.65_336.0717m/z	HMDB0013189		M-H	C15H15NO8	58.3	97.9	-2.47558	96.6312	100 - 17.1 - 3.01 - 0.348	http://nonlinear.com/redirect/outbound?p=hmdb&param=HMDB0013189	3-Indole carboxylic acid glucuronide		336.072	1	5.65145	0.00418738	2.09922
5.65_336.0717m/z	HMDB0011658		M-H	C15H15NO8	58.3	97.9	-2.47558	96.6312	100 - 17.1 - 3.01 - 0.348	http://nonlinear.com/redirect/outbound?p=hmdb&param=HMDB0011658	2,8-Dihydroxyquinoline-beta-D-glucuronide		336.072	1	5.65145	0.00418738	2.09922
6.04_336.0715m/z	HMDB0013189		M-H	C15H15NO8	58.2	97.9	-3.05859	96.9472	100 - 17.1 - 3.01 - 0.348	http://nonlinear.com/redirect/outbound?p=hmdb&param=HMDB0013189	3-Indole carboxylic acid glucuronide		336.071	1	6.03538	0.428758	1.4914
6.04_336.0715m/z	HMDB0011658		M-H	C15H15NO8	58.2	97.9	-3.05859	96.9472	100 - 17.1 - 3.01 - 0.348	http://nonlinear.com/redirect/outbound?p=hmdb&param=HMDB0011658	2,8-Dihydroxyquinoline-beta-D-glucuronide		336.071	1	6.03538	0.428758	1.4914
21.31_485.2887m/z	HMDB0033709		M-H2O-H	C29H44O7	54.2	97.9	-4.21658	78.2834	100 - 32.1 - 6.43 - 0.962 - 0.117	http://nonlinear.com/redirect/outbound?p=hmdb&param=HMDB0033709	Desglucocoroloside		485.289	1	21.312	0.0797276	2.49968
43.50_898.5599m/z	HMDB0008452		M+FA-H	C50H80NO8P	55.6	97.8	-0.529655	80.864	100 - 55.7 - 16.8 - 3.63 - 0.618	http://nonlinear.com/redirect/outbound?p=hmdb&param=HMDB0008452	PC(20:4(5Z,8Z,11Z,14Z)/22:6(4Z,7Z,10Z,13Z,16Z,19Z))		898.56	1	43.5048	0.000971281	3.49336
43.50_898.5599m/z	HMDB0008485		M+FA-H	C50H80NO8P	55.6	97.8	-0.529655	80.864	100 - 55.7 - 16.8 - 3.63 - 0.618	http://nonlinear.com/redirect/outbound?p=hmdb&param=HMDB0008485	PC(20:4(8Z,11Z,14Z,17Z)/22:6(4Z,7Z,10Z,13Z,16Z,19Z))		898.56	1	43.5048	0.000971281	3.49336
43.50_898.5599m/z	HMDB0008675		M+FA-H	C50H80NO8P	55.6	97.8	-0.529655	80.864	100 - 55.7 - 16.8 - 3.63 - 0.618	http://nonlinear.com/redirect/outbound?p=hmdb&param=HMDB0008675	PC(22:5(4Z,7Z,10Z,13Z,16Z)/20:5(5Z,8Z,11Z,14Z,17Z))		898.56	1	43.5048	0.000971281	3.49336
43.50_898.5599m/z	HMDB0008708		M+FA-H	C50H80NO8P	55.6	97.8	-0.529655	80.864	100 - 55.7 - 16.8 - 3.63 - 0.618	http://nonlinear.com/redirect/outbound?p=hmdb&param=HMDB0008708	PC(22:5(7Z,10Z,13Z,16Z,19Z)/20:5(5Z,8Z,11Z,14Z,17Z))		898.56	1	43.5048	0.000971281	3.49336
43.50_898.5599m/z	HMDB0008517		M+FA-H	C50H80NO8P	55.6	97.8	-0.529655	80.864	100 - 55.7 - 16.8 - 3.63 - 0.618	http://nonlinear.com/redirect/outbound?p=hmdb&param=HMDB0008517	PC(20:5(5Z,8Z,11Z,14Z,17Z)/22:5(7Z,10Z,13Z,16Z,19Z))		898.56	1	43.5048	0.000971281	3.49336
43.50_898.5599m/z	HMDB0008516		M+FA-H	C50H80NO8P	55.6	97.8	-0.529655	80.864	100 - 55.7 - 16.8 - 3.63 - 0.618	http://nonlinear.com/redirect/outbound?p=hmdb&param=HMDB0008516	PC(20:5(5Z,8Z,11Z,14Z,17Z)/22:5(4Z,7Z,10Z,13Z,16Z))		898.56	1	43.5048	0.000971281	3.49336
43.50_898.5599m/z	HMDB0008740		M+FA-H	C50H80NO8P	55.6	97.8	-0.529655	80.864	100 - 55.7 - 16.8 - 3.63 - 0.618	http://nonlinear.com/redirect/outbound?p=hmdb&param=HMDB0008740	PC(22:6(4Z,7Z,10Z,13Z,16Z,19Z)/20:4(8Z,11Z,14Z,17Z))		898.56	1	43.5048	0.000971281	3.49336
43.50_898.5599m/z	HMDB0008739		M+FA-H	C50H80NO8P	55.6	97.8	-0.529655	80.864	100 - 55.7 - 16.8 - 3.63 - 0.618	http://nonlinear.com/redirect/outbound?p=hmdb&param=HMDB0008739	PC(22:6(4Z,7Z,10Z,13Z,16Z,19Z)/20:4(5Z,8Z,11Z,14Z))		898.56	1	43.5048	0.000971281	3.49336
23.00_311.2224m/z	HMDB0004706		M-H	C18H32O4	58.7	97.8	-1.08322	96.9968	100 - 20 - 2.71 - 0.277	http://nonlinear.com/redirect/outbound?p=hmdb&param=HMDB0004706	8(R)-Hydroperoxylinoleic acid		311.222	1	23.0042	0.685022	1.22247
23.00_311.2224m/z	HMDB0040900		M-H	C18H32O4	58.7	97.8	-1.08322	96.9968	100 - 20 - 2.71 - 0.277	http://nonlinear.com/redirect/outbound?p=hmdb&param=HMDB0040900	(卤)-(E)-13-Hydroxy-10-oxo-11-octadecenoic acid		311.222	1	23.0042	0.685022	1.22247
23.00_311.2224m/z	HMDB0010221		M-H	C18H32O4	58.7	97.8	-1.08322	96.9968	100 - 20 - 2.71 - 0.277	http://nonlinear.com/redirect/outbound?p=hmdb&param=HMDB0010221	9,10-DiHODE		311.222	1	23.0042	0.685022	1.22247
23.00_311.2224m/z	HMDB0010208		M-H	C18H32O4	58.7	97.8	-1.08322	96.9968	100 - 20 - 2.71 - 0.277	http://nonlinear.com/redirect/outbound?p=hmdb&param=HMDB0010208	15,16-DiHODE		311.222	1	23.0042	0.685022	1.22247
23.00_311.2224m/z	HMDB0010201		M-H	C18H32O4	58.7	97.8	-1.08322	96.9968	100 - 20 - 2.71 - 0.277	http://nonlinear.com/redirect/outbound?p=hmdb&param=HMDB0010201	12,13-DiHODE		311.222	1	23.0042	0.685022	1.22247
23.00_311.2224m/z	HMDB0062281		M-H	C18H32O4	58.7	97.8	-1.08322	96.9968	100 - 20 - 2.71 - 0.277	http://nonlinear.com/redirect/outbound?p=hmdb&param=HMDB0062281	11-HpODE		311.222	1	23.0042	0.685022	1.22247
23.00_311.2224m/z	HMDB0062434		M-H	C18H32O4	58.7	97.8	-1.08322	96.9968	100 - 20 - 2.71 - 0.277	http://nonlinear.com/redirect/outbound?p=hmdb&param=HMDB0062434	(10E,12Z)-(9S)-9-Hydroperoxyoctadeca-10,12-dienoic acid		311.222	1	23.0042	0.685022	1.22247
23.00_311.2224m/z	HMDB0003871		M-H	C18H32O4	58.7	97.8	-1.08322	96.9968	100 - 20 - 2.71 - 0.277	http://nonlinear.com/redirect/outbound?p=hmdb&param=HMDB0003871	13-L-Hydroperoxylinoleic acid		311.222	1	23.0042	0.685022	1.22247
23.00_311.2224m/z	HMDB0006940		M-H	C18H32O4	58.7	97.8	-1.08322	96.9968	100 - 20 - 2.71 - 0.277	http://nonlinear.com/redirect/outbound?p=hmdb&param=HMDB0006940	9(S)-HPODE		311.222	1	23.0042	0.685022	1.22247
32.94_507.4408m/z	HMDB0093470		M-H2O-H	C32H62O5	54.1	97.8	-2.12047	75.1287	100 - 35.5 - 7.15 - 1.05 - 0.122	http://nonlinear.com/redirect/outbound?p=hmdb&param=HMDB0093470	DG(i-15:0/14:0/0:0)		507.441	1	32.9389	0.310601	4.34808
32.94_507.4408m/z	HMDB0055953		M-H2O-H	C32H62O5	54.1	97.8	-2.12047	75.1287	100 - 35.5 - 7.15 - 1.05 - 0.122	http://nonlinear.com/redirect/outbound?p=hmdb&param=HMDB0055953	DG(14:0/0:0/15:0)		507.441	1	32.9389	0.310601	4.34808
32.94_507.4408m/z	HMDB0093612		M-H2O-H	C32H62O5	54.1	97.8	-2.12047	75.1287	100 - 35.5 - 7.15 - 1.05 - 0.122	http://nonlinear.com/redirect/outbound?p=hmdb&param=HMDB0093612	DG(16:0/13:0/0:0)		507.441	1	32.9389	0.310601	4.34808
32.94_507.4408m/z	HMDB0093469		M-H2O-H	C32H62O5	54.1	97.8	-2.12047	75.1287	100 - 35.5 - 7.15 - 1.05 - 0.122	http://nonlinear.com/redirect/outbound?p=hmdb&param=HMDB0093469	DG(15:0/0:0/14:0)		507.441	1	32.9389	0.310601	4.34808
32.94_507.4408m/z	HMDB0093472		M-H2O-H	C32H62O5	54.1	97.8	-2.12047	75.1287	100 - 35.5 - 7.15 - 1.05 - 0.122	http://nonlinear.com/redirect/outbound?p=hmdb&param=HMDB0093472	DG(a-15:0/i-14:0/0:0)		507.441	1	32.9389	0.310601	4.34808
32.94_507.4408m/z	HMDB0093618		M-H2O-H	C32H62O5	54.1	97.8	-2.12047	75.1287	100 - 35.5 - 7.15 - 1.05 - 0.122	http://nonlinear.com/redirect/outbound?p=hmdb&param=HMDB0093618	DG(i-16:0/i-13:0/0:0)		507.441	1	32.9389	0.310601	4.34808
32.94_507.4408m/z	HMDB0093613		M-H2O-H	C32H62O5	54.1	97.8	-2.12047	75.1287	100 - 35.5 - 7.15 - 1.05 - 0.122	http://nonlinear.com/redirect/outbound?p=hmdb&param=HMDB0093613	DG(16:0/0:0/13:0)		507.441	1	32.9389	0.310601	4.34808
32.94_507.4408m/z	HMDB0093479		M-H2O-H	C32H62O5	54.1	97.8	-2.12047	75.1287	100 - 35.5 - 7.15 - 1.05 - 0.122	http://nonlinear.com/redirect/outbound?p=hmdb&param=HMDB0093479	DG(15:0/0:0/i-14:0)		507.441	1	32.9389	0.310601	4.34808
32.94_507.4408m/z	HMDB0093614		M-H2O-H	C32H62O5	54.1	97.8	-2.12047	75.1287	100 - 35.5 - 7.15 - 1.05 - 0.122	http://nonlinear.com/redirect/outbound?p=hmdb&param=HMDB0093614	DG(i-16:0/13:0/0:0)		507.441	1	32.9389	0.310601	4.34808
32.94_507.4408m/z	HMDB0093471		M-H2O-H	C32H62O5	54.1	97.8	-2.12047	75.1287	100 - 35.5 - 7.15 - 1.05 - 0.122	http://nonlinear.com/redirect/outbound?p=hmdb&param=HMDB0093471	DG(i-15:0/0:0/14:0)		507.441	1	32.9389	0.310601	4.34808
32.94_507.4408m/z	HMDB0093617		M-H2O-H	C32H62O5	54.1	97.8	-2.12047	75.1287	100 - 35.5 - 7.15 - 1.05 - 0.122	http://nonlinear.com/redirect/outbound?p=hmdb&param=HMDB0093617	DG(i-16:0/0:0/a-13:0)		507.441	1	32.9389	0.310601	4.34808
32.94_507.4408m/z	HMDB0093616		M-H2O-H	C32H62O5	54.1	97.8	-2.12047	75.1287	100 - 35.5 - 7.15 - 1.05 - 0.122	http://nonlinear.com/redirect/outbound?p=hmdb&param=HMDB0093616	DG(i-16:0/a-13:0/0:0)		507.441	1	32.9389	0.310601	4.34808
32.94_507.4408m/z	HMDB0093615		M-H2O-H	C32H62O5	54.1	97.8	-2.12047	75.1287	100 - 35.5 - 7.15 - 1.05 - 0.122	http://nonlinear.com/redirect/outbound?p=hmdb&param=HMDB0093615	DG(i-16:0/0:0/13:0)		507.441	1	32.9389	0.310601	4.34808
32.94_507.4408m/z	HMDB0093215		M-H2O-H	C32H62O5	54.1	97.8	-2.12047	75.1287	100 - 35.5 - 7.15 - 1.05 - 0.122	http://nonlinear.com/redirect/outbound?p=hmdb&param=HMDB0093215	DG(a-13:0/i-16:0/0:0)		507.441	1	32.9389	0.310601	4.34808
32.94_507.4408m/z	HMDB0093477		M-H2O-H	C32H62O5	54.1	97.8	-2.12047	75.1287	100 - 35.5 - 7.15 - 1.05 - 0.122	http://nonlinear.com/redirect/outbound?p=hmdb&param=HMDB0093477	DG(i-15:0/0:0/i-14:0)		507.441	1	32.9389	0.310601	4.34808
32.94_507.4408m/z	HMDB0093213		M-H2O-H	C32H62O5	54.1	97.8	-2.12047	75.1287	100 - 35.5 - 7.15 - 1.05 - 0.122	http://nonlinear.com/redirect/outbound?p=hmdb&param=HMDB0093213	DG(i-13:0/16:0/0:0)		507.441	1	32.9389	0.310601	4.34808
32.94_507.4408m/z	HMDB0093214		M-H2O-H	C32H62O5	54.1	97.8	-2.12047	75.1287	100 - 35.5 - 7.15 - 1.05 - 0.122	http://nonlinear.com/redirect/outbound?p=hmdb&param=HMDB0093214	DG(i-13:0/0:0/16:0)		507.441	1	32.9389	0.310601	4.34808
32.94_507.4408m/z	HMDB0093216		M-H2O-H	C32H62O5	54.1	97.8	-2.12047	75.1287	100 - 35.5 - 7.15 - 1.05 - 0.122	http://nonlinear.com/redirect/outbound?p=hmdb&param=HMDB0093216	DG(a-13:0/0:0/i-16:0)		507.441	1	32.9389	0.310601	4.34808
32.94_507.4408m/z	HMDB0093476		M-H2O-H	C32H62O5	54.1	97.8	-2.12047	75.1287	100 - 35.5 - 7.15 - 1.05 - 0.122	http://nonlinear.com/redirect/outbound?p=hmdb&param=HMDB0093476	DG(i-15:0/i-14:0/0:0)		507.441	1	32.9389	0.310601	4.34808
32.94_507.4408m/z	HMDB0093220		M-H2O-H	C32H62O5	54.1	97.8	-2.12047	75.1287	100 - 35.5 - 7.15 - 1.05 - 0.122	http://nonlinear.com/redirect/outbound?p=hmdb&param=HMDB0093220	DG(i-13:0/0:0/i-16:0)		507.441	1	32.9389	0.310601	4.34808
32.94_507.4408m/z	HMDB0093219		M-H2O-H	C32H62O5	54.1	97.8	-2.12047	75.1287	100 - 35.5 - 7.15 - 1.05 - 0.122	http://nonlinear.com/redirect/outbound?p=hmdb&param=HMDB0093219	DG(i-13:0/i-16:0/0:0)		507.441	1	32.9389	0.310601	4.34808
32.94_507.4408m/z	HMDB0093217		M-H2O-H	C32H62O5	54.1	97.8	-2.12047	75.1287	100 - 35.5 - 7.15 - 1.05 - 0.122	http://nonlinear.com/redirect/outbound?p=hmdb&param=HMDB0093217	DG(a-13:0/16:0/0:0)		507.441	1	32.9389	0.310601	4.34808
32.94_507.4408m/z	HMDB0093218		M-H2O-H	C32H62O5	54.1	97.8	-2.12047	75.1287	100 - 35.5 - 7.15 - 1.05 - 0.122	http://nonlinear.com/redirect/outbound?p=hmdb&param=HMDB0093218	DG(a-13:0/0:0/16:0)		507.441	1	32.9389	0.310601	4.34808
32.94_507.4408m/z	HMDB0093211		M-H2O-H	C32H62O5	54.1	97.8	-2.12047	75.1287	100 - 35.5 - 7.15 - 1.05 - 0.122	http://nonlinear.com/redirect/outbound?p=hmdb&param=HMDB0093211	DG(13:0/16:0/0:0)		507.441	1	32.9389	0.310601	4.34808
32.94_507.4408m/z	HMDB0093212		M-H2O-H	C32H62O5	54.1	97.8	-2.12047	75.1287	100 - 35.5 - 7.15 - 1.05 - 0.122	http://nonlinear.com/redirect/outbound?p=hmdb&param=HMDB0093212	DG(13:0/0:0/16:0)		507.441	1	32.9389	0.310601	4.34808
32.94_507.4408m/z	HMDB0093221		M-H2O-H	C32H62O5	54.1	97.8	-2.12047	75.1287	100 - 35.5 - 7.15 - 1.05 - 0.122	http://nonlinear.com/redirect/outbound?p=hmdb&param=HMDB0093221	DG(13:0/i-16:0/0:0)		507.441	1	32.9389	0.310601	4.34808
32.94_507.4408m/z	HMDB0093621		M-H2O-H	C32H62O5	54.1	97.8	-2.12047	75.1287	100 - 35.5 - 7.15 - 1.05 - 0.122	http://nonlinear.com/redirect/outbound?p=hmdb&param=HMDB0093621	DG(16:0/0:0/i-13:0)		507.441	1	32.9389	0.310601	4.34808
32.94_507.4408m/z	HMDB0093478		M-H2O-H	C32H62O5	54.1	97.8	-2.12047	75.1287	100 - 35.5 - 7.15 - 1.05 - 0.122	http://nonlinear.com/redirect/outbound?p=hmdb&param=HMDB0093478	DG(15:0/i-14:0/0:0)		507.441	1	32.9389	0.310601	4.34808
32.94_507.4408m/z	HMDB0093473		M-H2O-H	C32H62O5	54.1	97.8	-2.12047	75.1287	100 - 35.5 - 7.15 - 1.05 - 0.122	http://nonlinear.com/redirect/outbound?p=hmdb&param=HMDB0093473	DG(a-15:0/0:0/i-14:0)		507.441	1	32.9389	0.310601	4.34808
32.94_507.4408m/z	HMDB0093619		M-H2O-H	C32H62O5	54.1	97.8	-2.12047	75.1287	100 - 35.5 - 7.15 - 1.05 - 0.122	http://nonlinear.com/redirect/outbound?p=hmdb&param=HMDB0093619	DG(i-16:0/0:0/i-13:0)		507.441	1	32.9389	0.310601	4.34808
32.94_507.4408m/z	HMDB0093620		M-H2O-H	C32H62O5	54.1	97.8	-2.12047	75.1287	100 - 35.5 - 7.15 - 1.05 - 0.122	http://nonlinear.com/redirect/outbound?p=hmdb&param=HMDB0093620	DG(16:0/i-13:0/0:0)		507.441	1	32.9389	0.310601	4.34808
32.94_507.4408m/z	HMDB0093474		M-H2O-H	C32H62O5	54.1	97.8	-2.12047	75.1287	100 - 35.5 - 7.15 - 1.05 - 0.122	http://nonlinear.com/redirect/outbound?p=hmdb&param=HMDB0093474	DG(a-15:0/14:0/0:0)		507.441	1	32.9389	0.310601	4.34808
32.94_507.4408m/z	HMDB0093475		M-H2O-H	C32H62O5	54.1	97.8	-2.12047	75.1287	100 - 35.5 - 7.15 - 1.05 - 0.122	http://nonlinear.com/redirect/outbound?p=hmdb&param=HMDB0093475	DG(a-15:0/0:0/14:0)		507.441	1	32.9389	0.310601	4.34808
32.94_507.4408m/z	HMDB0093222		M-H2O-H	C32H62O5	54.1	97.8	-2.12047	75.1287	100 - 35.5 - 7.15 - 1.05 - 0.122	http://nonlinear.com/redirect/outbound?p=hmdb&param=HMDB0093222	DG(13:0/0:0/i-16:0)		507.441	1	32.9389	0.310601	4.34808
32.94_507.4408m/z	HMDB0093622		M-H2O-H	C32H62O5	54.1	97.8	-2.12047	75.1287	100 - 35.5 - 7.15 - 1.05 - 0.122	http://nonlinear.com/redirect/outbound?p=hmdb&param=HMDB0093622	DG(16:0/a-13:0/0:0)		507.441	1	32.9389	0.310601	4.34808
32.94_507.4408m/z	HMDB0093623		M-H2O-H	C32H62O5	54.1	97.8	-2.12047	75.1287	100 - 35.5 - 7.15 - 1.05 - 0.122	http://nonlinear.com/redirect/outbound?p=hmdb&param=HMDB0093623	DG(16:0/0:0/a-13:0)		507.441	1	32.9389	0.310601	4.34808
32.94_507.4408m/z	HMDB0093356		M-H2O-H	C32H62O5	54.1	97.8	-2.12047	75.1287	100 - 35.5 - 7.15 - 1.05 - 0.122	http://nonlinear.com/redirect/outbound?p=hmdb&param=HMDB0093356	DG(i-14:0/0:0/a-15:0)		507.441	1	32.9389	0.310601	4.34808
32.94_507.4408m/z	HMDB0093358		M-H2O-H	C32H62O5	54.1	97.8	-2.12047	75.1287	100 - 35.5 - 7.15 - 1.05 - 0.122	http://nonlinear.com/redirect/outbound?p=hmdb&param=HMDB0093358	DG(i-14:0/0:0/i-15:0)		507.441	1	32.9389	0.310601	4.34808
32.94_507.4408m/z	HMDB0093360		M-H2O-H	C32H62O5	54.1	97.8	-2.12047	75.1287	100 - 35.5 - 7.15 - 1.05 - 0.122	http://nonlinear.com/redirect/outbound?p=hmdb&param=HMDB0093360	DG(14:0/0:0/i-15:0)		507.441	1	32.9389	0.310601	4.34808
32.94_507.4408m/z	HMDB0007066		M-H2O-H	C32H62O5	54.1	97.8	-2.12047	75.1287	100 - 35.5 - 7.15 - 1.05 - 0.122	http://nonlinear.com/redirect/outbound?p=hmdb&param=HMDB0007066	DG(15:0/14:0/0:0)		507.441	1	32.9389	0.310601	4.34808
32.94_507.4408m/z	HMDB0093354		M-H2O-H	C32H62O5	54.1	97.8	-2.12047	75.1287	100 - 35.5 - 7.15 - 1.05 - 0.122	http://nonlinear.com/redirect/outbound?p=hmdb&param=HMDB0093354	DG(i-14:0/0:0/15:0)		507.441	1	32.9389	0.310601	4.34808
32.94_507.4408m/z	HMDB0093362		M-H2O-H	C32H62O5	54.1	97.8	-2.12047	75.1287	100 - 35.5 - 7.15 - 1.05 - 0.122	http://nonlinear.com/redirect/outbound?p=hmdb&param=HMDB0093362	DG(14:0/0:0/a-15:0)		507.441	1	32.9389	0.310601	4.34808
47.29_890.5923m/z	HMDB0009540		M+FA-H	C49H84NO8P	53.4	97.7	0.807823	70.0108	100 - 54.6 - 16.3 - 3.46 - 0.582	http://nonlinear.com/redirect/outbound?p=hmdb&param=HMDB0009540	PE(22:1(13Z)/22:6(4Z,7Z,10Z,13Z,16Z,19Z))		890.592	1	47.2905	0.0173471	3.13436
47.29_890.5923m/z	HMDB0009571		M+FA-H	C49H84NO8P	53.4	97.7	0.807823	70.0108	100 - 54.6 - 16.3 - 3.46 - 0.582	http://nonlinear.com/redirect/outbound?p=hmdb&param=HMDB0009571	PE(22:2(13Z,16Z)/22:5(4Z,7Z,10Z,13Z,16Z))		890.592	1	47.2905	0.0173471	3.13436
47.29_890.5923m/z	HMDB0009668		M+FA-H	C49H84NO8P	53.4	97.7	0.807823	70.0108	100 - 54.6 - 16.3 - 3.46 - 0.582	http://nonlinear.com/redirect/outbound?p=hmdb&param=HMDB0009668	PE(22:5(7Z,10Z,13Z,16Z,19Z)/22:2(13Z,16Z))		890.592	1	47.2905	0.0173471	3.13436
47.29_890.5923m/z	HMDB0009635		M+FA-H	C49H84NO8P	53.4	97.7	0.807823	70.0108	100 - 54.6 - 16.3 - 3.46 - 0.582	http://nonlinear.com/redirect/outbound?p=hmdb&param=HMDB0009635	PE(22:5(4Z,7Z,10Z,13Z,16Z)/22:2(13Z,16Z))		890.592	1	47.2905	0.0173471	3.13436
47.29_890.5923m/z	HMDB0009572		M+FA-H	C49H84NO8P	53.4	97.7	0.807823	70.0108	100 - 54.6 - 16.3 - 3.46 - 0.582	http://nonlinear.com/redirect/outbound?p=hmdb&param=HMDB0009572	PE(22:2(13Z,16Z)/22:5(7Z,10Z,13Z,16Z,19Z))		890.592	1	47.2905	0.0173471	3.13436
47.29_890.5923m/z	HMDB0009700		M+FA-H	C49H84NO8P	53.4	97.7	0.807823	70.0108	100 - 54.6 - 16.3 - 3.46 - 0.582	http://nonlinear.com/redirect/outbound?p=hmdb&param=HMDB0009700	PE(22:6(4Z,7Z,10Z,13Z,16Z,19Z)/22:1(13Z))		890.592	1	47.2905	0.0173471	3.13436
21.78_593.1296m/z	HMDB0037651		M-H	C30H26O13	55.6	97.7	-0.771909	81.3589	100 - 33.2 - 8.02 - 1.44 - 0.217	http://nonlinear.com/redirect/outbound?p=hmdb&param=HMDB0037651	Epigallocatechin-(4beta->8)-catechin		593.13	1	21.7798	0.774826	2.80809
21.78_593.1296m/z	HMDB0037653		M-H	C30H26O13	55.6	97.7	-0.771909	81.3589	100 - 33.2 - 8.02 - 1.44 - 0.217	http://nonlinear.com/redirect/outbound?p=hmdb&param=HMDB0037653	Gallocatechin-(4alpha->8)-epicatechin		593.13	1	21.7798	0.774826	2.80809
36.67_811.6781m/z	HMDB0048450		M-H	C52H92O6	51	97.7	-4.9444	62.8598	100 - 57.5 - 17.5 - 3.71 - 0.614	http://nonlinear.com/redirect/outbound?p=hmdb&param=HMDB0048450	TG(16:1(9Z)/15:0/18:3(9Z,12Z,15Z))		811.678	1	36.6692	0.658265	1.68417
36.67_811.6781m/z	HMDB0043207		M-H	C52H92O6	51	97.7	-4.9444	62.8598	100 - 57.5 - 17.5 - 3.71 - 0.614	http://nonlinear.com/redirect/outbound?p=hmdb&param=HMDB0043207	TG(15:0/16:1(9Z)/18:3(6Z,9Z,12Z))		811.678	1	36.6692	0.658265	1.68417
36.67_811.6781m/z	HMDB0043214		M-H	C52H92O6	51	97.7	-4.9444	62.8598	100 - 57.5 - 17.5 - 3.71 - 0.614	http://nonlinear.com/redirect/outbound?p=hmdb&param=HMDB0043214	TG(15:0/16:1(9Z)/18:3(9Z,12Z,15Z))		811.678	1	36.6692	0.658265	1.68417
36.67_811.6781m/z	HMDB0048443		M-H	C52H92O6	51	97.7	-4.9444	62.8598	100 - 57.5 - 17.5 - 3.71 - 0.614	http://nonlinear.com/redirect/outbound?p=hmdb&param=HMDB0048443	TG(16:1(9Z)/15:0/18:3(6Z,9Z,12Z))		811.678	1	36.6692	0.658265	1.68417
36.67_811.6781m/z	HMDB0043634		M-H	C52H92O6	51	97.7	-4.9444	62.8598	100 - 57.5 - 17.5 - 3.71 - 0.614	http://nonlinear.com/redirect/outbound?p=hmdb&param=HMDB0043634	TG(15:0/18:3(9Z,12Z,15Z)/16:1(9Z))		811.678	1	36.6692	0.658265	1.68417
36.67_811.6781m/z	HMDB0043431		M-H	C52H92O6	51	97.7	-4.9444	62.8598	100 - 57.5 - 17.5 - 3.71 - 0.614	http://nonlinear.com/redirect/outbound?p=hmdb&param=HMDB0043431	TG(15:0/18:3(6Z,9Z,12Z)/16:1(9Z))		811.678	1	36.6692	0.658265	1.68417
21.90_213.1497m/z	HMDB0037398		M-H	C12H22O3	59	97.6	0.297658	98.0236	100 - 13.3 - 1.44 - 0.113	http://nonlinear.com/redirect/outbound?p=hmdb&param=HMDB0037398	4-Acetoxy-2-hexyltetrahydrofuran		213.15	1	21.9018	0.103886	1.65535
21.90_213.1497m/z	HMDB0010727		M-H	C12H22O3	59.1	97.6	0.297658	98.0236	100 - 13.3 - 1.44 - 0.113	http://nonlinear.com/redirect/outbound?p=hmdb&param=HMDB0010727	3-Oxododecanoic acid		213.15	1	21.9018	0.103886	1.65535
4.81_285.0613m/z	HMDB0041272		M-H	C12H14O8	58.6	97.6	-1.14022	96.6504	100 - 13.4 - 2.48 - 0.252	http://nonlinear.com/redirect/outbound?p=hmdb&param=HMDB0041272	Uralenneoside		285.061	1	4.80577	1.37962e-07	6.00673
20.14_467.2632m/z	HMDB0010321		M-H	C25H40O8	55.6	97.6	-3.85133	84.7985	100 - 27.8 - 5.36 - 0.775	http://nonlinear.com/redirect/outbound?p=hmdb&param=HMDB0010321	3,17-Androstanediol glucuronide		467.263	1	20.1375	0.00362203	14.0474
23.00_311.2224m/z	HMDB0004710		M-H2O-H	C18H34O5	58.6	97.5	-1.02413	96.8423	100 - 20 - 2.93 - 0.32	http://nonlinear.com/redirect/outbound?p=hmdb&param=HMDB0004710	9,10,13-TriHOME		311.222	1	23.0042	0.685022	1.22247
23.00_311.2224m/z	HMDB0038555		M-H2O-H	C18H34O5	58.6	97.5	-1.02413	96.8423	100 - 20 - 2.93 - 0.32	http://nonlinear.com/redirect/outbound?p=hmdb&param=HMDB0038555	(9S,10E,12S,13S)-9,12,13-Trihydroxy-10-octadecenoic acid		311.222	1	23.0042	0.685022	1.22247
23.00_311.2224m/z	HMDB0004708		M-H2O-H	C18H34O5	58.6	97.5	-1.02413	96.8423	100 - 20 - 2.93 - 0.32	http://nonlinear.com/redirect/outbound?p=hmdb&param=HMDB0004708	9,12,13-TriHOME		311.222	1	23.0042	0.685022	1.22247
4.81_285.0613m/z	HMDB0059998		M-H	C12H14O8	58.6	97.5	-1.14022	96.6504	100 - 13.4 - 2.48 - 0.252	http://nonlinear.com/redirect/outbound?p=hmdb&param=HMDB0059998	Diphenol glucuronide		285.061	1	4.80577	1.37962e-07	6.00673
21.80_456.2927m/z	HMDB0062333		M-H2O-H	C31H41NO3	53.1	97.4	4.09437	72.917	100 - 34.5 - 6.38 - 0.834	http://nonlinear.com/redirect/outbound?p=hmdb&param=HMDB0062333	N-Docosahexaenoyl phenylalanine		456.293	1	21.7952	0.0700928	2.53475
44.74_838.5601m/z	HMDB0007957		M+FA-H	C45H80NO8P	55.4	97.3	-0.279711	80.2364	100 - 50.3 - 14 - 2.81 - 0.449	http://nonlinear.com/redirect/outbound?p=hmdb&param=HMDB0007957	PC(15:0/22:5(7Z,10Z,13Z,16Z,19Z))		838.56	1	44.7367	0.000263133	2.98507
44.74_838.5601m/z	HMDB0007956		M+FA-H	C45H80NO8P	55.4	97.3	-0.279711	80.2364	100 - 50.3 - 14 - 2.81 - 0.449	http://nonlinear.com/redirect/outbound?p=hmdb&param=HMDB0007956	PC(15:0/22:5(4Z,7Z,10Z,13Z,16Z))		838.56	1	44.7367	0.000263133	2.98507
44.74_838.5601m/z	HMDB0008658		M+FA-H	C45H80NO8P	55.4	97.3	-0.279711	80.2364	100 - 50.3 - 14 - 2.81 - 0.449	http://nonlinear.com/redirect/outbound?p=hmdb&param=HMDB0008658	PC(22:5(4Z,7Z,10Z,13Z,16Z)/15:0)		838.56	1	44.7367	0.000263133	2.98507
44.74_838.5601m/z	HMDB0008691		M+FA-H	C45H80NO8P	55.4	97.3	-0.279711	80.2364	100 - 50.3 - 14 - 2.81 - 0.449	http://nonlinear.com/redirect/outbound?p=hmdb&param=HMDB0008691	PC(22:5(7Z,10Z,13Z,16Z,19Z)/15:0)		838.56	1	44.7367	0.000263133	2.98507
7.68_201.1131m/z	HMDB0059708		M-H	C10H18O4	58.7	97.3	-0.848645	97.1911	100 - 11.2 - 1.39 - 0.109	http://nonlinear.com/redirect/outbound?p=hmdb&param=HMDB0059708	2-Ethylsuberic acid		201.113	1	7.68152	0.32017	1.49534
7.68_201.1131m/z	HMDB0059754		M-H	C10H18O4	58.7	97.3	-0.848645	97.1911	100 - 11.2 - 1.39 - 0.109	http://nonlinear.com/redirect/outbound?p=hmdb&param=HMDB0059754	3-Methylazelaic acid		201.113	1	7.68152	0.32017	1.49534
7.68_201.1131m/z	HMDB0062180		M-H	C10H18O4	58.7	97.3	-0.848645	97.1911	100 - 11.2 - 1.39 - 0.109	http://nonlinear.com/redirect/outbound?p=hmdb&param=HMDB0062180	N-lactoyl-Isoeucine		201.113	1	7.68152	0.32017	1.49534
7.68_201.1131m/z	HMDB0000792		M-H	C10H18O4	58.7	97.3	-0.848645	97.1911	100 - 11.2 - 1.39 - 0.109	http://nonlinear.com/redirect/outbound?p=hmdb&param=HMDB0000792	Sebacic acid		201.113	1	7.68152	0.32017	1.49534
52.38_728.5581m/z	HMDB0011375		M-H	C41H80NO7P	54	97.3	-2.58517	75.7136	100 - 45.9 - 11.7 - 2.16 - 0.317	http://nonlinear.com/redirect/outbound?p=hmdb&param=HMDB0011375	PE(P-18:0/18:1(9Z))		728.558	1	52.3751	0.0436001	2.19306
52.38_728.5581m/z	HMDB0011374		M-H	C41H80NO7P	54	97.3	-2.58517	75.7136	100 - 45.9 - 11.7 - 2.16 - 0.317	http://nonlinear.com/redirect/outbound?p=hmdb&param=HMDB0011374	PE(dm18:0/18:1(11Z))		728.558	1	52.3751	0.0436001	2.19306
52.38_728.5581m/z	HMDB0009082		M-H	C41H80NO7P	54	97.3	-2.58517	75.7136	100 - 45.9 - 11.7 - 2.16 - 0.317	http://nonlinear.com/redirect/outbound?p=hmdb&param=HMDB0009082	PE(18:1(9Z)/P-18:0)		728.558	1	52.3751	0.0436001	2.19306
52.38_728.5581m/z	HMDB0009049		M-H	C41H80NO7P	54	97.3	-2.58517	75.7136	100 - 45.9 - 11.7 - 2.16 - 0.317	http://nonlinear.com/redirect/outbound?p=hmdb&param=HMDB0009049	PE(18:1(11Z)/P-18:0)		728.558	1	52.3751	0.0436001	2.19306
20.37_185.1183m/z	HMDB0010724		M-H	C10H18O3	57.6	97.2	-0.0243898	91.0282	100 - 11.1 - 1.18	http://nonlinear.com/redirect/outbound?p=hmdb&param=HMDB0010724	3-Oxodecanoic acid		185.118	1	20.3667	0.473322	2.19551
20.37_185.1183m/z	HMDB0039533		M-H	C10H18O3	57.6	97.2	-0.0243898	91.0282	100 - 11.1 - 1.18	http://nonlinear.com/redirect/outbound?p=hmdb&param=HMDB0039533	(E)-10-Hydroxy-8-decenoic acid		185.118	1	20.3667	0.473322	2.19551
44.74_838.5601m/z	HMDB0009236		M+FA-H	C45H80NO8P	55.4	97.2	-0.279711	80.2364	100 - 50.3 - 14 - 2.81 - 0.449	http://nonlinear.com/redirect/outbound?p=hmdb&param=HMDB0009236	PE(20:0/20:5(5Z,8Z,11Z,14Z,17Z))		838.56	1	44.7367	0.000263133	2.98507
44.74_838.5601m/z	HMDB0009010		M+FA-H	C45H80NO8P	55.4	97.2	-0.279711	80.2364	100 - 50.3 - 14 - 2.81 - 0.449	http://nonlinear.com/redirect/outbound?p=hmdb&param=HMDB0009010	PE(18:0/22:5(4Z,7Z,10Z,13Z,16Z))		838.56	1	44.7367	0.000263133	2.98507
44.74_838.5601m/z	HMDB0009011		M+FA-H	C45H80NO8P	55.4	97.2	-0.279711	80.2364	100 - 50.3 - 14 - 2.81 - 0.449	http://nonlinear.com/redirect/outbound?p=hmdb&param=HMDB0009011	PE(18:0/22:5(7Z,10Z,13Z,16Z,19Z))		838.56	1	44.7367	0.000263133	2.98507
44.74_838.5601m/z	HMDB0009618		M+FA-H	C45H80NO8P	55.4	97.2	-0.279711	80.2364	100 - 50.3 - 14 - 2.81 - 0.449	http://nonlinear.com/redirect/outbound?p=hmdb&param=HMDB0009618	PE(22:5(4Z,7Z,10Z,13Z,16Z)/18:0)		838.56	1	44.7367	0.000263133	2.98507
44.74_838.5601m/z	HMDB0009460		M+FA-H	C45H80NO8P	55.4	97.2	-0.279711	80.2364	100 - 50.3 - 14 - 2.81 - 0.449	http://nonlinear.com/redirect/outbound?p=hmdb&param=HMDB0009460	PE(20:5(5Z,8Z,11Z,14Z,17Z)/20:0)		838.56	1	44.7367	0.000263133	2.98507
44.74_838.5601m/z	HMDB0009651		M+FA-H	C45H80NO8P	55.4	97.2	-0.279711	80.2364	100 - 50.3 - 14 - 2.81 - 0.449	http://nonlinear.com/redirect/outbound?p=hmdb&param=HMDB0009651	PE(22:5(7Z,10Z,13Z,16Z,19Z)/18:0)		838.56	1	44.7367	0.000263133	2.98507
5.85_192.0664m/z	HMDB0000821		M-H	C10H11NO3	58.9	97.2	-1.08243	98.7943	100 - 11.4 - 1.21	http://nonlinear.com/redirect/outbound?p=hmdb&param=HMDB0000821	Phenylacetylglycine		192.066	1	5.8511	0.646586	1.28155
5.85_192.0664m/z	HMDB0011723		M-H	C10H11NO3	58.9	97.2	-1.08243	98.7943	100 - 11.4 - 1.21	http://nonlinear.com/redirect/outbound?p=hmdb&param=HMDB0011723	2-Methylhippuric acid		192.066	1	5.8511	0.646586	1.28155
5.85_192.0664m/z	HMDB0013245		M-H	C10H11NO3	58.9	97.2	-1.08243	98.7943	100 - 11.4 - 1.21	http://nonlinear.com/redirect/outbound?p=hmdb&param=HMDB0013245	m-Methylhippuric acid		192.066	1	5.8511	0.646586	1.28155
5.85_192.0664m/z	HMDB0013292		M-H	C10H11NO3	58.9	97.2	-1.08243	98.7943	100 - 11.4 - 1.21	http://nonlinear.com/redirect/outbound?p=hmdb&param=HMDB0013292	p-Methylhippuric acid		192.066	1	5.8511	0.646586	1.28155
4.91_228.0875m/z	HMDB0061679		M+FA-H	C9H13NO3	58.2	97.2	-1.16844	95.0233	100 - 10.4 - 1.1	http://nonlinear.com/redirect/outbound?p=hmdb&param=HMDB0061679	3,4,5,6-Tetrahydrohippuric acid		228.088	1	4.91335	0.803054	1.23236
7.59_172.0976m/z	HMDB0000701		M-H	C8H15NO3	57.7	97.2	-1.7448	93.2313	100 - 9.3 - 1	http://nonlinear.com/redirect/outbound?p=hmdb&param=HMDB0000701	Hexanoylglycine		172.098	1	7.58938	0.115823	2.07572
26.22_491.2080m/z	HMDB0000579		M-H2O-H	C30H30N4O4	55.7	97.2	-1.76801	83.2145	100 - 34.4 - 6.56 - 0.901	http://nonlinear.com/redirect/outbound?p=hmdb&param=HMDB0000579	Deuteroporphyrin IX		491.208	1	26.2198	0.0961353	2.34055
20.14_467.2632m/z	HMDB0010339		M-H	C25H40O8	55.5	97.2	-3.85133	84.7985	100 - 27.8 - 5.36 - 0.775	http://nonlinear.com/redirect/outbound?p=hmdb&param=HMDB0010339	3-alpha-Androstanediol glucuronide		467.263	1	20.1375	0.00362203	14.0474
20.14_467.2632m/z	HMDB0010359		M-H	C25H40O8	55.5	97.2	-3.85133	84.7985	100 - 27.8 - 5.36 - 0.775	http://nonlinear.com/redirect/outbound?p=hmdb&param=HMDB0010359	17-Hydroxyandrostane-3-glucuronide		467.263	1	20.1375	0.00362203	14.0474
5.85_192.0664m/z	HMDB0001434		M-H2O-H	C10H13NO4	58.9	97.1	-0.990055	98.4565	100 - 11.5 - 1.42 - 0.113	http://nonlinear.com/redirect/outbound?p=hmdb&param=HMDB0001434	3-Methoxytyrosine		192.066	1	5.8511	0.646586	1.28155
5.85_192.0664m/z	HMDB0060747		M-H2O-H	C10H13NO4	58.9	97.1	-0.990055	98.4565	100 - 11.5 - 1.42 - 0.113	http://nonlinear.com/redirect/outbound?p=hmdb&param=HMDB0060747	3-O-Methyl-a-methyldopa		192.066	1	5.8511	0.646586	1.28155
25.70_293.2119m/z	HMDB0004706		M-H2O-H	C18H32O4	56.6	97	-1.17375	87.2345	100 - 20 - 2.71 - 0.277	http://nonlinear.com/redirect/outbound?p=hmdb&param=HMDB0004706	8(R)-Hydroperoxylinoleic acid		293.212	1	25.6962	0.282718	1.56767
25.70_293.2119m/z	HMDB0062281		M-H2O-H	C18H32O4	56.6	97	-1.17375	87.2345	100 - 20 - 2.71 - 0.277	http://nonlinear.com/redirect/outbound?p=hmdb&param=HMDB0062281	11-HpODE		293.212	1	25.6962	0.282718	1.56767
25.70_293.2119m/z	HMDB0062434		M-H2O-H	C18H32O4	56.6	97	-1.17375	87.2345	100 - 20 - 2.71 - 0.277	http://nonlinear.com/redirect/outbound?p=hmdb&param=HMDB0062434	(10E,12Z)-(9S)-9-Hydroperoxyoctadeca-10,12-dienoic acid		293.212	1	25.6962	0.282718	1.56767
25.70_293.2119m/z	HMDB0003871		M-H2O-H	C18H32O4	56.6	97	-1.17375	87.2345	100 - 20 - 2.71 - 0.277	http://nonlinear.com/redirect/outbound?p=hmdb&param=HMDB0003871	13-L-Hydroperoxylinoleic acid		293.212	1	25.6962	0.282718	1.56767
25.70_293.2119m/z	HMDB0006940		M-H2O-H	C18H32O4	56.6	97	-1.17375	87.2345	100 - 20 - 2.71 - 0.277	http://nonlinear.com/redirect/outbound?p=hmdb&param=HMDB0006940	9(S)-HPODE		293.212	1	25.6962	0.282718	1.56767
19.75_177.0919m/z	HMDB0002043		M-H	C11H14O2	58.5	97	-1.27165	97.144	100 - 12.1 - 1.08	http://nonlinear.com/redirect/outbound?p=hmdb&param=HMDB0002043	5-Phenylvaleric acid		177.092	1	19.7534	0.219487	1.16215
19.75_177.0919m/z	HMDB0035013		M-H	C11H14O2	58.5	97	-1.27165	97.144	100 - 12.1 - 1.08	http://nonlinear.com/redirect/outbound?p=hmdb&param=HMDB0035013	2-Phenylethyl propanoate		177.092	1	19.7534	0.219487	1.16215
19.75_177.0919m/z	HMDB0040287		M-H	C11H14O2	58.5	97	-1.27165	97.144	100 - 12.1 - 1.08	http://nonlinear.com/redirect/outbound?p=hmdb&param=HMDB0040287	1-Phenylethyl propanoate		177.092	1	19.7534	0.219487	1.16215
19.75_177.0919m/z	HMDB0040583		M-H	C11H14O2	58.5	97	-1.27165	97.144	100 - 12.1 - 1.08	http://nonlinear.com/redirect/outbound?p=hmdb&param=HMDB0040583	2-Methylpropyl benzoate		177.092	1	19.7534	0.219487	1.16215
19.75_177.0919m/z	HMDB0036235		M-H	C11H14O2	58.5	97	-1.27165	97.144	100 - 12.1 - 1.08	http://nonlinear.com/redirect/outbound?p=hmdb&param=HMDB0036235	alpha,alpha-Dimethylphenethyl formate		177.092	1	19.7534	0.219487	1.16215
19.75_177.0919m/z	HMDB0040411		M-H	C11H14O2	58.5	97	-1.27165	97.144	100 - 12.1 - 1.08	http://nonlinear.com/redirect/outbound?p=hmdb&param=HMDB0040411	Ethyl 3-phenylpropanoate		177.092	1	19.7534	0.219487	1.16215
19.75_177.0919m/z	HMDB0040425		M-H	C11H14O2	58.5	97	-1.27165	97.144	100 - 12.1 - 1.08	http://nonlinear.com/redirect/outbound?p=hmdb&param=HMDB0040425	Propyl phenylacetate		177.092	1	19.7534	0.219487	1.16215
19.75_177.0919m/z	HMDB0031250		M-H	C11H14O2	58.5	97	-1.27165	97.144	100 - 12.1 - 1.08	http://nonlinear.com/redirect/outbound?p=hmdb&param=HMDB0031250	Phenylmethyl 2-methylpropanoate		177.092	1	19.7534	0.219487	1.16215
19.75_177.0919m/z	HMDB0033376		M-H	C11H14O2	58.5	97	-1.27165	97.144	100 - 12.1 - 1.08	http://nonlinear.com/redirect/outbound?p=hmdb&param=HMDB0033376	Phenylmethyl butanoate		177.092	1	19.7534	0.219487	1.16215
19.75_177.0919m/z	HMDB0033386		M-H	C11H14O2	58.5	97	-1.27165	97.144	100 - 12.1 - 1.08	http://nonlinear.com/redirect/outbound?p=hmdb&param=HMDB0033386	3-Phenylpropyl acetate		177.092	1	19.7534	0.219487	1.16215
19.75_177.0919m/z	HMDB0040426		M-H	C11H14O2	58.5	97	-1.27165	97.144	100 - 12.1 - 1.08	http://nonlinear.com/redirect/outbound?p=hmdb&param=HMDB0040426	Isopropyl phenylacetate		177.092	1	19.7534	0.219487	1.16215
19.75_177.0919m/z	HMDB0036385		M-H	C11H14O2	58.5	97	-1.27165	97.144	100 - 12.1 - 1.08	http://nonlinear.com/redirect/outbound?p=hmdb&param=HMDB0036385	Methyl 4-phenylbutanoate		177.092	1	19.7534	0.219487	1.16215
24.43_453.2853m/z	HMDB0000427		M+FA-H	C24H40O5	56.3	97	-1.28827	85.9651	100 - 26.6 - 4.43 - 0.551	http://nonlinear.com/redirect/outbound?p=hmdb&param=HMDB0000427	3b,7b,12a-Trihydroxy-5a-Cholanoic acid		453.285	1	24.4349	0.00880166	8.18389
24.43_453.2853m/z	HMDB0000364		M+FA-H	C24H40O5	56.3	97	-1.28827	85.9651	100 - 26.6 - 4.43 - 0.551	http://nonlinear.com/redirect/outbound?p=hmdb&param=HMDB0000364	3a,6a,7b-Trihydroxy-5b-cholanoic acid		453.285	1	24.4349	0.00880166	8.18389
24.43_453.2853m/z	HMDB0000432		M+FA-H	C24H40O5	56.3	97	-1.28827	85.9651	100 - 26.6 - 4.43 - 0.551	http://nonlinear.com/redirect/outbound?p=hmdb&param=HMDB0000432	3a,7b,12a-Trihydroxy-5a-Cholanoic acid		453.285	1	24.4349	0.00880166	8.18389
24.43_453.2853m/z	HMDB0000865		M+FA-H	C24H40O5	56.3	97	-1.28827	85.9651	100 - 26.6 - 4.43 - 0.551	http://nonlinear.com/redirect/outbound?p=hmdb&param=HMDB0000865	Muricholic acid		453.285	1	24.4349	0.00880166	8.18389
24.43_453.2853m/z	HMDB0000414		M+FA-H	C24H40O5	56.3	97	-1.28827	85.9651	100 - 26.6 - 4.43 - 0.551	http://nonlinear.com/redirect/outbound?p=hmdb&param=HMDB0000414	1b,3a,7a-Trihydroxy-5b-cholanoic acid		453.285	1	24.4349	0.00880166	8.18389
24.43_453.2853m/z	HMDB0000395		M+FA-H	C24H40O5	56.3	97	-1.28827	85.9651	100 - 26.6 - 4.43 - 0.551	http://nonlinear.com/redirect/outbound?p=hmdb&param=HMDB0000395	3b,7b,12a-Trihydroxy-5b-cholanoic acid		453.285	1	24.4349	0.00880166	8.18389
24.43_453.2853m/z	HMDB0000415		M+FA-H	C24H40O5	56.3	97	-1.28827	85.9651	100 - 26.6 - 4.43 - 0.551	http://nonlinear.com/redirect/outbound?p=hmdb&param=HMDB0000415	3a,6b,7b-Trihydroxy-5b-cholanoic acid		453.285	1	24.4349	0.00880166	8.18389
24.43_453.2853m/z	HMDB0000917		M+FA-H	C24H40O5	56.3	97	-1.28827	85.9651	100 - 26.6 - 4.43 - 0.551	http://nonlinear.com/redirect/outbound?p=hmdb&param=HMDB0000917	Ursocholic acid		453.285	1	24.4349	0.00880166	8.18389
24.43_453.2853m/z	HMDB0000619		M+FA-H	C24H40O5	56.3	97	-1.28827	85.9651	100 - 26.6 - 4.43 - 0.551	http://nonlinear.com/redirect/outbound?p=hmdb&param=HMDB0000619	Cholic acid		453.285	1	24.4349	0.00880166	8.18389
24.43_453.2853m/z	HMDB0000376		M+FA-H	C24H40O5	56.3	97	-1.28827	85.9651	100 - 26.6 - 4.43 - 0.551	http://nonlinear.com/redirect/outbound?p=hmdb&param=HMDB0000376	3b,7a,12a-Trihydroxy-5a-Cholanoic acid		453.285	1	24.4349	0.00880166	8.18389
24.43_453.2853m/z	HMDB0000419		M+FA-H	C24H40O5	56.3	97	-1.28827	85.9651	100 - 26.6 - 4.43 - 0.551	http://nonlinear.com/redirect/outbound?p=hmdb&param=HMDB0000419	3b,7a,12a-Trihydroxy-5b-cholanoic acid		453.285	1	24.4349	0.00880166	8.18389
24.43_453.2853m/z	HMDB0000390		M+FA-H	C24H40O5	56.3	97	-1.28827	85.9651	100 - 26.6 - 4.43 - 0.551	http://nonlinear.com/redirect/outbound?p=hmdb&param=HMDB0000390	3a,7b,12b-Trihydroxy-5b-cholanoic acid		453.285	1	24.4349	0.00880166	8.18389
24.43_453.2853m/z	HMDB0000326		M+FA-H	C24H40O5	56.3	97	-1.28827	85.9651	100 - 26.6 - 4.43 - 0.551	http://nonlinear.com/redirect/outbound?p=hmdb&param=HMDB0000326	1b,3a,12a-Trihydroxy-5b-cholanoic acid		453.285	1	24.4349	0.00880166	8.18389
24.43_453.2853m/z	HMDB0000330		M+FA-H	C24H40O5	56.3	97	-1.28827	85.9651	100 - 26.6 - 4.43 - 0.551	http://nonlinear.com/redirect/outbound?p=hmdb&param=HMDB0000330	3a,4b,12a-Trihydroxy-5b-cholanoic acid		453.285	1	24.4349	0.00880166	8.18389
24.43_453.2853m/z	HMDB0000312		M+FA-H	C24H40O5	56.3	97	-1.28827	85.9651	100 - 26.6 - 4.43 - 0.551	http://nonlinear.com/redirect/outbound?p=hmdb&param=HMDB0000312	3a,7a,12b-Trihydroxy-5b-cholanoic acid		453.285	1	24.4349	0.00880166	8.18389
24.43_453.2853m/z	HMDB0000404		M+FA-H	C24H40O5	56.3	97	-1.28827	85.9651	100 - 26.6 - 4.43 - 0.551	http://nonlinear.com/redirect/outbound?p=hmdb&param=HMDB0000404	2b,3a,7a-Trihydroxy-5b-cholanoic acid		453.285	1	24.4349	0.00880166	8.18389
24.43_453.2853m/z	HMDB0000506		M+FA-H	C24H40O5	56.3	97	-1.28827	85.9651	100 - 26.6 - 4.43 - 0.551	http://nonlinear.com/redirect/outbound?p=hmdb&param=HMDB0000506	Alpha-Muricholic acid		453.285	1	24.4349	0.00880166	8.18389
24.43_453.2853m/z	HMDB0000320		M+FA-H	C24H40O5	56.3	97	-1.28827	85.9651	100 - 26.6 - 4.43 - 0.551	http://nonlinear.com/redirect/outbound?p=hmdb&param=HMDB0000320	3a,4b,7a-Trihydroxy-5b-cholanoic acid		453.285	1	24.4349	0.00880166	8.18389
24.43_453.2853m/z	HMDB0000760		M+FA-H	C24H40O5	56.3	97	-1.28827	85.9651	100 - 26.6 - 4.43 - 0.551	http://nonlinear.com/redirect/outbound?p=hmdb&param=HMDB0000760	Hyocholic acid		453.285	1	24.4349	0.00880166	8.18389
24.43_453.2853m/z	HMDB0000505		M+FA-H	C24H40O5	56.3	97	-1.28827	85.9651	100 - 26.6 - 4.43 - 0.551	http://nonlinear.com/redirect/outbound?p=hmdb&param=HMDB0000505	Allocholic acid		453.285	1	24.4349	0.00880166	8.18389
24.43_453.2853m/z	HMDB0000527		M+FA-H	C24H40O5	56.3	97	-1.28827	85.9651	100 - 26.6 - 4.43 - 0.551	http://nonlinear.com/redirect/outbound?p=hmdb&param=HMDB0000527	6a,12a-Dihydroxylithocholic acid		453.285	1	24.4349	0.00880166	8.18389
24.43_453.2853m/z	HMDB0000371		M+FA-H	C24H40O5	56.3	97	-1.28827	85.9651	100 - 26.6 - 4.43 - 0.551	http://nonlinear.com/redirect/outbound?p=hmdb&param=HMDB0000371	1,3,12-Trihydroxycholan-24-oic acid		453.285	1	24.4349	0.00880166	8.18389
21.23_333.2065m/z	HMDB0001335		M-H2O-H	C20H32O5	56	97	-1.80969	85.3276	100 - 22.2 - 3.37 - 0.385	http://nonlinear.com/redirect/outbound?p=hmdb&param=HMDB0001335	Prostaglandin I2		333.206	1	21.234	0.0650988	1.47745
21.23_333.2065m/z	HMDB0035338		M-H2O-H	C20H32O5	56	97	-1.80969	85.3276	100 - 22.2 - 3.37 - 0.385	http://nonlinear.com/redirect/outbound?p=hmdb&param=HMDB0035338	Sterebin B		333.206	1	21.234	0.0650988	1.47745
21.23_333.2065m/z	HMDB0035339		M-H2O-H	C20H32O5	56	97	-1.80969	85.3276	100 - 22.2 - 3.37 - 0.385	http://nonlinear.com/redirect/outbound?p=hmdb&param=HMDB0035339	Sterebin C		333.206	1	21.234	0.0650988	1.47745
20.58_453.2848m/z	HMDB0000427		M+FA-H	C24H40O5	57.3	97	-2.42755	92.3765	100 - 26.6 - 4.43 - 0.551	http://nonlinear.com/redirect/outbound?p=hmdb&param=HMDB0000427	3b,7b,12a-Trihydroxy-5a-Cholanoic acid		453.285	1	20.5834	0.418752	2.88488
20.58_453.2848m/z	HMDB0000364		M+FA-H	C24H40O5	57.3	97	-2.42755	92.3765	100 - 26.6 - 4.43 - 0.551	http://nonlinear.com/redirect/outbound?p=hmdb&param=HMDB0000364	3a,6a,7b-Trihydroxy-5b-cholanoic acid		453.285	1	20.5834	0.418752	2.88488
20.58_453.2848m/z	HMDB0000432		M+FA-H	C24H40O5	57.3	97	-2.42755	92.3765	100 - 26.6 - 4.43 - 0.551	http://nonlinear.com/redirect/outbound?p=hmdb&param=HMDB0000432	3a,7b,12a-Trihydroxy-5a-Cholanoic acid		453.285	1	20.5834	0.418752	2.88488
20.58_453.2848m/z	HMDB0000865		M+FA-H	C24H40O5	57.3	97	-2.42755	92.3765	100 - 26.6 - 4.43 - 0.551	http://nonlinear.com/redirect/outbound?p=hmdb&param=HMDB0000865	Muricholic acid		453.285	1	20.5834	0.418752	2.88488
20.58_453.2848m/z	HMDB0000414		M+FA-H	C24H40O5	57.3	97	-2.42755	92.3765	100 - 26.6 - 4.43 - 0.551	http://nonlinear.com/redirect/outbound?p=hmdb&param=HMDB0000414	1b,3a,7a-Trihydroxy-5b-cholanoic acid		453.285	1	20.5834	0.418752	2.88488
20.58_453.2848m/z	HMDB0000395		M+FA-H	C24H40O5	57.3	97	-2.42755	92.3765	100 - 26.6 - 4.43 - 0.551	http://nonlinear.com/redirect/outbound?p=hmdb&param=HMDB0000395	3b,7b,12a-Trihydroxy-5b-cholanoic acid		453.285	1	20.5834	0.418752	2.88488
20.58_453.2848m/z	HMDB0000415		M+FA-H	C24H40O5	57.3	97	-2.42755	92.3765	100 - 26.6 - 4.43 - 0.551	http://nonlinear.com/redirect/outbound?p=hmdb&param=HMDB0000415	3a,6b,7b-Trihydroxy-5b-cholanoic acid		453.285	1	20.5834	0.418752	2.88488
20.58_453.2848m/z	HMDB0000917		M+FA-H	C24H40O5	57.3	97	-2.42755	92.3765	100 - 26.6 - 4.43 - 0.551	http://nonlinear.com/redirect/outbound?p=hmdb&param=HMDB0000917	Ursocholic acid		453.285	1	20.5834	0.418752	2.88488
20.58_453.2848m/z	HMDB0000619		M+FA-H	C24H40O5	57.3	97	-2.42755	92.3765	100 - 26.6 - 4.43 - 0.551	http://nonlinear.com/redirect/outbound?p=hmdb&param=HMDB0000619	Cholic acid		453.285	1	20.5834	0.418752	2.88488
20.58_453.2848m/z	HMDB0000376		M+FA-H	C24H40O5	57.3	97	-2.42755	92.3765	100 - 26.6 - 4.43 - 0.551	http://nonlinear.com/redirect/outbound?p=hmdb&param=HMDB0000376	3b,7a,12a-Trihydroxy-5a-Cholanoic acid		453.285	1	20.5834	0.418752	2.88488
20.58_453.2848m/z	HMDB0000419		M+FA-H	C24H40O5	57.3	97	-2.42755	92.3765	100 - 26.6 - 4.43 - 0.551	http://nonlinear.com/redirect/outbound?p=hmdb&param=HMDB0000419	3b,7a,12a-Trihydroxy-5b-cholanoic acid		453.285	1	20.5834	0.418752	2.88488
20.58_453.2848m/z	HMDB0000390		M+FA-H	C24H40O5	57.3	97	-2.42755	92.3765	100 - 26.6 - 4.43 - 0.551	http://nonlinear.com/redirect/outbound?p=hmdb&param=HMDB0000390	3a,7b,12b-Trihydroxy-5b-cholanoic acid		453.285	1	20.5834	0.418752	2.88488
20.58_453.2848m/z	HMDB0000326		M+FA-H	C24H40O5	57.3	97	-2.42755	92.3765	100 - 26.6 - 4.43 - 0.551	http://nonlinear.com/redirect/outbound?p=hmdb&param=HMDB0000326	1b,3a,12a-Trihydroxy-5b-cholanoic acid		453.285	1	20.5834	0.418752	2.88488
20.58_453.2848m/z	HMDB0000330		M+FA-H	C24H40O5	57.3	97	-2.42755	92.3765	100 - 26.6 - 4.43 - 0.551	http://nonlinear.com/redirect/outbound?p=hmdb&param=HMDB0000330	3a,4b,12a-Trihydroxy-5b-cholanoic acid		453.285	1	20.5834	0.418752	2.88488
20.58_453.2848m/z	HMDB0000312		M+FA-H	C24H40O5	57.3	97	-2.42755	92.3765	100 - 26.6 - 4.43 - 0.551	http://nonlinear.com/redirect/outbound?p=hmdb&param=HMDB0000312	3a,7a,12b-Trihydroxy-5b-cholanoic acid		453.285	1	20.5834	0.418752	2.88488
20.58_453.2848m/z	HMDB0000404		M+FA-H	C24H40O5	57.3	97	-2.42755	92.3765	100 - 26.6 - 4.43 - 0.551	http://nonlinear.com/redirect/outbound?p=hmdb&param=HMDB0000404	2b,3a,7a-Trihydroxy-5b-cholanoic acid		453.285	1	20.5834	0.418752	2.88488
20.58_453.2848m/z	HMDB0000506		M+FA-H	C24H40O5	57.3	97	-2.42755	92.3765	100 - 26.6 - 4.43 - 0.551	http://nonlinear.com/redirect/outbound?p=hmdb&param=HMDB0000506	Alpha-Muricholic acid		453.285	1	20.5834	0.418752	2.88488
20.58_453.2848m/z	HMDB0000320		M+FA-H	C24H40O5	57.3	97	-2.42755	92.3765	100 - 26.6 - 4.43 - 0.551	http://nonlinear.com/redirect/outbound?p=hmdb&param=HMDB0000320	3a,4b,7a-Trihydroxy-5b-cholanoic acid		453.285	1	20.5834	0.418752	2.88488
20.58_453.2848m/z	HMDB0000760		M+FA-H	C24H40O5	57.3	97	-2.42755	92.3765	100 - 26.6 - 4.43 - 0.551	http://nonlinear.com/redirect/outbound?p=hmdb&param=HMDB0000760	Hyocholic acid		453.285	1	20.5834	0.418752	2.88488
20.58_453.2848m/z	HMDB0000505		M+FA-H	C24H40O5	57.3	97	-2.42755	92.3765	100 - 26.6 - 4.43 - 0.551	http://nonlinear.com/redirect/outbound?p=hmdb&param=HMDB0000505	Allocholic acid		453.285	1	20.5834	0.418752	2.88488
20.58_453.2848m/z	HMDB0000527		M+FA-H	C24H40O5	57.3	97	-2.42755	92.3765	100 - 26.6 - 4.43 - 0.551	http://nonlinear.com/redirect/outbound?p=hmdb&param=HMDB0000527	6a,12a-Dihydroxylithocholic acid		453.285	1	20.5834	0.418752	2.88488
20.58_453.2848m/z	HMDB0000371		M+FA-H	C24H40O5	57.3	97	-2.42755	92.3765	100 - 26.6 - 4.43 - 0.551	http://nonlinear.com/redirect/outbound?p=hmdb&param=HMDB0000371	1,3,12-Trihydroxycholan-24-oic acid		453.285	1	20.5834	0.418752	2.88488
8.72_447.0917m/z	HMDB0041759		M-H	C21H20O11	57.1	97	-3.51482	92.5709	100 - 23.4 - 4.87 - 0.712	http://nonlinear.com/redirect/outbound?p=hmdb&param=HMDB0041759	Naringenin 4'-O-glucuronide		447.092	1	8.72403	0.000406327	19.5406
1.92_243.0614m/z	HMDB0015188		M+FA-H	C8H10N2O4	58.2	97	-4.1866	98.7555	100 - 9.65 - 1.24	http://nonlinear.com/redirect/outbound?p=hmdb&param=HMDB0015188	Mimosine		243.061	1	1.92425	0.0163154	1.39447
21.23_333.2065m/z	HMDB0036828		M-H	C20H30O4	56	96.9	-1.90723	85.5501	100 - 22.1 - 3.15 - 0.337	http://nonlinear.com/redirect/outbound?p=hmdb&param=HMDB0036828	Dehydropinifolic acid		333.206	1	21.234	0.0650988	1.47745
8.72_447.0917m/z	HMDB0037359		M-H	C21H20O11	57.1	96.9	-3.51482	92.5709	100 - 23.4 - 4.87 - 0.712	http://nonlinear.com/redirect/outbound?p=hmdb&param=HMDB0037359	Azaleatin 3-arabinoside		447.092	1	8.72403	0.000406327	19.5406
23.59_221.0819m/z	HMDB0029699		M+FA-H	C11H12O2	57.4	96.8	-0.403128	90.6243	100 - 12.1 - 1.08	http://nonlinear.com/redirect/outbound?p=hmdb&param=HMDB0029699	Cinnamyl acetate		221.082	1	23.59	0.0922613	1.17716
23.59_221.0819m/z	HMDB0037142		M+FA-H	C11H12O2	57.4	96.8	-0.403128	90.6243	100 - 12.1 - 1.08	http://nonlinear.com/redirect/outbound?p=hmdb&param=HMDB0037142	2-(Phenylethenyl)-1,3-dioxolane		221.082	1	23.59	0.0922613	1.17716
23.59_221.0819m/z	HMDB0036905		M+FA-H	C11H12O2	57.4	96.8	-0.403128	90.6243	100 - 12.1 - 1.08	http://nonlinear.com/redirect/outbound?p=hmdb&param=HMDB0036905	2-Propenyl phenylacetate		221.082	1	23.59	0.0922613	1.17716
23.59_221.0819m/z	HMDB0033834		M+FA-H	C11H12O2	57.4	96.8	-0.403128	90.6243	100 - 12.1 - 1.08	http://nonlinear.com/redirect/outbound?p=hmdb&param=HMDB0033834	Ethyl cinnamate		221.082	1	23.59	0.0922613	1.17716
5.85_192.0664m/z	HMDB0060366		M-H	C10H11NO3	58.9	96.8	-1.08243	98.7943	100 - 11.4 - 1.21	http://nonlinear.com/redirect/outbound?p=hmdb&param=HMDB0060366	3-Carbamoyl-2-phenylpropionaldehyde		192.066	1	5.8511	0.646586	1.28155
7.68_201.1131m/z	HMDB0039794		M+FA-H	C9H16O2	58.8	96.8	-1.09872	98.7865	100 - 9.99 - 0.858	http://nonlinear.com/redirect/outbound?p=hmdb&param=HMDB0039794	Methyl 4Z-octenoate		201.113	1	7.68152	0.32017	1.49534
7.68_201.1131m/z	HMDB0038272		M+FA-H	C9H16O2	58.8	96.8	-1.09872	98.7865	100 - 9.99 - 0.858	http://nonlinear.com/redirect/outbound?p=hmdb&param=HMDB0038272	2-Hexenyl propionate		201.113	1	7.68152	0.32017	1.49534
7.68_201.1131m/z	HMDB0038275		M+FA-H	C9H16O2	58.8	96.8	-1.09872	98.7865	100 - 9.99 - 0.858	http://nonlinear.com/redirect/outbound?p=hmdb&param=HMDB0038275	cis-3-Hexenyl propanoate		201.113	1	7.68152	0.32017	1.49534
7.68_201.1131m/z	HMDB0032265		M+FA-H	C9H16O2	58.8	96.8	-1.09872	98.7865	100 - 9.99 - 0.858	http://nonlinear.com/redirect/outbound?p=hmdb&param=HMDB0032265	cis-Ethyl 4-heptenoate		201.113	1	7.68152	0.32017	1.49534
7.68_201.1131m/z	HMDB0037618		M+FA-H	C9H16O2	58.8	96.8	-1.09872	98.7865	100 - 9.99 - 0.858	http://nonlinear.com/redirect/outbound?p=hmdb&param=HMDB0037618	(E)-3-Heptenyl acetate		201.113	1	7.68152	0.32017	1.49534
4.53_443.1187m/z	HMDB0030055		M+FA-H	C18H22O10	54.9	96.8	-2.04475	80.257	100 - 20.1 - 3.97 - 0.527	http://nonlinear.com/redirect/outbound?p=hmdb&param=HMDB0030055	Taraxacoside		443.119	1	4.52987	0.0133386	Infinity
35.92_463.3417m/z	HMDB0062675		M+FA-H	C27H46O3	57.4	96.8	-2.82424	93.6129	100 - 29.8 - 4.91 - 0.581	http://nonlinear.com/redirect/outbound?p=hmdb&param=HMDB0062675	4beta,24S-dihydroxycholesterol		463.342	1	35.9232	0.525958	1.75156
35.92_463.3417m/z	HMDB0006281		M+FA-H	C27H46O3	57.4	96.8	-2.82424	93.6129	100 - 29.8 - 4.91 - 0.581	http://nonlinear.com/redirect/outbound?p=hmdb&param=HMDB0006281	7-a,27-Dihydroxycholesterol		463.342	1	35.9232	0.525958	1.75156
35.92_463.3417m/z	HMDB0006894		M+FA-H	C27H46O3	57.4	96.8	-2.82424	93.6129	100 - 29.8 - 4.91 - 0.581	http://nonlinear.com/redirect/outbound?p=hmdb&param=HMDB0006894	3a,7a-Dihydroxy-5b-cholestan-26-al		463.342	1	35.9232	0.525958	1.75156
35.92_463.3417m/z	HMDB0060136		M+FA-H	C27H46O3	57.4	96.8	-2.82424	93.6129	100 - 29.8 - 4.91 - 0.581	http://nonlinear.com/redirect/outbound?p=hmdb&param=HMDB0060136	(24S)-7alpha,24-Dihydroxycholesterol		463.342	1	35.9232	0.525958	1.75156
35.92_463.3417m/z	HMDB0062664		M+FA-H	C27H46O3	57.4	96.8	-2.82424	93.6129	100 - 29.8 - 4.91 - 0.581	http://nonlinear.com/redirect/outbound?p=hmdb&param=HMDB0062664	4beta,7alpha-dihydroxycholesterol		463.342	1	35.9232	0.525958	1.75156
35.92_463.3417m/z	HMDB0062607		M+FA-H	C27H46O3	57.4	96.8	-2.82424	93.6129	100 - 29.8 - 4.91 - 0.581	http://nonlinear.com/redirect/outbound?p=hmdb&param=HMDB0062607	(25R)-4beta,26-dihydroxycholesterol		463.342	1	35.9232	0.525958	1.75156
35.92_463.3417m/z	HMDB0011644		M+FA-H	C27H46O3	57.4	96.8	-2.82424	93.6129	100 - 29.8 - 4.91 - 0.581	http://nonlinear.com/redirect/outbound?p=hmdb&param=HMDB0011644	(24R)-Cholest-5-ene-3-beta,7-alpha,24-triol		463.342	1	35.9232	0.525958	1.75156
35.92_463.3417m/z	HMDB0006280		M+FA-H	C27H46O3	57.4	96.8	-2.82424	93.6129	100 - 29.8 - 4.91 - 0.581	http://nonlinear.com/redirect/outbound?p=hmdb&param=HMDB0006280	7-a,25-Dihydroxycholesterol		463.342	1	35.9232	0.525958	1.75156
35.92_463.3417m/z	HMDB0006764		M+FA-H	C27H46O3	57.4	96.8	-2.82424	93.6129	100 - 29.8 - 4.91 - 0.581	http://nonlinear.com/redirect/outbound?p=hmdb&param=HMDB0006764	17a,20a-Dihydroxycholesterol		463.342	1	35.9232	0.525958	1.75156
35.92_463.3417m/z	HMDB0006763		M+FA-H	C27H46O3	57.4	96.8	-2.82424	93.6129	100 - 29.8 - 4.91 - 0.581	http://nonlinear.com/redirect/outbound?p=hmdb&param=HMDB0006763	20a,22b-Dihydroxycholesterol		463.342	1	35.9232	0.525958	1.75156
20.41_349.2017m/z	HMDB0000322		M+FA-H	C19H28O3	57.7	96.7	-1.0296	92.8867	100 - 21 - 2.71 - 0.261	http://nonlinear.com/redirect/outbound?p=hmdb&param=HMDB0000322	16-Oxoandrostenediol		349.202	1	20.4131	0.000180415	4.17303
20.41_349.2017m/z	HMDB0000352		M+FA-H	C19H28O3	57.7	96.7	-1.0296	92.8867	100 - 21 - 2.71 - 0.261	http://nonlinear.com/redirect/outbound?p=hmdb&param=HMDB0000352	16a-Hydroxydehydroisoandrosterone		349.202	1	20.4131	0.000180415	4.17303
7.68_201.1131m/z	HMDB0032491		M+FA-H	C9H16O2	58.8	96.7	-1.09872	98.7865	100 - 9.99 - 0.858	http://nonlinear.com/redirect/outbound?p=hmdb&param=HMDB0032491	Prenyl isobutyrate		201.113	1	7.68152	0.32017	1.49534
4.16_239.9968m/z	HMDB0060002		M-H	C9H7NO5S	57	96.7	-1.65341	90.4154	100 - 11.2 - 6.11 - 0.6	http://nonlinear.com/redirect/outbound?p=hmdb&param=HMDB0060002	Indole-3-carboxilic acid-O-sulphate		239.997	1	4.16132	0.00273434	1.87773
21.31_485.2887m/z	HMDB0012558		M+FA-H	C28H40O4	54.2	96.7	-4.82966	79.784	100 - 30.9 - 5.43 - 0.696	http://nonlinear.com/redirect/outbound?p=hmdb&param=HMDB0012558	13'-Carboxy-gamma-tocotrienol		485.289	1	21.312	0.0797276	2.49968
21.31_485.2887m/z	HMDB0040764		M+FA-H	C28H40O4	54.2	96.7	-4.82966	79.784	100 - 30.9 - 5.43 - 0.696	http://nonlinear.com/redirect/outbound?p=hmdb&param=HMDB0040764	Bolegrevilol		485.289	1	21.312	0.0797276	2.49968
21.31_485.2887m/z	HMDB0040748		M+FA-H	C28H40O4	54.2	96.7	-4.82966	79.784	100 - 30.9 - 5.43 - 0.696	http://nonlinear.com/redirect/outbound?p=hmdb&param=HMDB0040748	2-Acetoxy-3-geranylgeranyl-1,4-dihydroxybenzene		485.289	1	21.312	0.0797276	2.49968
21.31_485.2887m/z	HMDB0034349		M+FA-H	C28H40O4	54.2	96.7	-4.82966	79.784	100 - 30.9 - 5.43 - 0.696	http://nonlinear.com/redirect/outbound?p=hmdb&param=HMDB0034349	Suillin		485.289	1	21.312	0.0797276	2.49968
25.70_293.2119m/z	HMDB0040900		M-H2O-H	C18H32O4	56.5	96.6	-1.17375	87.2345	100 - 20 - 2.71 - 0.277	http://nonlinear.com/redirect/outbound?p=hmdb&param=HMDB0040900	(卤)-(E)-13-Hydroxy-10-oxo-11-octadecenoic acid		293.212	1	25.6962	0.282718	1.56767
25.70_293.2119m/z	HMDB0010221		M-H2O-H	C18H32O4	56.5	96.6	-1.17375	87.2345	100 - 20 - 2.71 - 0.277	http://nonlinear.com/redirect/outbound?p=hmdb&param=HMDB0010221	9,10-DiHODE		293.212	1	25.6962	0.282718	1.56767
25.70_293.2119m/z	HMDB0010208		M-H2O-H	C18H32O4	56.5	96.6	-1.17375	87.2345	100 - 20 - 2.71 - 0.277	http://nonlinear.com/redirect/outbound?p=hmdb&param=HMDB0010208	15,16-DiHODE		293.212	1	25.6962	0.282718	1.56767
25.70_293.2119m/z	HMDB0010201		M-H2O-H	C18H32O4	56.5	96.6	-1.17375	87.2345	100 - 20 - 2.71 - 0.277	http://nonlinear.com/redirect/outbound?p=hmdb&param=HMDB0010201	12,13-DiHODE		293.212	1	25.6962	0.282718	1.56767
21.00_325.2019m/z	HMDB0036422		M+FA-H	C17H28O3	58.1	96.5	-0.48121	94.7721	100 - 18.8 - 2.29 - 0.209	http://nonlinear.com/redirect/outbound?p=hmdb&param=HMDB0036422	Fauronyl acetate		325.202	1	21.0015	0.00135607	6.04615
25.70_293.2119m/z	HMDB0029969		M-H	C18H30O3	56.5	96.5	-1.24562	87.463	100 - 19.9 - 2.5 - 0.234	http://nonlinear.com/redirect/outbound?p=hmdb&param=HMDB0029969	Squamostanal A		293.212	1	25.6962	0.282718	1.56767
7.34_181.0504m/z	HMDB0033624		M-H	C9H10O4	58.1	96.5	-1.31118	95.3888	100 - 10 - 1.27	http://nonlinear.com/redirect/outbound?p=hmdb&param=HMDB0033624	(卤)-2-Hydroxy-3-(2-hydroxyphenyl)propanoic acid		181.05	1	7.3436	0.000958738	2.56598
7.34_181.0504m/z	HMDB0000755		M-H	C9H10O4	58.1	96.5	-1.31118	95.3888	100 - 10 - 1.27	http://nonlinear.com/redirect/outbound?p=hmdb&param=HMDB0000755	Hydroxyphenyllactic acid		181.05	1	7.3436	0.000958738	2.56598
7.34_181.0504m/z	HMDB0062595		M-H	C9H10O4	58.1	96.5	-1.31118	95.3888	100 - 10 - 1.27	http://nonlinear.com/redirect/outbound?p=hmdb&param=HMDB0062595	Meta-hydroxyphenylhydracrylic Acid		181.05	1	7.3436	0.000958738	2.56598
7.34_181.0504m/z	HMDB0002643		M-H	C9H10O4	58.1	96.5	-1.31118	95.3888	100 - 10 - 1.27	http://nonlinear.com/redirect/outbound?p=hmdb&param=HMDB0002643	3-(3-Hydroxyphenyl)-3-hydroxypropanoic acid		181.05	1	7.3436	0.000958738	2.56598
21.76_535.2208m/z	HMDB0014367		M+FA-H	C24H34N4O5S	55.7	96.5	-4.80965	87.5309	100 - 28.8 - 9.55 - 1.92 - 0.306	http://nonlinear.com/redirect/outbound?p=hmdb&param=HMDB0014367	Glimepiride		535.221	1	21.7645	0.115802	2.60896
26.51_1017.4960m/z	HMDB0041342		M-H	C49H78O22	52.9	96.4	4.72759	73.3661	100 - 54.7 - 19.2 - 5.05 - 1.09 - 0.203	http://nonlinear.com/redirect/outbound?p=hmdb&param=HMDB0041342	Chinenoside II		1017.5	1	26.5106	0.416638	2.16861
25.60_267.1964m/z	HMDB0030939		M+FA-H	C15H26O	58.5	96.4	-0.786534	97.1053	100 - 16.6 - 1.49	http://nonlinear.com/redirect/outbound?p=hmdb&param=HMDB0030939	alpha-Triticene		267.196	1	25.604	0.000697426	2.28586
25.60_267.1964m/z	HMDB0035663		M+FA-H	C15H26O	58.5	96.4	-0.786534	97.1053	100 - 16.6 - 1.49	http://nonlinear.com/redirect/outbound?p=hmdb&param=HMDB0035663	(S)-Nerolidol		267.196	1	25.604	0.000697426	2.28586
25.60_267.1964m/z	HMDB0035811		M+FA-H	C15H26O	58.5	96.4	-0.786534	97.1053	100 - 16.6 - 1.49	http://nonlinear.com/redirect/outbound?p=hmdb&param=HMDB0035811	Shyobunol		267.196	1	25.604	0.000697426	2.28586
25.60_267.1964m/z	HMDB0035662		M+FA-H	C15H26O	58.5	96.4	-0.786534	97.1053	100 - 16.6 - 1.49	http://nonlinear.com/redirect/outbound?p=hmdb&param=HMDB0035662	Nerolidol		267.196	1	25.604	0.000697426	2.28586
20.41_349.2017m/z	HMDB0012633		M-H2O-H	C20H32O6	57.3	96.4	-0.850591	91.2006	100 - 22.2 - 3.59 - 0.431	http://nonlinear.com/redirect/outbound?p=hmdb&param=HMDB0012633	20-COOH-10,11-dihydro-LTB4		349.202	1	20.4131	0.000180415	4.17303
25.70_293.2119m/z	HMDB0029786		M-H	C18H30O3	56.5	96.4	-1.24562	87.463	100 - 19.9 - 2.5 - 0.234	http://nonlinear.com/redirect/outbound?p=hmdb&param=HMDB0029786	10-Oxo-11-octadecen-13-olide		293.212	1	25.6962	0.282718	1.56767
21.23_333.2065m/z	HMDB0001452		M-H2O-H	C20H32O5	55.9	96.4	-1.80969	85.3276	100 - 22.2 - 3.37 - 0.385	http://nonlinear.com/redirect/outbound?p=hmdb&param=HMDB0001452	Thromboxane A2		333.206	1	21.234	0.0650988	1.47745
21.23_333.2065m/z	HMDB0002400		M-H2O-H	C20H32O5	55.9	96.4	-1.80969	85.3276	100 - 22.2 - 3.37 - 0.385	http://nonlinear.com/redirect/outbound?p=hmdb&param=HMDB0002400	Levuglandin D2		333.206	1	21.234	0.0650988	1.47745
21.23_333.2065m/z	HMDB0002363		M-H2O-H	C20H32O5	55.9	96.4	-1.80969	85.3276	100 - 22.2 - 3.37 - 0.385	http://nonlinear.com/redirect/outbound?p=hmdb&param=HMDB0002363	Levuglandin E2		333.206	1	21.234	0.0650988	1.47745
21.23_353.2327m/z	HMDB0011137		M-H	C20H34O5	57.6	96.4	-1.87705	93.8748	100 - 22.2 - 3.38 - 0.385	http://nonlinear.com/redirect/outbound?p=hmdb&param=HMDB0011137	11-Epi-PGF2a		353.233	1	21.234	1.07569e-05	16.1991
21.23_353.2327m/z	HMDB0010199		M-H	C20H34O5	57.6	96.4	-1.87705	93.8748	100 - 22.2 - 3.38 - 0.385	http://nonlinear.com/redirect/outbound?p=hmdb&param=HMDB0010199	11b-PGF2a		353.233	1	21.234	1.07569e-05	16.1991
21.23_353.2327m/z	HMDB0001139		M-H	C20H34O5	57.6	96.4	-1.87705	93.8748	100 - 22.2 - 3.38 - 0.385	http://nonlinear.com/redirect/outbound?p=hmdb&param=HMDB0001139	Prostaglandin F2a		353.233	1	21.234	1.07569e-05	16.1991
21.23_353.2327m/z	HMDB0005083		M-H	C20H34O5	57.6	96.4	-1.87705	93.8748	100 - 22.2 - 3.38 - 0.385	http://nonlinear.com/redirect/outbound?p=hmdb&param=HMDB0005083	8-Isoprostaglandin F2a		353.233	1	21.234	1.07569e-05	16.1991
21.23_353.2327m/z	HMDB0004685		M-H	C20H34O5	57.6	96.4	-1.87705	93.8748	100 - 22.2 - 3.38 - 0.385	http://nonlinear.com/redirect/outbound?p=hmdb&param=HMDB0004685	13,14-Dihydro-15-keto PGF2a		353.233	1	21.234	1.07569e-05	16.1991
21.23_353.2327m/z	HMDB0002115		M-H	C20H34O5	57.6	96.4	-1.87705	93.8748	100 - 22.2 - 3.38 - 0.385	http://nonlinear.com/redirect/outbound?p=hmdb&param=HMDB0002115	8-isoprostaglandin PGF2b		353.233	1	21.234	1.07569e-05	16.1991
21.23_353.2327m/z	HMDB0006562		M-H	C20H34O5	57.6	96.4	-1.87705	93.8748	100 - 22.2 - 3.38 - 0.385	http://nonlinear.com/redirect/outbound?p=hmdb&param=HMDB0006562	8-iso-13,14-dihydro-15-keto-PGF2a		353.233	1	21.234	1.07569e-05	16.1991
21.23_353.2327m/z	HMDB0001483		M-H	C20H34O5	57.6	96.4	-1.87705	93.8748	100 - 22.2 - 3.38 - 0.385	http://nonlinear.com/redirect/outbound?p=hmdb&param=HMDB0001483	Prostaglandin F2b		353.233	1	21.234	1.07569e-05	16.1991
34.48_550.3511m/z	HMDB0010408		M+FA-H	C26H52NO6P	56.2	96.3	-0.616992	85.722	100 - 29.3 - 5.38 - 0.737	http://nonlinear.com/redirect/outbound?p=hmdb&param=HMDB0010408	LysoPC(P-18:1(9Z))		550.351	1	34.4785	0.00662741	3.05987
3.73_212.0020m/z	HMDB0000682		M-H	C8H7NO4S	56.4	96.3	-1.29257	87.102	100 - 10.1 - 5.8 - 0.513	http://nonlinear.com/redirect/outbound?p=hmdb&param=HMDB0000682	Indoxyl sulfate		212.002	1	3.72993	0.232672	1.70064
21.23_333.2065m/z	HMDB0001381		M-H2O-H	C20H32O5	55.9	96.3	-1.80969	85.3276	100 - 22.2 - 3.37 - 0.385	http://nonlinear.com/redirect/outbound?p=hmdb&param=HMDB0001381	Prostaglandin H2		333.206	1	21.234	0.0650988	1.47745
35.92_463.3417m/z	HMDB0041135		M-H	C28H48O5	57.1	96.3	-2.54444	92.1618	100 - 31 - 5.68 - 0.767	http://nonlinear.com/redirect/outbound?p=hmdb&param=HMDB0041135	2-Deoxybrassinolide		463.342	1	35.9232	0.525958	1.75156
26.43_277.1440m/z	HMDB0041551		M-H2O-H	C16H24O5	56.2	96.2	-1.72593	86.6411	100 - 17.8 - 2.51 - 0.26	http://nonlinear.com/redirect/outbound?p=hmdb&param=HMDB0041551	3,8-Dihydroxy-6-methoxy-7(11)-eremophilen-12,8-olide		277.144	1	26.4337	0.84252	1.09747
23.56_261.1494m/z	HMDB0036979		M-H2O-H	C16H24O4	57.7	96.1	-0.83485	93.3742	100 - 17.7 - 2.3 - 0.222	http://nonlinear.com/redirect/outbound?p=hmdb&param=HMDB0036979	6b-Hydroxy-8a-methoxy-7(11)-eremophilen-12,8-olide		261.149	1	23.5591	0.0439626	2.69686
23.56_261.1494m/z	HMDB0040755		M-H2O-H	C16H24O4	57.7	96.1	-0.83485	93.3742	100 - 17.7 - 2.3 - 0.222	http://nonlinear.com/redirect/outbound?p=hmdb&param=HMDB0040755	3b-Hydroxy-6b-methoxy-7(11)-eremophilen-12,8a-olide		261.149	1	23.5591	0.0439626	2.69686
25.70_293.2119m/z	HMDB0030932		M+FA-H	C17H28O	56.6	96.1	-1.47648	88.8526	100 - 18.7 - 1.86 - 0.13	http://nonlinear.com/redirect/outbound?p=hmdb&param=HMDB0030932	Avocadenofuran		293.212	1	25.6962	0.282718	1.56767
35.92_463.3417m/z	HMDB0062419		M+FA-H	C27H46O3	57.3	96.1	-2.82424	93.6129	100 - 29.8 - 4.91 - 0.581	http://nonlinear.com/redirect/outbound?p=hmdb&param=HMDB0062419	7alpha,24-dihydroxy-5beta-cholestan-3-one		463.342	1	35.9232	0.525958	1.75156
35.92_463.3417m/z	HMDB0006886		M+FA-H	C27H46O3	57.3	96.1	-2.82424	93.6129	100 - 29.8 - 4.91 - 0.581	http://nonlinear.com/redirect/outbound?p=hmdb&param=HMDB0006886	7a,12a-Dihydroxy-5a-cholestan-3-one		463.342	1	35.9232	0.525958	1.75156
35.92_463.3417m/z	HMDB0062420		M+FA-H	C27H46O3	57.3	96.1	-2.82424	93.6129	100 - 29.8 - 4.91 - 0.581	http://nonlinear.com/redirect/outbound?p=hmdb&param=HMDB0062420	7alpha,26-dihydroxy-5beta-cholestan-3-one		463.342	1	35.9232	0.525958	1.75156
35.92_463.3417m/z	HMDB0006887		M+FA-H	C27H46O3	57.3	96.1	-2.82424	93.6129	100 - 29.8 - 4.91 - 0.581	http://nonlinear.com/redirect/outbound?p=hmdb&param=HMDB0006887	7a,12a-Dihydroxy-5b-cholestan-3-one		463.342	1	35.9232	0.525958	1.75156
3.81_147.0449m/z	HMDB0000567		M-H	C9H8O2	58.6	96	-1.43188	98.6838	100 - 9.9 - 0.849	http://nonlinear.com/redirect/outbound?p=hmdb&param=HMDB0000567	Cinnamic acid		147.045	1	3.80773	0.000881209	1.27201
3.81_147.0449m/z	HMDB0000930		M-H	C9H8O2	58.6	96	-1.43188	98.6838	100 - 9.9 - 0.849	http://nonlinear.com/redirect/outbound?p=hmdb&param=HMDB0000930	trans-Cinnamic acid		147.045	1	3.80773	0.000881209	1.27201
25.70_293.2119m/z	HMDB0041333		M+FA-H	C17H28O	56.6	96	-1.47648	88.8526	100 - 18.7 - 1.86 - 0.13	http://nonlinear.com/redirect/outbound?p=hmdb&param=HMDB0041333	(all-Z)-8,11,14-Heptadecatrienal		293.212	1	25.6962	0.282718	1.56767
3.95_311.0765m/z	HMDB0040621		M-H2O-H	C14H18O9	56.4	96	-2.37269	89.0205	100 - 15.7 - 3 - 0.342	http://nonlinear.com/redirect/outbound?p=hmdb&param=HMDB0040621	3'-Glucosyl-2',4',6'-trihydroxyacetophenone		311.076	1	3.9461	5.41078e-12	138.217
4.18_392.1120m/z	HMDB0029394		M-H	C14H23N3O8S	56	96	-3.44671	88.2852	100 - 17.6 - 7.63 - 1.12 - 0.194	http://nonlinear.com/redirect/outbound?p=hmdb&param=HMDB0029394	gamma-L-Glutamyl-S-(2-carboxy-1-propyl)cysteinylglycine		392.112	1	4.17678	0.0446805	2.25641
4.18_392.1120m/z	HMDB0039424		M-H	C14H23N3O8S	56	96	-3.44671	88.2852	100 - 17.6 - 7.63 - 1.12 - 0.194	http://nonlinear.com/redirect/outbound?p=hmdb&param=HMDB0039424	(gamma-Glutamyl-gamma-glutamyl)-S-methylcysteine		392.112	1	4.17678	0.0446805	2.25641
25.60_267.1964m/z	HMDB0036447		M+FA-H	C15H26O	58.4	95.9	-0.786534	97.1053	100 - 16.6 - 1.49	http://nonlinear.com/redirect/outbound?p=hmdb&param=HMDB0036447	Guaioxide		267.196	1	25.604	0.000697426	2.28586
25.60_267.1964m/z	HMDB0036579		M+FA-H	C15H26O	58.4	95.9	-0.786534	97.1053	100 - 16.6 - 1.49	http://nonlinear.com/redirect/outbound?p=hmdb&param=HMDB0036579	Carotol		267.196	1	25.604	0.000697426	2.28586
25.60_267.1964m/z	HMDB0037234		M+FA-H	C15H26O	58.4	95.9	-0.786534	97.1053	100 - 16.6 - 1.49	http://nonlinear.com/redirect/outbound?p=hmdb&param=HMDB0037234	Koraiol		267.196	1	25.604	0.000697426	2.28586
25.60_267.1964m/z	HMDB0036679		M+FA-H	C15H26O	58.4	95.9	-0.786534	97.1053	100 - 16.6 - 1.49	http://nonlinear.com/redirect/outbound?p=hmdb&param=HMDB0036679	Faurinone		267.196	1	25.604	0.000697426	2.28586
25.60_267.1964m/z	HMDB0033239		M+FA-H	C15H26O	58.4	95.9	-0.786534	97.1053	100 - 16.6 - 1.49	http://nonlinear.com/redirect/outbound?p=hmdb&param=HMDB0033239	Pogostol		267.196	1	25.604	0.000697426	2.28586
25.60_267.1964m/z	HMDB0036580		M+FA-H	C15H26O	58.4	95.9	-0.786534	97.1053	100 - 16.6 - 1.49	http://nonlinear.com/redirect/outbound?p=hmdb&param=HMDB0036580	5,8-Epoxydaucane		267.196	1	25.604	0.000697426	2.28586
25.60_267.1964m/z	HMDB0036642		M+FA-H	C15H26O	58.4	95.9	-0.786534	97.1053	100 - 16.6 - 1.49	http://nonlinear.com/redirect/outbound?p=hmdb&param=HMDB0036642	Isointermedeol		267.196	1	25.604	0.000697426	2.28586
25.60_267.1964m/z	HMDB0034951		M+FA-H	C15H26O	58.4	95.9	-0.786534	97.1053	100 - 16.6 - 1.49	http://nonlinear.com/redirect/outbound?p=hmdb&param=HMDB0034951	Valerianol		267.196	1	25.604	0.000697426	2.28586
25.60_267.1964m/z	HMDB0036645		M+FA-H	C15H26O	58.4	95.9	-0.786534	97.1053	100 - 16.6 - 1.49	http://nonlinear.com/redirect/outbound?p=hmdb&param=HMDB0036645	Globulol		267.196	1	25.604	0.000697426	2.28586
25.60_267.1964m/z	HMDB0036452		M+FA-H	C15H26O	58.4	95.9	-0.786534	97.1053	100 - 16.6 - 1.49	http://nonlinear.com/redirect/outbound?p=hmdb&param=HMDB0036452	alpha-Cadinol		267.196	1	25.604	0.000697426	2.28586
25.60_267.1964m/z	HMDB0059841		M+FA-H	C15H26O	58.4	95.9	-0.786534	97.1053	100 - 16.6 - 1.49	http://nonlinear.com/redirect/outbound?p=hmdb&param=HMDB0059841	Cubenol		267.196	1	25.604	0.000697426	2.28586
25.60_267.1964m/z	HMDB0037067		M+FA-H	C15H26O	58.4	95.9	-0.786534	97.1053	100 - 16.6 - 1.49	http://nonlinear.com/redirect/outbound?p=hmdb&param=HMDB0037067	Zingiberenol		267.196	1	25.604	0.000697426	2.28586
25.60_267.1964m/z	HMDB0035364		M+FA-H	C15H26O	58.4	95.9	-0.786534	97.1053	100 - 16.6 - 1.49	http://nonlinear.com/redirect/outbound?p=hmdb&param=HMDB0035364	6-Epi-beta-bisabolol		267.196	1	25.604	0.000697426	2.28586
25.60_267.1964m/z	HMDB0037394		M+FA-H	C15H26O	58.4	95.9	-0.786534	97.1053	100 - 16.6 - 1.49	http://nonlinear.com/redirect/outbound?p=hmdb&param=HMDB0037394	3xi-4-Copanol		267.196	1	25.604	0.000697426	2.28586
25.60_267.1964m/z	HMDB0036111		M+FA-H	C15H26O	58.4	95.9	-0.786534	97.1053	100 - 16.6 - 1.49	http://nonlinear.com/redirect/outbound?p=hmdb&param=HMDB0036111	beta-Bisabolol		267.196	1	25.604	0.000697426	2.28586
25.60_267.1964m/z	HMDB0035383		M+FA-H	C15H26O	58.4	95.9	-0.786534	97.1053	100 - 16.6 - 1.49	http://nonlinear.com/redirect/outbound?p=hmdb&param=HMDB0035383	Panasinsanol B		267.196	1	25.604	0.000697426	2.28586
25.60_267.1964m/z	HMDB0036198		M+FA-H	C15H26O	58.4	95.9	-0.786534	97.1053	100 - 16.6 - 1.49	http://nonlinear.com/redirect/outbound?p=hmdb&param=HMDB0036198	(+)-alpha-Bisabolol		267.196	1	25.604	0.000697426	2.28586
25.60_267.1964m/z	HMDB0035351		M+FA-H	C15H26O	58.4	95.9	-0.786534	97.1053	100 - 16.6 - 1.49	http://nonlinear.com/redirect/outbound?p=hmdb&param=HMDB0035351	4beta-8-Daucen-4-ol		267.196	1	25.604	0.000697426	2.28586
25.60_267.1964m/z	HMDB0038167		M+FA-H	C15H26O	58.4	95.9	-0.786534	97.1053	100 - 16.6 - 1.49	http://nonlinear.com/redirect/outbound?p=hmdb&param=HMDB0038167	Maalialcohol		267.196	1	25.604	0.000697426	2.28586
25.60_267.1964m/z	HMDB0036197		M+FA-H	C15H26O	58.4	95.9	-0.786534	97.1053	100 - 16.6 - 1.49	http://nonlinear.com/redirect/outbound?p=hmdb&param=HMDB0036197	(-)-alpha-Bisabolol		267.196	1	25.604	0.000697426	2.28586
25.60_267.1964m/z	HMDB0039744		M+FA-H	C15H26O	58.4	95.9	-0.786534	97.1053	100 - 16.6 - 1.49	http://nonlinear.com/redirect/outbound?p=hmdb&param=HMDB0039744	Ginsenol		267.196	1	25.604	0.000697426	2.28586
25.60_267.1964m/z	HMDB0035868		M+FA-H	C15H26O	58.4	95.9	-0.786534	97.1053	100 - 16.6 - 1.49	http://nonlinear.com/redirect/outbound?p=hmdb&param=HMDB0035868	Rosifoliol		267.196	1	25.604	0.000697426	2.28586
25.60_267.1964m/z	HMDB0036445		M+FA-H	C15H26O	58.4	95.9	-0.786534	97.1053	100 - 16.6 - 1.49	http://nonlinear.com/redirect/outbound?p=hmdb&param=HMDB0036445	Bulnesol		267.196	1	25.604	0.000697426	2.28586
25.60_267.1964m/z	HMDB0036421		M+FA-H	C15H26O	58.4	95.9	-0.786534	97.1053	100 - 16.6 - 1.49	http://nonlinear.com/redirect/outbound?p=hmdb&param=HMDB0036421	(-)-Valeranone		267.196	1	25.604	0.000697426	2.28586
25.60_267.1964m/z	HMDB0037066		M+FA-H	C15H26O	58.4	95.9	-0.786534	97.1053	100 - 16.6 - 1.49	http://nonlinear.com/redirect/outbound?p=hmdb&param=HMDB0037066	beta-Caryophyllene alcohol		267.196	1	25.604	0.000697426	2.28586
25.60_267.1964m/z	HMDB0037031		M+FA-H	C15H26O	58.4	95.9	-0.786534	97.1053	100 - 16.6 - 1.49	http://nonlinear.com/redirect/outbound?p=hmdb&param=HMDB0037031	Epicubenol		267.196	1	25.604	0.000697426	2.28586
25.60_267.1964m/z	HMDB0035021		M+FA-H	C15H26O	58.4	95.9	-0.786534	97.1053	100 - 16.6 - 1.49	http://nonlinear.com/redirect/outbound?p=hmdb&param=HMDB0035021	(-)-Pacifigorgiol		267.196	1	25.604	0.000697426	2.28586
25.60_267.1964m/z	HMDB0035711		M+FA-H	C15H26O	58.4	95.9	-0.786534	97.1053	100 - 16.6 - 1.49	http://nonlinear.com/redirect/outbound?p=hmdb&param=HMDB0035711	Panasinsanol A		267.196	1	25.604	0.000697426	2.28586
25.60_267.1964m/z	HMDB0034982		M+FA-H	C15H26O	58.4	95.9	-0.786534	97.1053	100 - 16.6 - 1.49	http://nonlinear.com/redirect/outbound?p=hmdb&param=HMDB0034982	10-Epijunenol		267.196	1	25.604	0.000697426	2.28586
25.60_267.1964m/z	HMDB0035199		M+FA-H	C15H26O	58.4	95.9	-0.786534	97.1053	100 - 16.6 - 1.49	http://nonlinear.com/redirect/outbound?p=hmdb&param=HMDB0035199	Sesquisabinene hydrate		267.196	1	25.604	0.000697426	2.28586
25.60_267.1964m/z	HMDB0036908		M+FA-H	C15H26O	58.4	95.9	-0.786534	97.1053	100 - 16.6 - 1.49	http://nonlinear.com/redirect/outbound?p=hmdb&param=HMDB0036908	Sesquicineol		267.196	1	25.604	0.000697426	2.28586
25.60_267.1964m/z	HMDB0036732		M+FA-H	C15H26O	58.4	95.9	-0.786534	97.1053	100 - 16.6 - 1.49	http://nonlinear.com/redirect/outbound?p=hmdb&param=HMDB0036732	alpha-Caryophyllene alcohol		267.196	1	25.604	0.000697426	2.28586
25.60_267.1964m/z	HMDB0036646		M+FA-H	C15H26O	58.4	95.9	-0.786534	97.1053	100 - 16.6 - 1.49	http://nonlinear.com/redirect/outbound?p=hmdb&param=HMDB0036646	Cedrelanol		267.196	1	25.604	0.000697426	2.28586
25.60_267.1964m/z	HMDB0040422		M+FA-H	C15H26O	58.4	95.9	-0.786534	97.1053	100 - 16.6 - 1.49	http://nonlinear.com/redirect/outbound?p=hmdb&param=HMDB0040422	Chamomillol		267.196	1	25.604	0.000697426	2.28586
35.92_463.3417m/z	HMDB0002163		M-H	C28H48O5	57	95.9	-2.54444	92.1618	100 - 31 - 5.68 - 0.767	http://nonlinear.com/redirect/outbound?p=hmdb&param=HMDB0002163	Trihydroxycoprostanoic acid		463.342	1	35.9232	0.525958	1.75156
8.72_447.0917m/z	HMDB0038468		M-H	C21H20O11	56.8	95.8	-3.51482	92.5709	100 - 23.4 - 4.87 - 0.712	http://nonlinear.com/redirect/outbound?p=hmdb&param=HMDB0038468	Luteolin 4'-glucoside		447.092	1	8.72403	0.000406327	19.5406
4.22_246.1214n	HMDB0028757		M-H2O-H, M-H	C10H18N2O5	57.8	95.7	-0.606566	93.9691	100 - 11.9 - 1.68 - 0.144	http://nonlinear.com/redirect/outbound?p=hmdb&param=HMDB0028757	Aspartyl-Leucine	246.121	227.104	1	4.2228	0.00969992	2.25288
4.22_246.1214n	HMDB0028756		M-H2O-H, M-H	C10H18N2O5	57.8	95.7	-0.606566	93.9691	100 - 11.9 - 1.68 - 0.144	http://nonlinear.com/redirect/outbound?p=hmdb&param=HMDB0028756	Aspartyl-Isoleucine	246.121	227.104	1	4.2228	0.00969992	2.25288
4.22_246.1214n	HMDB0011166		M-H2O-H, M-H	C10H18N2O5	57.8	95.7	-0.606566	93.9691	100 - 11.9 - 1.68 - 0.144	http://nonlinear.com/redirect/outbound?p=hmdb&param=HMDB0011166	L-beta-aspartyl-L-leucine	246.121	227.104	1	4.2228	0.00969992	2.25288
52.84_638.5720m/z	HMDB0004951		M+FA-H	C38H75NO3	54.6	95.7	-1.59554	79.3701	100 - 42.4 - 9.4 - 1.44 - 0.171	http://nonlinear.com/redirect/outbound?p=hmdb&param=HMDB0004951	Ceramide (d18:1/20:0)		638.572	1	52.8403	9.95325e-06	16.3141
7.50_287.1857m/z	HMDB0031885		M-H	C15H28O5	55.8	95.6	-2.36754	86.2841	100 - 16.7 - 2.34 - 0.236	http://nonlinear.com/redirect/outbound?p=hmdb&param=HMDB0031885	6-Hydroxypentadecanedioic acid		287.186	1	7.4972	0.0141273	5.2743
26.43_277.1440m/z	HMDB0036119		M+FA-H	C15H20O2	56.2	95.5	-2.20187	88.2488	100 - 16.5 - 1.69 - 0.129	http://nonlinear.com/redirect/outbound?p=hmdb&param=HMDB0036119	Alloalantolactone		277.144	1	26.4337	0.84252	1.09747
26.43_277.1440m/z	HMDB0035906		M+FA-H	C15H20O2	56.2	95.5	-2.20187	88.2488	100 - 16.5 - 1.69 - 0.129	http://nonlinear.com/redirect/outbound?p=hmdb&param=HMDB0035906	Alantolactone		277.144	1	26.4337	0.84252	1.09747
26.43_277.1440m/z	HMDB0035934		M+FA-H	C15H20O2	56.2	95.5	-2.20187	88.2488	100 - 16.5 - 1.69 - 0.129	http://nonlinear.com/redirect/outbound?p=hmdb&param=HMDB0035934	Isoalantolactone		277.144	1	26.4337	0.84252	1.09747
26.43_277.1440m/z	HMDB0036688		M+FA-H	C15H20O2	56.2	95.5	-2.20187	88.2488	100 - 16.5 - 1.69 - 0.129	http://nonlinear.com/redirect/outbound?p=hmdb&param=HMDB0036688	Costunolide		277.144	1	26.4337	0.84252	1.09747
11.41_433.1129m/z	HMDB0060772		M-H	C21H22O10	57.4	95.5	-2.5592	94.5042	100 - 23.3 - 4.66 - 0.663	http://nonlinear.com/redirect/outbound?p=hmdb&param=HMDB0060772	4'-Hydroxyfenoprofen glucuronide		433.113	1	11.413	0.041514	2.26013
28.99_469.3310m/z	HMDB0034531		M-H2O-H	C30H48O5	57.1	95.3	-2.7748	93.5122	100 - 33.2 - 6.36 - 0.893 - 0.1	http://nonlinear.com/redirect/outbound?p=hmdb&param=HMDB0034531	Camelliagenin B		469.331	1	28.9913	0.00113296	106.464
28.99_469.3310m/z	HMDB0041039		M-H2O-H	C30H48O5	57.1	95.3	-2.7748	93.5122	100 - 33.2 - 6.36 - 0.893 - 0.1	http://nonlinear.com/redirect/outbound?p=hmdb&param=HMDB0041039	21beta-Hydroxyhederagenin		469.331	1	28.9913	0.00113296	106.464
21.90_213.1497m/z	HMDB0031128		M+FA-H	C11H20O	58.9	95.2	0.379104	99.6272	100 - 12.2 - 0.881	http://nonlinear.com/redirect/outbound?p=hmdb&param=HMDB0031128	10-Undecenal		213.15	1	21.9018	0.103886	1.65535
21.90_213.1497m/z	HMDB0033577		M+FA-H	C11H20O	58.9	95.2	0.379104	99.6272	100 - 12.2 - 0.881	http://nonlinear.com/redirect/outbound?p=hmdb&param=HMDB0033577	10-Undecen-2-one		213.15	1	21.9018	0.103886	1.65535
21.28_253.1444m/z	HMDB0041636		M+FA-H	C13H20O2	57	95.1	-0.770469	90.6804	100 - 14.4 - 1.37	http://nonlinear.com/redirect/outbound?p=hmdb&param=HMDB0041636	(3R,8E)-3-Hydroxy-5,8-megastigmadien-7-one		253.144	1	21.2809	0.00858045	1.68322
21.28_253.1444m/z	HMDB0036821		M+FA-H	C13H20O2	57	95.1	-0.770469	90.6804	100 - 14.4 - 1.37	http://nonlinear.com/redirect/outbound?p=hmdb&param=HMDB0036821	3-Hydroxy-beta-ionone		253.144	1	21.2809	0.00858045	1.68322
21.28_253.1444m/z	HMDB0034672		M+FA-H	C13H20O2	57	95.1	-0.770469	90.6804	100 - 14.4 - 1.37	http://nonlinear.com/redirect/outbound?p=hmdb&param=HMDB0034672	(5alpha,8beta,9beta)-5,9-Epoxy-3,6-megastigmadien-8-ol		253.144	1	21.2809	0.00858045	1.68322
21.28_253.1444m/z	HMDB0029668		M+FA-H	C13H20O2	57	95.1	-0.770469	90.6804	100 - 14.4 - 1.37	http://nonlinear.com/redirect/outbound?p=hmdb&param=HMDB0029668	Eremopetasinorol		253.144	1	21.2809	0.00858045	1.68322
21.28_253.1444m/z	HMDB0036686		M+FA-H	C13H20O2	57	95.1	-0.770469	90.6804	100 - 14.4 - 1.37	http://nonlinear.com/redirect/outbound?p=hmdb&param=HMDB0036686	2,2,6,7-Tetramethylbicyclo[4.3.0]nona-1(9),4-diene-7,8-diol		253.144	1	21.2809	0.00858045	1.68322
6.96_163.0398m/z	HMDB0002035		M-H	C9H8O3	56.2	95.1	-1.56577	87.5585	100 - 9.94 - 1.06	http://nonlinear.com/redirect/outbound?p=hmdb&param=HMDB0002035	4-Hydroxycinnamic acid		163.04	1	6.95987	3.06298e-07	12.5062
6.96_163.0398m/z	HMDB0001713		M-H	C9H8O3	56.2	95.1	-1.56577	87.5585	100 - 9.94 - 1.06	http://nonlinear.com/redirect/outbound?p=hmdb&param=HMDB0001713	m-Coumaric acid		163.04	1	6.95987	3.06298e-07	12.5062
6.96_163.0398m/z	HMDB0002641		M-H	C9H8O3	56.2	95.1	-1.56577	87.5585	100 - 9.94 - 1.06	http://nonlinear.com/redirect/outbound?p=hmdb&param=HMDB0002641	2-Hydroxycinnamic acid		163.04	1	6.95987	3.06298e-07	12.5062
6.96_163.0398m/z	HMDB0030677		M-H	C9H8O3	56.2	95.1	-1.56577	87.5585	100 - 9.94 - 1.06	http://nonlinear.com/redirect/outbound?p=hmdb&param=HMDB0030677	cis-p-Coumaric acid		163.04	1	6.95987	3.06298e-07	12.5062
6.96_163.0398m/z	HMDB0041592		M-H	C9H8O3	56.2	95.1	-1.56577	87.5585	100 - 9.94 - 1.06	http://nonlinear.com/redirect/outbound?p=hmdb&param=HMDB0041592	Coumaric acid		163.04	1	6.95987	3.06298e-07	12.5062
28.18_684.2410m/z	HMDB0006826		M-H2O-H	C29H37N9O12	53.9	94.9	3.79991	79.1729	100 - 35.5 - 8.6 - 1.56 - 0.235	http://nonlinear.com/redirect/outbound?p=hmdb&param=HMDB0006826	Tetrahydrofolyl-[Glu](n)		684.241	1	28.1795	0.0136183	2.74019
28.18_684.2410m/z	HMDB0012290		M-H2O-H	C29H37N9O12	53.9	94.9	3.79991	79.1729	100 - 35.5 - 8.6 - 1.56 - 0.235	http://nonlinear.com/redirect/outbound?p=hmdb&param=HMDB0012290	Tetrahydropteroyltri-L-glutamate		684.241	1	28.1795	0.0136183	2.74019
45.00_778.5595m/z	HMDB0008899		M+FA-H	C40H80NO8P	55.4	94.9	-1.20958	83.3935	100 - 44.9 - 11.5 - 2.14 - 0.319	http://nonlinear.com/redirect/outbound?p=hmdb&param=HMDB0008899	PE(15:0/20:0)		778.559	1	44.9992	0.0725413	2.23293
30.81_378.2408m/z	HMDB0059630		M-H	C18H38NO5P	55.1	94.9	-1.90175	83.0919	100 - 20.5 - 3.01 - 0.332	http://nonlinear.com/redirect/outbound?p=hmdb&param=HMDB0059630	N-palmitoyl-phosphoethanolamine		378.241	1	30.8104	0.0259981	1.66096
21.96_503.3001m/z	HMDB0033709		M-H	C29H44O7	53	94.9	-2.72666	73.2629	100 - 32.1 - 6.43 - 0.962 - 0.117	http://nonlinear.com/redirect/outbound?p=hmdb&param=HMDB0033709	Desglucocoroloside		503.3	1	21.9631	0.42028	1.42581
5.54_121.0291m/z	HMDB0034170		M-H	C7H6O2	58.1	94.9	-3.10771	99.2262	100 - 7.72 - 0.668	http://nonlinear.com/redirect/outbound?p=hmdb&param=HMDB0034170	2-Hydroxybenzaldehyde		121.029	1	5.54388	0.000244336	1.79061
5.54_121.0291m/z	HMDB0032918		M-H	C7H6O2	58.1	94.9	-3.10771	99.2262	100 - 7.72 - 0.668	http://nonlinear.com/redirect/outbound?p=hmdb&param=HMDB0032918	3-(2-Furanyl)-2-propenal		121.029	1	5.54388	0.000244336	1.79061
45.00_778.5595m/z	HMDB0009219		M+FA-H	C40H80NO8P	55.4	94.8	-1.20958	83.3935	100 - 44.9 - 11.5 - 2.14 - 0.319	http://nonlinear.com/redirect/outbound?p=hmdb&param=HMDB0009219	PE(20:0/15:0)		778.559	1	44.9992	0.0725413	2.23293
21.23_353.2327m/z	HMDB0060045		M-H	C20H34O5	57.3	94.8	-1.87705	93.8748	100 - 22.2 - 3.38 - 0.385	http://nonlinear.com/redirect/outbound?p=hmdb&param=HMDB0060045	15-keto-PGF1alpha		353.233	1	21.234	1.07569e-05	16.1991
21.23_353.2327m/z	HMDB0005102		M-H	C20H34O5	57.3	94.8	-1.87705	93.8748	100 - 22.2 - 3.38 - 0.385	http://nonlinear.com/redirect/outbound?p=hmdb&param=HMDB0005102	Prostaglandin D1		353.233	1	21.234	1.07569e-05	16.1991
28.99_469.3310m/z	HMDB0035782		M-H2O-H	C30H48O5	57	94.8	-2.7748	93.5122	100 - 33.2 - 6.36 - 0.893 - 0.1	http://nonlinear.com/redirect/outbound?p=hmdb&param=HMDB0035782	Esculentic acid (Diplazium)		469.331	1	28.9913	0.00113296	106.464
28.99_469.3310m/z	HMDB0034502		M-H2O-H	C30H48O5	57	94.8	-2.7748	93.5122	100 - 33.2 - 6.36 - 0.893 - 0.1	http://nonlinear.com/redirect/outbound?p=hmdb&param=HMDB0034502	Arjunolic acid		469.331	1	28.9913	0.00113296	106.464
28.99_469.3310m/z	HMDB0036651		M-H2O-H	C30H48O5	57	94.8	-2.7748	93.5122	100 - 33.2 - 6.36 - 0.893 - 0.1	http://nonlinear.com/redirect/outbound?p=hmdb&param=HMDB0036651	Euscaphic acid		469.331	1	28.9913	0.00113296	106.464
28.99_469.3310m/z	HMDB0036311		M-H2O-H	C30H48O5	57	94.8	-2.7748	93.5122	100 - 33.2 - 6.36 - 0.893 - 0.1	http://nonlinear.com/redirect/outbound?p=hmdb&param=HMDB0036311	Centellasapogenol A		469.331	1	28.9913	0.00113296	106.464
44.74_838.5601m/z	HMDB0009525		M+FA-H	C45H80NO8P	54.9	94.7	-0.279711	80.2364	100 - 50.3 - 14 - 2.81 - 0.449	http://nonlinear.com/redirect/outbound?p=hmdb&param=HMDB0009525	PE(22:1(13Z)/18:4(6Z,9Z,12Z,15Z))		838.56	1	44.7367	0.000263133	2.98507
44.74_838.5601m/z	HMDB0009298		M+FA-H	C45H80NO8P	54.9	94.7	-0.279711	80.2364	100 - 50.3 - 14 - 2.81 - 0.449	http://nonlinear.com/redirect/outbound?p=hmdb&param=HMDB0009298	PE(20:2(11Z,14Z)/20:3(5Z,8Z,11Z))		838.56	1	44.7367	0.000263133	2.98507
44.74_838.5601m/z	HMDB0009299		M+FA-H	C45H80NO8P	54.9	94.7	-0.279711	80.2364	100 - 50.3 - 14 - 2.81 - 0.449	http://nonlinear.com/redirect/outbound?p=hmdb&param=HMDB0009299	PE(20:2(11Z,14Z)/20:3(8Z,11Z,14Z))		838.56	1	44.7367	0.000263133	2.98507
44.74_838.5601m/z	HMDB0009556		M+FA-H	C45H80NO8P	54.9	94.7	-0.279711	80.2364	100 - 50.3 - 14 - 2.81 - 0.449	http://nonlinear.com/redirect/outbound?p=hmdb&param=HMDB0009556	PE(22:2(13Z,16Z)/18:3(6Z,9Z,12Z))		838.56	1	44.7367	0.000263133	2.98507
44.74_838.5601m/z	HMDB0009557		M+FA-H	C45H80NO8P	54.9	94.7	-0.279711	80.2364	100 - 50.3 - 14 - 2.81 - 0.449	http://nonlinear.com/redirect/outbound?p=hmdb&param=HMDB0009557	PE(22:2(13Z,16Z)/18:3(9Z,12Z,15Z))		838.56	1	44.7367	0.000263133	2.98507
44.74_838.5601m/z	HMDB0009205		M+FA-H	C45H80NO8P	54.9	94.7	-0.279711	80.2364	100 - 50.3 - 14 - 2.81 - 0.449	http://nonlinear.com/redirect/outbound?p=hmdb&param=HMDB0009205	PE(18:4(6Z,9Z,12Z,15Z)/22:1(13Z))		838.56	1	44.7367	0.000263133	2.98507
30.81_378.2408m/z	HMDB0012280		M-H2O-H	C18H40NO6P	55.1	94.7	-1.81552	82.8757	100 - 20.5 - 3.23 - 0.376	http://nonlinear.com/redirect/outbound?p=hmdb&param=HMDB0012280	Phytosphingosine-1-P		378.241	1	30.8104	0.0259981	1.66096
21.23_333.2065m/z	HMDB0041055		M-H	C20H30O4	55.6	94.7	-1.90723	85.5501	100 - 22.1 - 3.15 - 0.337	http://nonlinear.com/redirect/outbound?p=hmdb&param=HMDB0041055	Phytocassane B		333.206	1	21.234	0.0650988	1.47745
21.90_213.1497m/z	HMDB0035417		M+FA-H	C11H20O	58.7	94.6	0.379104	99.6272	100 - 12.2 - 0.881	http://nonlinear.com/redirect/outbound?p=hmdb&param=HMDB0035417	(1R,2R)-1,2,7,7-Tetramethylbicyclo[2.2.1]heptan-2-ol		213.15	1	21.9018	0.103886	1.65535
44.74_838.5601m/z	HMDB0009140		M+FA-H	C45H80NO8P	54.9	94.6	-0.279711	80.2364	100 - 50.3 - 14 - 2.81 - 0.449	http://nonlinear.com/redirect/outbound?p=hmdb&param=HMDB0009140	PE(18:3(6Z,9Z,12Z)/22:2(13Z,16Z))		838.56	1	44.7367	0.000263133	2.98507
44.74_838.5601m/z	HMDB0009173		M+FA-H	C45H80NO8P	54.9	94.6	-0.279711	80.2364	100 - 50.3 - 14 - 2.81 - 0.449	http://nonlinear.com/redirect/outbound?p=hmdb&param=HMDB0009173	PE(18:3(9Z,12Z,15Z)/22:2(13Z,16Z))		838.56	1	44.7367	0.000263133	2.98507
44.74_838.5601m/z	HMDB0009330		M+FA-H	C45H80NO8P	54.9	94.6	-0.279711	80.2364	100 - 50.3 - 14 - 2.81 - 0.449	http://nonlinear.com/redirect/outbound?p=hmdb&param=HMDB0009330	PE(20:3(5Z,8Z,11Z)/20:2(11Z,14Z))		838.56	1	44.7367	0.000263133	2.98507
44.74_838.5601m/z	HMDB0009363		M+FA-H	C45H80NO8P	54.9	94.6	-0.279711	80.2364	100 - 50.3 - 14 - 2.81 - 0.449	http://nonlinear.com/redirect/outbound?p=hmdb&param=HMDB0009363	PE(20:3(8Z,11Z,14Z)/20:2(11Z,14Z))		838.56	1	44.7367	0.000263133	2.98507
43.18_774.5285m/z	HMDB0007874		M+FA-H	C40H76NO8P	55.9	94.6	-0.745611	85.5131	100 - 44.8 - 11.4 - 2.13 - 0.318	http://nonlinear.com/redirect/outbound?p=hmdb&param=HMDB0007874	PC(14:0/18:2(9Z,12Z))		774.529	1	43.179	0.169759	2.55628
30.81_378.2408m/z	HMDB0062531		M-H	C18H38NO5P	55.1	94.6	-1.90175	83.0919	100 - 20.5 - 3.01 - 0.332	http://nonlinear.com/redirect/outbound?p=hmdb&param=HMDB0062531	Sphing-4-enine-1-phosphate		378.241	1	30.8104	0.0259981	1.66096
30.81_378.2408m/z	HMDB0000277		M-H	C18H38NO5P	55.1	94.6	-1.90175	83.0919	100 - 20.5 - 3.01 - 0.332	http://nonlinear.com/redirect/outbound?p=hmdb&param=HMDB0000277	Sphingosine 1-phosphate		378.241	1	30.8104	0.0259981	1.66096
39.43_597.3034m/z	HMDB0061693		M-H	C27H51O12P	54.3	94.5	-1.89262	79.4871	100 - 30.2 - 6.88 - 1.16 - 0.165	http://nonlinear.com/redirect/outbound?p=hmdb&param=HMDB0061693	1-Oleoylglycerophosphoinositol		597.303	1	39.4279	0.0900579	3.35648
20.37_185.1183m/z	HMDB0039582		M-H	C10H18O3	57.1	94.3	-0.0243898	91.0282	100 - 11.1 - 1.18	http://nonlinear.com/redirect/outbound?p=hmdb&param=HMDB0039582	6-Hexyl-1,4-dioxan-2-one		185.118	1	20.3667	0.473322	2.19551
20.37_185.1183m/z	HMDB0039587		M-H	C10H18O3	57.1	94.3	-0.0243898	91.0282	100 - 11.1 - 1.18	http://nonlinear.com/redirect/outbound?p=hmdb&param=HMDB0039587	5-Hexyl-1,4-dioxan-2-one		185.118	1	20.3667	0.473322	2.19551
20.41_349.2017m/z	HMDB0060339		M+FA-H	C19H28O3	57.2	94.3	-1.0296	92.8867	100 - 21 - 2.71 - 0.261	http://nonlinear.com/redirect/outbound?p=hmdb&param=HMDB0060339	11beta,17beta-Dihydroxy-4-androsten-3-one		349.202	1	20.4131	0.000180415	4.17303
20.41_349.2017m/z	HMDB0012533		M+FA-H	C19H28O3	57.2	94.3	-1.0296	92.8867	100 - 21 - 2.71 - 0.261	http://nonlinear.com/redirect/outbound?p=hmdb&param=HMDB0012533	11beta-Hydroxytestosterone		349.202	1	20.4131	0.000180415	4.17303
20.41_349.2017m/z	HMDB0006259		M+FA-H	C19H28O3	57.2	94.3	-1.0296	92.8867	100 - 21 - 2.71 - 0.261	http://nonlinear.com/redirect/outbound?p=hmdb&param=HMDB0006259	6beta-Hydroxytestosterone		349.202	1	20.4131	0.000180415	4.17303
20.41_349.2017m/z	HMDB0003235		M-H2O-H	C20H32O6	56.9	94.2	-0.850591	91.2006	100 - 22.2 - 3.59 - 0.431	http://nonlinear.com/redirect/outbound?p=hmdb&param=HMDB0003235	Prostaglandin G2		349.202	1	20.4131	0.000180415	4.17303
6.96_163.0398m/z	HMDB0000205		M-H	C9H8O3	56	94.2	-1.56577	87.5585	100 - 9.94 - 1.06	http://nonlinear.com/redirect/outbound?p=hmdb&param=HMDB0000205	Phenylpyruvic acid		163.04	1	6.95987	3.06298e-07	12.5062
21.23_333.2065m/z	HMDB0006035		M+FA-H	C19H28O2	55.7	94.2	-2.21167	86.9066	100 - 20.9 - 2.49 - 0.217	http://nonlinear.com/redirect/outbound?p=hmdb&param=HMDB0006035	4-Dihydroboldenone		333.206	1	21.234	0.0650988	1.47745
21.23_333.2065m/z	HMDB0000234		M+FA-H	C19H28O2	55.7	94.2	-2.21167	86.9066	100 - 20.9 - 2.49 - 0.217	http://nonlinear.com/redirect/outbound?p=hmdb&param=HMDB0000234	Testosterone		333.206	1	21.234	0.0650988	1.47745
21.23_333.2065m/z	HMDB0000628		M+FA-H	C19H28O2	55.7	94.2	-2.21167	86.9066	100 - 20.9 - 2.49 - 0.217	http://nonlinear.com/redirect/outbound?p=hmdb&param=HMDB0000628	Epitestosterone		333.206	1	21.234	0.0650988	1.47745
23.19_307.1908m/z	HMDB0038782		M+FA-H	C17H26O2	57.6	94.2	-2.54553	96.8357	100 - 18.8 - 2.07 - 0.169	http://nonlinear.com/redirect/outbound?p=hmdb&param=HMDB0038782	1-Heptadecene-4,6-diyne-3,9-diol		307.191	1	23.1888	0.014	4.00427
45.22_515.2878m/z	HMDB0029340		M+FA-H	C26H38N4O4	54.3	94.1	0.641192	78.1622	100 - 30.2 - 5.22 - 0.66	http://nonlinear.com/redirect/outbound?p=hmdb&param=HMDB0029340	Ceanothine C		515.288	1	45.2223	0.157813	1.55866
6.96_163.0398m/z	HMDB0012225		M-H	C9H8O3	56	94.1	-1.56577	87.5585	100 - 9.94 - 1.06	http://nonlinear.com/redirect/outbound?p=hmdb&param=HMDB0012225	Enol-phenylpyruvate		163.04	1	6.95987	3.06298e-07	12.5062
23.19_307.1908m/z	HMDB0032664		M-H	C18H28O4	57.4	94.1	-2.16556	95.3225	100 - 19.9 - 2.71 - 0.276	http://nonlinear.com/redirect/outbound?p=hmdb&param=HMDB0032664	Corchorifatty acid A		307.191	1	23.1888	0.014	4.00427
11.41_433.1129m/z	HMDB0034753		M-H2O-H	C21H24O11	57.1	94.1	-2.45725	94.2611	100 - 23.4 - 4.88 - 0.714	http://nonlinear.com/redirect/outbound?p=hmdb&param=HMDB0034753	7-Hydroxybutylidenephthalide 7-(6-malonylglucoside)		433.113	1	11.413	0.041514	2.26013
33.39_466.1609m/z	HMDB0015164		M+FA-H	C23H23N3O5	55.2	94	-2.55642	84.8882	100 - 26.4 - 4.38 - 0.544	http://nonlinear.com/redirect/outbound?p=hmdb&param=HMDB0015164	Topotecan		466.161	1	33.3888	6.27081e-05	3.0614
5.42_371.0971m/z	HMDB0031756		M-H	C16H20O10	56.7	94	-3.31043	93.3484	100 - 17.9 - 3.57 - 0.447	http://nonlinear.com/redirect/outbound?p=hmdb&param=HMDB0031756	Veranisatin C		371.097	1	5.42078	1.07624e-05	17.5223
8.72_447.0917m/z	HMDB0041728		M-H2O-H	C21H22O12	56.4	94	-3.379	92.2606	100 - 23.4 - 5.09 - 0.763 - 0.102	http://nonlinear.com/redirect/outbound?p=hmdb&param=HMDB0041728	(-)-Epicatechin 3'-O-glucuronide		447.092	1	8.72403	0.000406327	19.5406
8.72_447.0917m/z	HMDB0041729		M-H2O-H	C21H22O12	56.4	94	-3.379	92.2606	100 - 23.4 - 5.09 - 0.763 - 0.102	http://nonlinear.com/redirect/outbound?p=hmdb&param=HMDB0041729	(-)-Epicatechin 7-O-glucuronide		447.092	1	8.72403	0.000406327	19.5406
8.72_447.0917m/z	HMDB0029203		M-H2O-H	C21H22O12	56.4	93.9	-3.379	92.2606	100 - 23.4 - 5.09 - 0.763 - 0.102	http://nonlinear.com/redirect/outbound?p=hmdb&param=HMDB0029203	hesperetin-7-O-glucuronide		447.092	1	8.72403	0.000406327	19.5406
21.19_253.1806m/z	HMDB0039884		M+FA-H	C14H24O	55.9	93.7	-1.50129	87.665	100 - 15.5 - 1.32	http://nonlinear.com/redirect/outbound?p=hmdb&param=HMDB0039884	2-Cyclotetradecen-1-one		253.181	1	21.1873	0.0193376	2.20053
26.43_277.1440m/z	HMDB0040981		M+FA-H	C15H20O2	55.9	93.7	-2.20187	88.2488	100 - 16.5 - 1.69 - 0.129	http://nonlinear.com/redirect/outbound?p=hmdb&param=HMDB0040981	(7b,10a)-3-Hydroxy-1,3,5-cadinatrien-9-one		277.144	1	26.4337	0.84252	1.09747
26.43_277.1440m/z	HMDB0041038		M+FA-H	C15H20O2	55.9	93.7	-2.20187	88.2488	100 - 16.5 - 1.69 - 0.129	http://nonlinear.com/redirect/outbound?p=hmdb&param=HMDB0041038	Collybial		277.144	1	26.4337	0.84252	1.09747
26.43_277.1440m/z	HMDB0036148		M+FA-H	C15H20O2	55.9	93.7	-2.20187	88.2488	100 - 16.5 - 1.69 - 0.129	http://nonlinear.com/redirect/outbound?p=hmdb&param=HMDB0036148	Furoeremophilone 1		277.144	1	26.4337	0.84252	1.09747
26.43_277.1440m/z	HMDB0035412		M+FA-H	C15H20O2	55.9	93.7	-2.20187	88.2488	100 - 16.5 - 1.69 - 0.129	http://nonlinear.com/redirect/outbound?p=hmdb&param=HMDB0035412	1(10),11-Eremophiladiene-2,9-dione		277.144	1	26.4337	0.84252	1.09747
26.43_277.1440m/z	HMDB0039011		M+FA-H	C15H20O2	55.9	93.7	-2.20187	88.2488	100 - 16.5 - 1.69 - 0.129	http://nonlinear.com/redirect/outbound?p=hmdb&param=HMDB0039011	1,3,11(13)-Eudesmatrien-12-oic acid		277.144	1	26.4337	0.84252	1.09747
7.68_201.1131m/z	HMDB0059894		M+FA-H	C9H16O2	58.2	93.6	-1.09872	98.7865	100 - 9.99 - 0.858	http://nonlinear.com/redirect/outbound?p=hmdb&param=HMDB0059894	(E)-Oak lactone		201.113	1	7.68152	0.32017	1.49534
7.68_201.1131m/z	HMDB0031514		M+FA-H	C9H16O2	58.2	93.6	-1.09872	98.7865	100 - 9.99 - 0.858	http://nonlinear.com/redirect/outbound?p=hmdb&param=HMDB0031514	6-Butyltetrahydro-2H-pyran-2-one		201.113	1	7.68152	0.32017	1.49534
7.68_201.1131m/z	HMDB0035307		M+FA-H	C9H16O2	58.2	93.6	-1.09872	98.7865	100 - 9.99 - 0.858	http://nonlinear.com/redirect/outbound?p=hmdb&param=HMDB0035307	Quercuslactone a		201.113	1	7.68152	0.32017	1.49534
7.68_201.1131m/z	HMDB0037023		M+FA-H	C9H16O2	58.2	93.6	-1.09872	98.7865	100 - 9.99 - 0.858	http://nonlinear.com/redirect/outbound?p=hmdb&param=HMDB0037023	2-Hydroxy-2,6,6-trimethylcyclohexanone		201.113	1	7.68152	0.32017	1.49534
7.68_201.1131m/z	HMDB0036222		M+FA-H	C9H16O2	58.2	93.6	-1.09872	98.7865	100 - 9.99 - 0.858	http://nonlinear.com/redirect/outbound?p=hmdb&param=HMDB0036222	Cyclohexyl propionate		201.113	1	7.68152	0.32017	1.49534
7.68_201.1131m/z	HMDB0059817		M+FA-H	C9H16O2	58.2	93.6	-1.09872	98.7865	100 - 9.99 - 0.858	http://nonlinear.com/redirect/outbound?p=hmdb&param=HMDB0059817	(Z)-Oak lactone		201.113	1	7.68152	0.32017	1.49534
7.68_201.1131m/z	HMDB0033167		M+FA-H	C9H16O2	58.2	93.6	-1.09872	98.7865	100 - 9.99 - 0.858	http://nonlinear.com/redirect/outbound?p=hmdb&param=HMDB0033167	Ethyl cyclohexanecarboxylate		201.113	1	7.68152	0.32017	1.49534
21.19_253.1806m/z	HMDB0032215		M+FA-H	C14H24O	55.9	93.6	-1.50129	87.665	100 - 15.5 - 1.32	http://nonlinear.com/redirect/outbound?p=hmdb&param=HMDB0032215	2-Decylfuran		253.181	1	21.1873	0.0193376	2.20053
21.19_253.1806m/z	HMDB0035862		M+FA-H	C14H24O	55.9	93.6	-1.50129	87.665	100 - 15.5 - 1.32	http://nonlinear.com/redirect/outbound?p=hmdb&param=HMDB0035862	(E)-6,10-Dimethyl-9-methylene-5-undecen-2-one		253.181	1	21.1873	0.0193376	2.20053
40.20_536.3712m/z	HMDB0011520		M-H	C27H56NO7P	55.4	93.6	-1.72676	85.6821	100 - 30.5 - 5.92 - 0.863 - 0.102	http://nonlinear.com/redirect/outbound?p=hmdb&param=HMDB0011520	LysoPE(22:0/0:0)		536.371	1	40.2049	0.0497044	1.48215
40.20_536.3712m/z	HMDB0011490		M-H	C27H56NO7P	55.4	93.6	-1.72676	85.6821	100 - 30.5 - 5.92 - 0.863 - 0.102	http://nonlinear.com/redirect/outbound?p=hmdb&param=HMDB0011490	LysoPE(0:0/22:0)		536.371	1	40.2049	0.0497044	1.48215
26.43_277.1440m/z	HMDB0036110		M+FA-H	C15H20O2	55.9	93.6	-2.20187	88.2488	100 - 16.5 - 1.69 - 0.129	http://nonlinear.com/redirect/outbound?p=hmdb&param=HMDB0036110	(S)-Bilobanone		277.144	1	26.4337	0.84252	1.09747
26.43_277.1440m/z	HMDB0037563		M+FA-H	C15H20O2	55.8	93.6	-2.20187	88.2488	100 - 16.5 - 1.69 - 0.129	http://nonlinear.com/redirect/outbound?p=hmdb&param=HMDB0037563	Turmeronol B		277.144	1	26.4337	0.84252	1.09747
26.43_277.1440m/z	HMDB0036766		M+FA-H	C15H20O2	55.9	93.6	-2.20187	88.2488	100 - 16.5 - 1.69 - 0.129	http://nonlinear.com/redirect/outbound?p=hmdb&param=HMDB0036766	Furanogermenone		277.144	1	26.4337	0.84252	1.09747
26.43_277.1440m/z	HMDB0037608		M+FA-H	C15H20O2	55.8	93.6	-2.20187	88.2488	100 - 16.5 - 1.69 - 0.129	http://nonlinear.com/redirect/outbound?p=hmdb&param=HMDB0037608	Turmeronol A		277.144	1	26.4337	0.84252	1.09747
26.43_277.1440m/z	HMDB0030761		M+FA-H	C15H20O2	55.9	93.6	-2.20187	88.2488	100 - 16.5 - 1.69 - 0.129	http://nonlinear.com/redirect/outbound?p=hmdb&param=HMDB0030761	Pterosin O		277.144	1	26.4337	0.84252	1.09747
26.43_277.1440m/z	HMDB0040902		M+FA-H	C15H20O2	55.8	93.6	-2.20187	88.2488	100 - 16.5 - 1.69 - 0.129	http://nonlinear.com/redirect/outbound?p=hmdb&param=HMDB0040902	(E)-9-(3-Furanyl)-2,6-dimethyl-2,6-nonadien-4-one		277.144	1	26.4337	0.84252	1.09747
26.43_277.1440m/z	HMDB0030790		M+FA-H	C15H20O2	55.8	93.6	-2.20187	88.2488	100 - 16.5 - 1.69 - 0.129	http://nonlinear.com/redirect/outbound?p=hmdb&param=HMDB0030790	6-[(3,4-Methylenedioxy)phenyl]-3,3-dimethyl-1-hexene		277.144	1	26.4337	0.84252	1.09747
26.43_277.1440m/z	HMDB0036206		M+FA-H	C15H20O2	55.8	93.6	-2.20187	88.2488	100 - 16.5 - 1.69 - 0.129	http://nonlinear.com/redirect/outbound?p=hmdb&param=HMDB0036206	alpha-Amylcinnamyl formate		277.144	1	26.4337	0.84252	1.09747
26.43_277.1440m/z	HMDB0036881		M+FA-H	C15H20O2	55.9	93.6	-2.20187	88.2488	100 - 16.5 - 1.69 - 0.129	http://nonlinear.com/redirect/outbound?p=hmdb&param=HMDB0036881	Germacrone-13-al		277.144	1	26.4337	0.84252	1.09747
1.92_243.0614m/z	HMDB0011164		M-H2O-H	C9H14N2O7	57.4	93.6	-3.16396	97.1254	100 - 10.9 - 1.98 - 0.172	http://nonlinear.com/redirect/outbound?p=hmdb&param=HMDB0011164	L-beta-aspartyl-L-glutamic acid		243.061	1	1.92425	0.0163154	1.39447
1.92_243.0614m/z	HMDB0030419		M-H2O-H	C9H14N2O7	57.4	93.6	-3.16396	97.1254	100 - 10.9 - 1.98 - 0.172	http://nonlinear.com/redirect/outbound?p=hmdb&param=HMDB0030419	Ng-L-Glutamyl-L-aspartic acid		243.061	1	1.92425	0.0163154	1.39447
28.32_450.2610m/z	HMDB0011474		M-H	C21H42NO7P	55.4	93.6	-3.5323	87.782	100 - 23.8 - 4.15 - 0.539	http://nonlinear.com/redirect/outbound?p=hmdb&param=HMDB0011474	LysoPE(0:0/16:1(9Z))		450.261	1	28.3171	0.0289233	1.65264
28.32_450.2610m/z	HMDB0011504		M-H	C21H42NO7P	55.4	93.6	-3.5323	87.782	100 - 23.8 - 4.15 - 0.539	http://nonlinear.com/redirect/outbound?p=hmdb&param=HMDB0011504	LysoPE(16:1(9Z)/0:0)		450.261	1	28.3171	0.0289233	1.65264
20.41_349.2017m/z	HMDB0039589		M+FA-H	C19H28O3	57	93.5	-1.0296	92.8867	100 - 21 - 2.71 - 0.261	http://nonlinear.com/redirect/outbound?p=hmdb&param=HMDB0039589	Ginsenoyne G		349.202	1	20.4131	0.000180415	4.17303
23.56_261.1494m/z	HMDB0036589		M+FA-H	C15H20O	57.1	93.5	-1.08212	93.1619	100 - 16.5 - 1.48	http://nonlinear.com/redirect/outbound?p=hmdb&param=HMDB0036589	1,2-Dehydro-alpha-cyperone		261.149	1	23.5591	0.0439626	2.69686
23.56_261.1494m/z	HMDB0059863		M+FA-H	C15H20O	57.1	93.5	-1.08212	93.1619	100 - 16.5 - 1.48	http://nonlinear.com/redirect/outbound?p=hmdb&param=HMDB0059863	1,10-Oxidocalamenene		261.149	1	23.5591	0.0439626	2.69686
23.56_261.1494m/z	HMDB0035965		M+FA-H	C15H20O	57.1	93.5	-1.08212	93.1619	100 - 16.5 - 1.48	http://nonlinear.com/redirect/outbound?p=hmdb&param=HMDB0035965	5beta-1,3,7(11)-Eudesmatrien-8-one		261.149	1	23.5591	0.0439626	2.69686
26.43_277.1440m/z	HMDB0031000		M+FA-H	C15H20O2	55.8	93.5	-2.20187	88.2488	100 - 16.5 - 1.69 - 0.129	http://nonlinear.com/redirect/outbound?p=hmdb&param=HMDB0031000	(Z)-8-Decene-4,6-diyn-1-yl 3-methylbutanoate		277.144	1	26.4337	0.84252	1.09747
26.43_277.1440m/z	HMDB0041062		M+FA-H	C15H20O2	55.8	93.5	-2.20187	88.2488	100 - 16.5 - 1.69 - 0.129	http://nonlinear.com/redirect/outbound?p=hmdb&param=HMDB0041062	10,11-Epidioxycalamene		277.144	1	26.4337	0.84252	1.09747
5.47_359.0428m/z	HMDB0014766		M+FA-H	C16H11ClN2O3	51	93.5	-3.93727	66.2847	100 - 18.3 - 34.2 - 6.04 - 0.715	http://nonlinear.com/redirect/outbound?p=hmdb&param=HMDB0014766	Clorazepate		359.043	1	5.46693	0.354864	1.61053
21.59_187.1340m/z	HMDB0010725		M-H	C10H20O3	57.4	93.4	-0.0173434	93.6606	100 - 11.2 - 1.18	http://nonlinear.com/redirect/outbound?p=hmdb&param=HMDB0010725	(R)-3-Hydroxydecanoic acid		187.134	1	21.5909	0.467874	1.21314
21.59_187.1340m/z	HMDB0002203		M-H	C10H20O3	57.4	93.4	-0.0173434	93.6606	100 - 11.2 - 1.18	http://nonlinear.com/redirect/outbound?p=hmdb&param=HMDB0002203	3-Hydroxycapric acid		187.134	1	21.5909	0.467874	1.21314
21.59_187.1340m/z	HMDB0033201		M-H	C10H20O3	57.4	93.4	-0.0173434	93.6606	100 - 11.2 - 1.18	http://nonlinear.com/redirect/outbound?p=hmdb&param=HMDB0033201	9-Hydroxydecanoic acid		187.134	1	21.5909	0.467874	1.21314
21.59_187.1340m/z	HMDB0040329		M-H	C10H20O3	57.4	93.4	-0.0173434	93.6606	100 - 11.2 - 1.18	http://nonlinear.com/redirect/outbound?p=hmdb&param=HMDB0040329	xi-5-Hydroxydecanoic acid		187.134	1	21.5909	0.467874	1.21314
23.56_261.1494m/z	HMDB0031736		M+FA-H	C15H20O	57.1	93.4	-1.08212	93.1619	100 - 16.5 - 1.48	http://nonlinear.com/redirect/outbound?p=hmdb&param=HMDB0031736	2-Hexyl-3-phenyl-2-propenal		261.149	1	23.5591	0.0439626	2.69686
23.56_261.1494m/z	HMDB0036769		M+FA-H	C15H20O	57.1	93.4	-1.08212	93.1619	100 - 16.5 - 1.48	http://nonlinear.com/redirect/outbound?p=hmdb&param=HMDB0036769	Furanodiene		261.149	1	23.5591	0.0439626	2.69686
23.56_261.1494m/z	HMDB0038147		M+FA-H	C15H20O	57.1	93.4	-1.08212	93.1619	100 - 16.5 - 1.48	http://nonlinear.com/redirect/outbound?p=hmdb&param=HMDB0038147	Isogermafurene		261.149	1	23.5591	0.0439626	2.69686
23.56_261.1494m/z	HMDB0036108		M+FA-H	C15H20O	57.1	93.4	-1.08212	93.1619	100 - 16.5 - 1.48	http://nonlinear.com/redirect/outbound?p=hmdb&param=HMDB0036108	1,3,5,11-Bisabolatetraen-10-one		261.149	1	23.5591	0.0439626	2.69686
23.56_261.1494m/z	HMDB0035612		M+FA-H	C15H20O	57.1	93.4	-1.08212	93.1619	100 - 16.5 - 1.48	http://nonlinear.com/redirect/outbound?p=hmdb&param=HMDB0035612	(R)-ar-Turmerone		261.149	1	23.5591	0.0439626	2.69686
21.23_353.2327m/z	HMDB0031091		M+FA-H	C19H32O3	57.2	93.3	-2.1572	95.362	100 - 21 - 2.72 - 0.262	http://nonlinear.com/redirect/outbound?p=hmdb&param=HMDB0031091	3-Methyl-5-pentyl-2-furannonanoic acid		353.233	1	21.234	1.07569e-05	16.1991
8.98_519.0421m/z	HMDB0030559		M+FA-H	C21H14O13	55.1	93.2	0.930125	83.25	100 - 23.4 - 5.28 - 0.808 - 0.112	http://nonlinear.com/redirect/outbound?p=hmdb&param=HMDB0030559	m-Trigallic acid		519.042	1	8.9832	0.003281	2.42819
32.14_554.3465m/z	HMDB0012108		M+FA-H	C25H52NO7P	56.4	93.1	0.320541	89.4529	100 - 28.3 - 5.29 - 0.742	http://nonlinear.com/redirect/outbound?p=hmdb&param=HMDB0012108	LysoPC(17:0)		554.347	1	32.1364	0.415944	1.75222
21.00_325.2019m/z	HMDB0094642		M+FA-H	C17H28O3	57.5	93.1	-0.48121	94.7721	100 - 18.8 - 2.29 - 0.209	http://nonlinear.com/redirect/outbound?p=hmdb&param=HMDB0094642	3-Methyl-5-propyl-2-furannonanoic acid		325.202	1	21.0015	0.00135607	6.04615
21.28_251.1291m/z	HMDB0039101		M+FA-H	C13H18O2	57.9	93	0.840375	97.6331	100 - 14.3 - 1.36	http://nonlinear.com/redirect/outbound?p=hmdb&param=HMDB0039101	Etrogol		251.129	1	21.2809	0	53.9874
29.16_295.2278m/z	HMDB0041334		M+FA-H	C17H30O	57.1	93	-0.0928535	92.4767	100 - 18.8 - 1.87 - 0.131	http://nonlinear.com/redirect/outbound?p=hmdb&param=HMDB0041334	8,11-Heptadecadienal		295.228	1	29.1596	0.0135383	1.75062
21.78_593.1296m/z	HMDB0036303		M-H	C30H26O13	54.7	93	-0.771909	81.3589	100 - 33.2 - 8.02 - 1.44 - 0.217	http://nonlinear.com/redirect/outbound?p=hmdb&param=HMDB0036303	Epicatechin-(4beta->8)-gallocatechin		593.13	1	21.7798	0.774826	2.80809
4.25_217.0174m/z	HMDB0041785		M-H	C8H10O5S	56.6	93	-1.03149	91.1951	100 - 9.76 - 5.97 - 0.516	http://nonlinear.com/redirect/outbound?p=hmdb&param=HMDB0041785	Tyrosol 4-sulfate		217.017	1	4.25352	0.000134083	4.83545
5.85_242.9967m/z	HMDB0061117		M-H2O-H	C9H10O7S	56.1	92.8	-0.607912	88.4575	100 - 10.9 - 6.5 - 0.63 - 0.124	http://nonlinear.com/redirect/outbound?p=hmdb&param=HMDB0061117	3-(3,5-dihydroxyphenyl)-1-propanoic acid sulphate		242.997	1	5.8511	2.34481e-10	11.7516
5.85_242.9967m/z	HMDB0059967		M-H2O-H	C9H10O7S	56.1	92.8	-0.607912	88.4575	100 - 10.9 - 6.5 - 0.63 - 0.124	http://nonlinear.com/redirect/outbound?p=hmdb&param=HMDB0059967	3-hydroxy-3-(3-hydroxyphenyl)propanoic acid-O-sulphate		242.997	1	5.8511	2.34481e-10	11.7516
26.30_512.2977m/z	HMDB0010379		M+FA-H	C22H46NO7P	57.2	92.8	-3.67458	97.6658	100 - 25 - 4.42 - 0.586	http://nonlinear.com/redirect/outbound?p=hmdb&param=HMDB0010379	LysoPC(14:0)		512.298	1	26.2959	0.000362329	1.59324
34.83_355.2857m/z	HMDB0035573		M+FA-H	C20H38O2	55.7	92.7	0.922247	86.8062	100 - 22.1 - 2.75 - 0.247	http://nonlinear.com/redirect/outbound?p=hmdb&param=HMDB0035573	5,7-Icosanedione		355.286	1	34.8295	0.986192	1.1707
34.83_355.2857m/z	HMDB0035572		M+FA-H	C20H38O2	55.7	92.7	0.922247	86.8062	100 - 22.1 - 2.75 - 0.247	http://nonlinear.com/redirect/outbound?p=hmdb&param=HMDB0035572	6,8-Icosanedione		355.286	1	34.8295	0.986192	1.1707
34.83_355.2857m/z	HMDB0035574		M+FA-H	C20H38O2	55.7	92.7	0.922247	86.8062	100 - 22.1 - 2.75 - 0.247	http://nonlinear.com/redirect/outbound?p=hmdb&param=HMDB0035574	4,6-Icosanedione		355.286	1	34.8295	0.986192	1.1707
3.78_338.0865m/z	HMDB0037263		M-H2O-H	C15H19NO9	54.8	92.7	-4.6319	86.7268	100 - 17.2 - 3.23 - 0.386	http://nonlinear.com/redirect/outbound?p=hmdb&param=HMDB0037263	HMBOA-Glc		338.086	1	3.77638	0.331491	1.59817
3.78_338.0865m/z	HMDB0029833		M-H2O-H	C15H19NO9	54.8	92.7	-4.6319	86.7268	100 - 17.2 - 3.23 - 0.386	http://nonlinear.com/redirect/outbound?p=hmdb&param=HMDB0029833	Cyclodopa glucoside		338.086	1	3.77638	0.331491	1.59817
34.83_355.2857m/z	HMDB0034451		M+FA-H	C20H38O2	55.7	92.6	0.922247	86.8062	100 - 22.1 - 2.75 - 0.247	http://nonlinear.com/redirect/outbound?p=hmdb&param=HMDB0034451	Ethyl oleate		355.286	1	34.8295	0.986192	1.1707
34.83_355.2857m/z	HMDB0037127		M+FA-H	C20H38O2	55.7	92.6	0.922247	86.8062	100 - 22.1 - 2.75 - 0.247	http://nonlinear.com/redirect/outbound?p=hmdb&param=HMDB0037127	Oleyl acetate		355.286	1	34.8295	0.986192	1.1707
20.41_349.2017m/z	HMDB0038693		M-H	C20H30O5	56.6	92.6	-0.894348	91.438	100 - 22.2 - 3.37 - 0.384	http://nonlinear.com/redirect/outbound?p=hmdb&param=HMDB0038693	Oryzalic acid B		349.202	1	20.4131	0.000180415	4.17303
32.35_616.3612m/z	HMDB0010401		M+FA-H	C30H54NO7P	56.9	92.5	-1.31545	93.6149	100 - 33.7 - 6.94 - 1.06 - 0.132	http://nonlinear.com/redirect/outbound?p=hmdb&param=HMDB0010401	LysoPC(22:4(7Z,10Z,13Z,16Z))		616.361	1	32.3494	0.000562117	1.81963
32.14_554.3465m/z	HMDB0011511		M+FA-H	C25H52NO7P	56.3	92.4	0.320541	89.4529	100 - 28.3 - 5.29 - 0.742	http://nonlinear.com/redirect/outbound?p=hmdb&param=HMDB0011511	LysoPE(20:0/0:0)		554.347	1	32.1364	0.415944	1.75222
32.14_554.3465m/z	HMDB0011481		M+FA-H	C25H52NO7P	56.3	92.4	0.320541	89.4529	100 - 28.3 - 5.29 - 0.742	http://nonlinear.com/redirect/outbound?p=hmdb&param=HMDB0011481	LysoPE(0:0/20:0)		554.347	1	32.1364	0.415944	1.75222
48.93_864.6118m/z	HMDB0013422		M+FA-H	C48H86NO7P	55.6	92.4	-0.69962	86.4117	100 - 53.5 - 15.5 - 3.18 - 0.514	http://nonlinear.com/redirect/outbound?p=hmdb&param=HMDB0013422	PC(o-18:0/22:6(4Z,7Z,10Z,13Z,16Z,19Z))		864.612	1	48.9265	0.00380827	1.48137
48.93_864.6118m/z	HMDB0011260		M+FA-H	C48H86NO7P	55.6	92.4	-0.69962	86.4117	100 - 53.5 - 15.5 - 3.18 - 0.514	http://nonlinear.com/redirect/outbound?p=hmdb&param=HMDB0011260	PC(P-18:0/22:5(4Z,7Z,10Z,13Z,16Z))		864.612	1	48.9265	0.00380827	1.48137
48.93_864.6118m/z	HMDB0011261		M+FA-H	C48H86NO7P	55.6	92.4	-0.69962	86.4117	100 - 53.5 - 15.5 - 3.18 - 0.514	http://nonlinear.com/redirect/outbound?p=hmdb&param=HMDB0011261	PC(P-18:0/22:5(7Z,10Z,13Z,16Z,19Z))		864.612	1	48.9265	0.00380827	1.48137
48.93_864.6118m/z	HMDB0008719		M+FA-H	C48H86NO7P	55.6	92.4	-0.69962	86.4117	100 - 53.5 - 15.5 - 3.18 - 0.514	http://nonlinear.com/redirect/outbound?p=hmdb&param=HMDB0008719	PC(22:5(7Z,10Z,13Z,16Z,19Z)/P-18:0)		864.612	1	48.9265	0.00380827	1.48137
48.93_864.6118m/z	HMDB0008686		M+FA-H	C48H86NO7P	55.6	92.4	-0.69962	86.4117	100 - 53.5 - 15.5 - 3.18 - 0.514	http://nonlinear.com/redirect/outbound?p=hmdb&param=HMDB0008686	PC(22:5(4Z,7Z,10Z,13Z,16Z)/P-18:0)		864.612	1	48.9265	0.00380827	1.48137
3.81_147.0449m/z	HMDB0062590		M-H2O-H	C9H10O3	57.9	92.4	-1.27655	98.5514	100 - 9.96 - 1.06	http://nonlinear.com/redirect/outbound?p=hmdb&param=HMDB0062590	Tropate		147.045	1	3.80773	0.000881209	1.27201
3.81_147.0449m/z	HMDB0000563		M-H2O-H	C9H10O3	57.9	92.4	-1.27655	98.5514	100 - 9.96 - 1.06	http://nonlinear.com/redirect/outbound?p=hmdb&param=HMDB0000563	D-Phenyllactic acid		147.045	1	3.80773	0.000881209	1.27201
3.81_147.0449m/z	HMDB0000748		M-H2O-H	C9H10O3	57.9	92.4	-1.27655	98.5514	100 - 9.96 - 1.06	http://nonlinear.com/redirect/outbound?p=hmdb&param=HMDB0000748	L-3-Phenyllactic acid		147.045	1	3.80773	0.000881209	1.27201
3.81_147.0449m/z	HMDB0000779		M-H2O-H	C9H10O3	57.9	92.4	-1.27655	98.5514	100 - 9.96 - 1.06	http://nonlinear.com/redirect/outbound?p=hmdb&param=HMDB0000779	Phenyllactic acid		147.045	1	3.80773	0.000881209	1.27201
25.60_267.1964m/z	HMDB0030938		M+FA-H	C15H26O	57.6	92	-0.786534	97.1053	100 - 16.6 - 1.49	http://nonlinear.com/redirect/outbound?p=hmdb&param=HMDB0030938	beta-Triticene		267.196	1	25.604	0.000697426	2.28586
25.60_267.1964m/z	HMDB0039538		M+FA-H	C15H26O	57.6	92	-0.786534	97.1053	100 - 16.6 - 1.49	http://nonlinear.com/redirect/outbound?p=hmdb&param=HMDB0039538	(6Z,9Z)-6,9-Pentadecadien-2-one		267.196	1	25.604	0.000697426	2.28586
25.60_267.1964m/z	HMDB0038213		M+FA-H	C15H26O	57.6	92	-0.786534	97.1053	100 - 16.6 - 1.49	http://nonlinear.com/redirect/outbound?p=hmdb&param=HMDB0038213	Humulol		267.196	1	25.604	0.000697426	2.28586
25.60_267.1964m/z	HMDB0059849		M+FA-H	C15H26O	57.6	92	-0.786534	97.1053	100 - 16.6 - 1.49	http://nonlinear.com/redirect/outbound?p=hmdb&param=HMDB0059849	(Z)-Farnesol		267.196	1	25.604	0.000697426	2.28586
25.60_267.1964m/z	HMDB0004305		M+FA-H	C15H26O	57.6	92	-0.786534	97.1053	100 - 16.6 - 1.49	http://nonlinear.com/redirect/outbound?p=hmdb&param=HMDB0004305	Farnesol		267.196	1	25.604	0.000697426	2.28586
5.47_404.0398m/z	HMDB0015270		M-H2O-H	C17H17N3O6S2	52.8	91.9	4.14612	76.7441	100 - 21.5 - 12.5 - 2.28 - 0.582	http://nonlinear.com/redirect/outbound?p=hmdb&param=HMDB0015270	Cephapirin		404.04	1	5.46693	0.829007	1.30771
5.47_404.0398m/z	HMDB0030451		M-H2O-H	C17H17N3O6S2	52.8	91.9	4.14612	76.7441	100 - 21.5 - 12.5 - 2.28 - 0.582	http://nonlinear.com/redirect/outbound?p=hmdb&param=HMDB0030451	Cefapirin		404.04	1	5.46693	0.829007	1.30771
7.73_431.0968m/z	HMDB0041722		M-H	C21H20O10	55.7	91.8	-3.61917	91.1097	100 - 23.3 - 4.65 - 0.662	http://nonlinear.com/redirect/outbound?p=hmdb&param=HMDB0041722	Dihydrodaidzein 7-O-glucuronide		431.097	1	7.72753	3.6311e-12	35.5716
33.88_361.1658m/z	HMDB0036692		M-H	C20H26O6	56.4	91.7	0.471775	91.0794	100 - 22.2 - 3.57 - 0.429	http://nonlinear.com/redirect/outbound?p=hmdb&param=HMDB0036692	Heliangin		361.166	1	33.8812	0.386516	1.64322
33.88_361.1658m/z	HMDB0034475		M-H	C20H26O6	56.4	91.7	0.471775	91.0794	100 - 22.2 - 3.57 - 0.429	http://nonlinear.com/redirect/outbound?p=hmdb&param=HMDB0034475	Hydroxyisonobilin		361.166	1	33.8812	0.386516	1.64322
26.30_512.2977m/z	HMDB0061691		M+FA-H	C22H46NO7P	57	91.6	-3.67458	97.6658	100 - 25 - 4.42 - 0.586	http://nonlinear.com/redirect/outbound?p=hmdb&param=HMDB0061691	1-Heptadecanoylglycerophosphoethanolamine		512.298	1	26.2959	0.000362329	1.59324
21.28_251.1291m/z	HMDB0029669		M+FA-H	C13H18O2	57.6	91.5	0.840375	97.6331	100 - 14.3 - 1.36	http://nonlinear.com/redirect/outbound?p=hmdb&param=HMDB0029669	Eremopetasinorone A		251.129	1	21.2809	0	53.9874
6.96_163.0398m/z	HMDB0033624		M-H2O-H	C9H10O4	55.5	91.5	-1.41085	87.4598	100 - 10 - 1.27	http://nonlinear.com/redirect/outbound?p=hmdb&param=HMDB0033624	(卤)-2-Hydroxy-3-(2-hydroxyphenyl)propanoic acid		163.04	1	6.95987	3.06298e-07	12.5062
6.96_163.0398m/z	HMDB0000755		M-H2O-H	C9H10O4	55.5	91.5	-1.41085	87.4598	100 - 10 - 1.27	http://nonlinear.com/redirect/outbound?p=hmdb&param=HMDB0000755	Hydroxyphenyllactic acid		163.04	1	6.95987	3.06298e-07	12.5062
6.96_163.0398m/z	HMDB0029232		M-H2O-H	C9H10O4	55.5	91.5	-1.41085	87.4598	100 - 10 - 1.27	http://nonlinear.com/redirect/outbound?p=hmdb&param=HMDB0029232	3-Hydroxyphenyllactate		163.04	1	6.95987	3.06298e-07	12.5062
6.96_163.0398m/z	HMDB0062595		M-H2O-H	C9H10O4	55.5	91.5	-1.41085	87.4598	100 - 10 - 1.27	http://nonlinear.com/redirect/outbound?p=hmdb&param=HMDB0062595	Meta-hydroxyphenylhydracrylic Acid		163.04	1	6.95987	3.06298e-07	12.5062
6.96_163.0398m/z	HMDB0000423		M-H2O-H	C9H10O4	55.5	91.5	-1.41085	87.4598	100 - 10 - 1.27	http://nonlinear.com/redirect/outbound?p=hmdb&param=HMDB0000423	3,4-Dihydroxyhydrocinnamic acid		163.04	1	6.95987	3.06298e-07	12.5062
6.96_163.0398m/z	HMDB0002643		M-H2O-H	C9H10O4	55.5	91.5	-1.41085	87.4598	100 - 10 - 1.27	http://nonlinear.com/redirect/outbound?p=hmdb&param=HMDB0002643	3-(3-Hydroxyphenyl)-3-hydroxypropanoic acid		163.04	1	6.95987	3.06298e-07	12.5062
6.96_163.0398m/z	HMDB0000118		M-H2O-H	C9H10O4	55.5	91.5	-1.41085	87.4598	100 - 10 - 1.27	http://nonlinear.com/redirect/outbound?p=hmdb&param=HMDB0000118	Homovanillic acid		163.04	1	6.95987	3.06298e-07	12.5062
6.96_163.0398m/z	HMDB0000333		M-H2O-H	C9H10O4	55.5	91.5	-1.41085	87.4598	100 - 10 - 1.27	http://nonlinear.com/redirect/outbound?p=hmdb&param=HMDB0000333	Isohomovanillic acid		163.04	1	6.95987	3.06298e-07	12.5062
21.23_333.2065m/z	HMDB0035286		M-H	C20H30O4	54.9	91.3	-1.90723	85.5501	100 - 22.1 - 3.15 - 0.337	http://nonlinear.com/redirect/outbound?p=hmdb&param=HMDB0035286	Crispanone		333.206	1	21.234	0.0650988	1.47745
4.53_443.1187m/z	HMDB0059988		M+FA-H	C18H22O10	53.8	91.3	-2.04475	80.257	100 - 20.1 - 3.97 - 0.527	http://nonlinear.com/redirect/outbound?p=hmdb&param=HMDB0059988	5-(3',4'-Dihydroxyphenyl)-gamma-valerolactone-3'-O-methyl-4'-O-glucuronide		443.119	1	4.52987	0.0133386	Infinity
4.53_443.1187m/z	HMDB0059990		M+FA-H	C18H22O10	53.8	91.3	-2.04475	80.257	100 - 20.1 - 3.97 - 0.527	http://nonlinear.com/redirect/outbound?p=hmdb&param=HMDB0059990	5-(3',4'-Dihydroxyphenyl)-gamma-valerolactone-4'-O-methyl-3'-O-glucuronide		443.119	1	4.52987	0.0133386	Infinity
4.53_443.1187m/z	HMDB0041285		M+FA-H	C18H22O10	53.8	91.3	-2.04475	80.257	100 - 20.1 - 3.97 - 0.527	http://nonlinear.com/redirect/outbound?p=hmdb&param=HMDB0041285	Picraquassioside A		443.119	1	4.52987	0.0133386	Infinity
27.24_415.0865m/z	HMDB0039774		M+FA-H	C16H18O10	54.9	91	-4.47995	88.7369	100 - 17.9 - 3.56 - 0.446	http://nonlinear.com/redirect/outbound?p=hmdb&param=HMDB0039774	5-Hydroxy-6-methoxycoumarin 7-glucoside		415.087	1	27.2355	0.435409	1.26532
21.28_251.1291m/z	HMDB0036047		M-H	C14H20O4	57.2	90.9	0.687032	96.0234	100 - 15.5 - 1.95 - 0.178	http://nonlinear.com/redirect/outbound?p=hmdb&param=HMDB0036047	3alpha-Hydroxyoreadone		251.129	1	21.2809	0	53.9874
21.59_187.1340m/z	HMDB0031684		M+FA-H	C9H18O	57.2	90.9	-0.0229481	95.1089	100 - 9.98 - 0.651	http://nonlinear.com/redirect/outbound?p=hmdb&param=HMDB0031684	2-Methyloctanal		187.134	1	21.5909	0.467874	1.21314
21.59_187.1340m/z	HMDB0059835		M+FA-H	C9H18O	57.2	90.9	-0.0229481	95.1089	100 - 9.98 - 0.651	http://nonlinear.com/redirect/outbound?p=hmdb&param=HMDB0059835	Nonanal		187.134	1	21.5909	0.467874	1.21314
21.59_187.1340m/z	HMDB0029557		M+FA-H	C9H18O	57.2	90.9	-0.0229481	95.1089	100 - 9.98 - 0.651	http://nonlinear.com/redirect/outbound?p=hmdb&param=HMDB0029557	Dihydroisophorol		187.134	1	21.5909	0.467874	1.21314
21.59_187.1340m/z	HMDB0031730		M+FA-H	C9H18O	57.2	90.9	-0.0229481	95.1089	100 - 9.98 - 0.651	http://nonlinear.com/redirect/outbound?p=hmdb&param=HMDB0031730	3,5,5-Trimethylhexanal		187.134	1	21.5909	0.467874	1.21314
21.59_187.1340m/z	HMDB0031417		M+FA-H	C9H18O	57.2	90.9	-0.0229481	95.1089	100 - 9.98 - 0.651	http://nonlinear.com/redirect/outbound?p=hmdb&param=HMDB0031417	2,6-Dimethyl-4-heptanone		187.134	1	21.5909	0.467874	1.21314
21.59_187.1340m/z	HMDB0031266		M+FA-H	C9H18O	57.2	90.9	-0.0229481	95.1089	100 - 9.98 - 0.651	http://nonlinear.com/redirect/outbound?p=hmdb&param=HMDB0031266	2-Nonanone		187.134	1	21.5909	0.467874	1.21314
21.59_187.1340m/z	HMDB0013821		M+FA-H	C9H18O	57.2	90.9	-0.0229481	95.1089	100 - 9.98 - 0.651	http://nonlinear.com/redirect/outbound?p=hmdb&param=HMDB0013821	2-Methyl-4-heptanone		187.134	1	21.5909	0.467874	1.21314
21.59_187.1340m/z	HMDB0031268		M+FA-H	C9H18O	57.2	90.9	-0.0229481	95.1089	100 - 9.98 - 0.651	http://nonlinear.com/redirect/outbound?p=hmdb&param=HMDB0031268	Amyl propyl ketone		187.134	1	21.5909	0.467874	1.21314
21.59_187.1340m/z	HMDB0031267		M+FA-H	C9H18O	57.2	90.9	-0.0229481	95.1089	100 - 9.98 - 0.651	http://nonlinear.com/redirect/outbound?p=hmdb&param=HMDB0031267	3-Nonanone		187.134	1	21.5909	0.467874	1.21314
21.59_187.1340m/z	HMDB0030959		M+FA-H	C9H18O	57.2	90.8	-0.0229481	95.1089	100 - 9.98 - 0.651	http://nonlinear.com/redirect/outbound?p=hmdb&param=HMDB0030959	(Z)-3-Nonen-1-ol		187.134	1	21.5909	0.467874	1.21314
21.59_187.1340m/z	HMDB0041499		M+FA-H	C9H18O	57.2	90.8	-0.0229481	95.1089	100 - 9.98 - 0.651	http://nonlinear.com/redirect/outbound?p=hmdb&param=HMDB0041499	(Z)-2-Nonen-1-ol		187.134	1	21.5909	0.467874	1.21314
21.59_187.1340m/z	HMDB0041498		M+FA-H	C9H18O	57.2	90.8	-0.0229481	95.1089	100 - 9.98 - 0.651	http://nonlinear.com/redirect/outbound?p=hmdb&param=HMDB0041498	2-Nonen-1-ol		187.134	1	21.5909	0.467874	1.21314
21.59_187.1340m/z	HMDB0040581		M+FA-H	C9H18O	57.2	90.8	-0.0229481	95.1089	100 - 9.98 - 0.651	http://nonlinear.com/redirect/outbound?p=hmdb&param=HMDB0040581	(Z)-6-Nonen-1-ol		187.134	1	21.5909	0.467874	1.21314
21.59_187.1340m/z	HMDB0059887		M+FA-H	C9H18O	57.2	90.8	-0.0229481	95.1089	100 - 9.98 - 0.651	http://nonlinear.com/redirect/outbound?p=hmdb&param=HMDB0059887	(E)-6-Nonenol		187.134	1	21.5909	0.467874	1.21314
21.59_187.1340m/z	HMDB0037304		M+FA-H	C9H18O	57.2	90.8	-0.0229481	95.1089	100 - 9.98 - 0.651	http://nonlinear.com/redirect/outbound?p=hmdb&param=HMDB0037304	(卤)-2,6-Dimethyl-6-hepten-1-ol		187.134	1	21.5909	0.467874	1.21314
21.59_187.1340m/z	HMDB0034152		M+FA-H	C9H18O	57.2	90.8	-0.0229481	95.1089	100 - 9.98 - 0.651	http://nonlinear.com/redirect/outbound?p=hmdb&param=HMDB0034152	1-Nonen-3-ol		187.134	1	21.5909	0.467874	1.21314
3.73_212.0020m/z	HMDB0059911		M-H2O-H	C8H9NO5S	55.3	90.8	-1.19178	86.8802	100 - 10.1 - 6.01 - 0.537	http://nonlinear.com/redirect/outbound?p=hmdb&param=HMDB0059911	Paracetamol sulfate		212.002	1	3.72993	0.232672	1.70064
3.73_212.0020m/z	HMDB0059994		M-H2O-H	C8H9NO5S	55.3	90.8	-1.19178	86.8802	100 - 10.1 - 6.01 - 0.537	http://nonlinear.com/redirect/outbound?p=hmdb&param=HMDB0059994	Benzeneacetamide-4-O-sulphate		212.002	1	3.72993	0.232672	1.70064
9.17_261.1340m/z	HMDB0000888		M+FA-H	C11H20O4	55.3	90.7	-1.89799	88.3257	100 - 12.3 - 1.51 - 0.124	http://nonlinear.com/redirect/outbound?p=hmdb&param=HMDB0000888	Undecanedioic acid		261.134	1	9.16827	0.986125	1.80108
4.01_308.0770m/z	HMDB0010316		M-H2O-H	C14H17NO8	56.1	90.6	-1.87418	92.0784	100 - 16 - 2.84 - 0.318	http://nonlinear.com/redirect/outbound?p=hmdb&param=HMDB0010316	Acetaminophen glucuronide		308.077	1	4.00767	1.78145e-05	2.96362
20.37_185.1183m/z	HMDB0037001		M+FA-H	C9H16O	56.6	90.5	-0.0323887	92.4359	100 - 9.96 - 0.648	http://nonlinear.com/redirect/outbound?p=hmdb&param=HMDB0037001	Santene hydrate		185.118	1	20.3667	0.473322	2.19551
20.37_185.1183m/z	HMDB0031269		M+FA-H	C9H16O	56.6	90.4	-0.0323887	92.4359	100 - 9.96 - 0.648	http://nonlinear.com/redirect/outbound?p=hmdb&param=HMDB0031269	2-Nonenal		185.118	1	20.3667	0.473322	2.19551
20.37_185.1183m/z	HMDB0037150		M+FA-H	C9H16O	56.6	90.4	-0.0323887	92.4359	100 - 9.96 - 0.648	http://nonlinear.com/redirect/outbound?p=hmdb&param=HMDB0037150	2-Ethyl-2-heptenal		185.118	1	20.3667	0.473322	2.19551
20.37_185.1183m/z	HMDB0033554		M+FA-H	C9H16O	56.6	90.4	-0.0323887	92.4359	100 - 9.96 - 0.648	http://nonlinear.com/redirect/outbound?p=hmdb&param=HMDB0033554	2-Methyl-2-octenal		185.118	1	20.3667	0.473322	2.19551
20.37_185.1183m/z	HMDB0034758		M+FA-H	C9H16O	56.6	90.4	-0.0323887	92.4359	100 - 9.96 - 0.648	http://nonlinear.com/redirect/outbound?p=hmdb&param=HMDB0034758	8-Nonen-3-one		185.118	1	20.3667	0.473322	2.19551
20.37_185.1183m/z	HMDB0033794		M+FA-H	C9H16O	56.6	90.4	-0.0323887	92.4359	100 - 9.96 - 0.648	http://nonlinear.com/redirect/outbound?p=hmdb&param=HMDB0033794	(卤)-2,2,6-Trimethylcyclohexanone		185.118	1	20.3667	0.473322	2.19551
20.37_185.1183m/z	HMDB0030958		M+FA-H	C9H16O	56.6	90.4	-0.0323887	92.4359	100 - 9.96 - 0.648	http://nonlinear.com/redirect/outbound?p=hmdb&param=HMDB0030958	(Z)-6-Nonenal		185.118	1	20.3667	0.473322	2.19551
20.37_185.1183m/z	HMDB0062671		M+FA-H	C9H16O	56.6	90.4	-0.0323887	92.4359	100 - 9.96 - 0.648	http://nonlinear.com/redirect/outbound?p=hmdb&param=HMDB0062671	(3E)-2,3,4-trimethylhex-3-enal		185.118	1	20.3667	0.473322	2.19551
20.37_185.1183m/z	HMDB0035916		M+FA-H	C9H16O	56.6	90.4	-0.0323887	92.4359	100 - 9.96 - 0.648	http://nonlinear.com/redirect/outbound?p=hmdb&param=HMDB0035916	(E)-2-Nonen-4-one		185.118	1	20.3667	0.473322	2.19551
20.37_185.1183m/z	HMDB0037170		M+FA-H	C9H16O	56.6	90.4	-0.0323887	92.4359	100 - 9.96 - 0.648	http://nonlinear.com/redirect/outbound?p=hmdb&param=HMDB0037170	3-Methylene-2-octanone		185.118	1	20.3667	0.473322	2.19551
20.37_185.1183m/z	HMDB0032535		M+FA-H	C9H16O	56.6	90.4	-0.0323887	92.4359	100 - 9.96 - 0.648	http://nonlinear.com/redirect/outbound?p=hmdb&param=HMDB0032535	trans-4-Nonenal		185.118	1	20.3667	0.473322	2.19551
20.37_185.1183m/z	HMDB0035927		M+FA-H	C9H16O	56.6	90.4	-0.0323887	92.4359	100 - 9.96 - 0.648	http://nonlinear.com/redirect/outbound?p=hmdb&param=HMDB0035927	1-Nonen-4-one		185.118	1	20.3667	0.473322	2.19551
20.37_185.1183m/z	HMDB0035926		M+FA-H	C9H16O	56.6	90.4	-0.0323887	92.4359	100 - 9.96 - 0.648	http://nonlinear.com/redirect/outbound?p=hmdb&param=HMDB0035926	8-Nonen-2-one		185.118	1	20.3667	0.473322	2.19551
20.37_185.1183m/z	HMDB0039461		M+FA-H	C9H16O	56.6	90.4	-0.0323887	92.4359	100 - 9.96 - 0.648	http://nonlinear.com/redirect/outbound?p=hmdb&param=HMDB0039461	7-Methyl-3-octen-2-one		185.118	1	20.3667	0.473322	2.19551
20.37_185.1183m/z	HMDB0031834		M+FA-H	C9H16O	56.6	90.4	-0.0323887	92.4359	100 - 9.96 - 0.648	http://nonlinear.com/redirect/outbound?p=hmdb&param=HMDB0031834	(卤)-2,6-Dimethyl-5-heptenal		185.118	1	20.3667	0.473322	2.19551
20.37_185.1183m/z	HMDB0034764		M+FA-H	C9H16O	56.6	90.4	-0.0323887	92.4359	100 - 9.96 - 0.648	http://nonlinear.com/redirect/outbound?p=hmdb&param=HMDB0034764	3-Nonen-2-one		185.118	1	20.3667	0.473322	2.19551
20.37_185.1183m/z	HMDB0059828		M+FA-H	C9H16O	56.6	90.4	-0.0323887	92.4359	100 - 9.96 - 0.648	http://nonlinear.com/redirect/outbound?p=hmdb&param=HMDB0059828	3-Nonen-5-one		185.118	1	20.3667	0.473322	2.19551
20.37_185.1183m/z	HMDB0034761		M+FA-H	C9H16O	56.6	90.4	-0.0323887	92.4359	100 - 9.96 - 0.648	http://nonlinear.com/redirect/outbound?p=hmdb&param=HMDB0034761	5-Nonen-2-one		185.118	1	20.3667	0.473322	2.19551
20.37_185.1183m/z	HMDB0034845		M+FA-H	C9H16O	56.5	90.3	-0.0323887	92.4359	100 - 9.96 - 0.648	http://nonlinear.com/redirect/outbound?p=hmdb&param=HMDB0034845	2,4-Nonadien-1-ol		185.118	1	20.3667	0.473322	2.19551
20.37_185.1183m/z	HMDB0038067		M+FA-H	C9H16O	56.5	90.3	-0.0323887	92.4359	100 - 9.96 - 0.648	http://nonlinear.com/redirect/outbound?p=hmdb&param=HMDB0038067	(3E,6Z)-3,6-Nonadien-1-ol		185.118	1	20.3667	0.473322	2.19551
20.37_185.1183m/z	HMDB0030957		M+FA-H	C9H16O	56.5	90.3	-0.0323887	92.4359	100 - 9.96 - 0.648	http://nonlinear.com/redirect/outbound?p=hmdb&param=HMDB0030957	(3Z,6Z)-3,6-Nonadien-1-ol		185.118	1	20.3667	0.473322	2.19551
20.37_185.1183m/z	HMDB0031262		M+FA-H	C9H16O	56.5	90.3	-0.0323887	92.4359	100 - 9.96 - 0.648	http://nonlinear.com/redirect/outbound?p=hmdb&param=HMDB0031262	2,6-Nonadien-1-ol		185.118	1	20.3667	0.473322	2.19551
20.37_185.1183m/z	HMDB0038400		M+FA-H	C9H16O	56.5	90.3	-0.0323887	92.4359	100 - 9.96 - 0.648	http://nonlinear.com/redirect/outbound?p=hmdb&param=HMDB0038400	(2xi,4xi)-2,4-Nonadien-1-ol		185.118	1	20.3667	0.473322	2.19551
21.23_333.2065m/z	HMDB0035878		M-H	C20H30O4	54.7	90.3	-1.90723	85.5501	100 - 22.1 - 3.15 - 0.337	http://nonlinear.com/redirect/outbound?p=hmdb&param=HMDB0035878	8alpha-8-Hydroxy-12-oxo-13-abieten-18-oic acid		333.206	1	21.234	0.0650988	1.47745
45.08_770.5127m/z	HMDB0009078		M-H2O-H	C45H76NO8P	54.2	90	-0.453192	81.5853	100 - 50.2 - 14 - 2.8 - 0.447	http://nonlinear.com/redirect/outbound?p=hmdb&param=HMDB0009078	PE(18:1(9Z)/22:6(4Z,7Z,10Z,13Z,16Z,19Z))		770.513	1	45.0846	0.278968	1.50658
45.08_770.5127m/z	HMDB0009045		M-H2O-H	C45H76NO8P	54.2	90	-0.453192	81.5853	100 - 50.2 - 14 - 2.8 - 0.447	http://nonlinear.com/redirect/outbound?p=hmdb&param=HMDB0009045	PE(18:1(11Z)/22:6(4Z,7Z,10Z,13Z,16Z,19Z))		770.513	1	45.0846	0.278968	1.50658
45.08_770.5127m/z	HMDB0009685		M-H2O-H	C45H76NO8P	54.2	90	-0.453192	81.5853	100 - 50.2 - 14 - 2.8 - 0.447	http://nonlinear.com/redirect/outbound?p=hmdb&param=HMDB0009685	PE(22:6(4Z,7Z,10Z,13Z,16Z,19Z)/18:1(11Z))		770.513	1	45.0846	0.278968	1.50658
45.08_770.5127m/z	HMDB0009686		M-H2O-H	C45H76NO8P	54.2	90	-0.453192	81.5853	100 - 50.2 - 14 - 2.8 - 0.447	http://nonlinear.com/redirect/outbound?p=hmdb&param=HMDB0009686	PE(22:6(4Z,7Z,10Z,13Z,16Z,19Z)/18:1(9Z))		770.513	1	45.0846	0.278968	1.50658
28.47_345.2432m/z	HMDB0034944		M-H	C22H34O3	56	89.9	-0.847704	91.3287	100 - 24.3 - 3.44 - 0.358	http://nonlinear.com/redirect/outbound?p=hmdb&param=HMDB0034944	Siderol		345.243	1	28.4714	0.00574434	8.79862
7.73_431.0968m/z	HMDB0041768		M-H2O-H	C21H22O11	55.3	89.9	-3.47435	90.8754	100 - 23.4 - 4.87 - 0.713	http://nonlinear.com/redirect/outbound?p=hmdb&param=HMDB0041768	Phloretin 2'-O-glucuronide		431.097	1	7.72753	3.6311e-12	35.5716
4.53_443.1187m/z	HMDB0060030		M+FA-H	C18H22O10	53.5	89.7	-2.04475	80.257	100 - 20.1 - 3.97 - 0.527	http://nonlinear.com/redirect/outbound?p=hmdb&param=HMDB0060030	5-(3',5'-Dihydroxyphenyl)-gamma-valerolactone-O-glucuronide-O-methyl		443.119	1	4.52987	0.0133386	Infinity
9.17_261.1340m/z	HMDB0037137		M+FA-H	C11H20O4	55.1	89.5	-1.89799	88.3257	100 - 12.3 - 1.51 - 0.124	http://nonlinear.com/redirect/outbound?p=hmdb&param=HMDB0037137	Butyl butyryllactate		261.134	1	9.16827	0.986125	1.80108
26.63_432.1074m/z	HMDB0041767		M-H	C21H21O10+	56.9	89.4	2.66797	98.4454	100 - 23.3 - 4.65 - 0.663	http://nonlinear.com/redirect/outbound?p=hmdb&param=HMDB0041767	Peonidin 3-xyloside		432.107	1	26.634	0.00321834	1.63727
26.63_432.1074m/z	HMDB0038089		M-H	C21H21O10+	56.9	89.4	2.66797	98.4454	100 - 23.3 - 4.65 - 0.663	http://nonlinear.com/redirect/outbound?p=hmdb&param=HMDB0038089	Peonidin 3-arabinoside		432.107	1	26.634	0.00321834	1.63727
26.63_432.1074m/z	HMDB0041755		M-H	C21H21O10+	56.9	89.4	2.66797	98.4454	100 - 23.3 - 4.65 - 0.663	http://nonlinear.com/redirect/outbound?p=hmdb&param=HMDB0041755	Isopeonidin 3-xyloside		432.107	1	26.634	0.00321834	1.63727
26.63_432.1074m/z	HMDB0041750		M-H	C21H21O10+	56.9	89.4	2.66797	98.4454	100 - 23.3 - 4.65 - 0.663	http://nonlinear.com/redirect/outbound?p=hmdb&param=HMDB0041750	Isopeonidin 3-arabinoside		432.107	1	26.634	0.00321834	1.63727
26.63_432.1074m/z	HMDB0038094		M-H	C21H21O10+	56.9	89.4	2.66797	98.4454	100 - 23.3 - 4.65 - 0.663	http://nonlinear.com/redirect/outbound?p=hmdb&param=HMDB0038094	Petunidin 3-arabinoside		432.107	1	26.634	0.00321834	1.63727
26.63_432.1074m/z	HMDB0041170		M-H	C21H21O10+	56.9	89.4	2.66797	98.4454	100 - 23.3 - 4.65 - 0.663	http://nonlinear.com/redirect/outbound?p=hmdb&param=HMDB0041170	Pelargonidin 5-galactoside		432.107	1	26.634	0.00321834	1.63727
26.63_432.1074m/z	HMDB0037975		M-H	C21H21O10+	56.9	89.4	2.66797	98.4454	100 - 23.3 - 4.65 - 0.663	http://nonlinear.com/redirect/outbound?p=hmdb&param=HMDB0037975	Cyanidin 3-rhamnoside		432.107	1	26.634	0.00321834	1.63727
26.63_432.1074m/z	HMDB0029248		M-H	C21H21O10+	56.9	89.4	2.66797	98.4454	100 - 23.3 - 4.65 - 0.663	http://nonlinear.com/redirect/outbound?p=hmdb&param=HMDB0029248	Luteolinidin 3-O-glucoside		432.107	1	26.634	0.00321834	1.63727
26.63_432.1074m/z	HMDB0033682		M-H	C21H21O10+	56.9	89.4	2.66797	98.4454	100 - 23.3 - 4.65 - 0.663	http://nonlinear.com/redirect/outbound?p=hmdb&param=HMDB0033682	Pelargonidin 3-galactoside		432.107	1	26.634	0.00321834	1.63727
21.90_213.1497m/z	HMDB0032238		M+FA-H	C11H20O	57.7	89.4	0.379104	99.6272	100 - 12.2 - 0.881	http://nonlinear.com/redirect/outbound?p=hmdb&param=HMDB0032238	(+/-)-trans- and cis-4,8-Dimethyl-3,7-nonadien-2-ol		213.15	1	21.9018	0.103886	1.65535
21.90_213.1497m/z	HMDB0040247		M+FA-H	C11H20O	57.7	89.4	0.379104	99.6272	100 - 12.2 - 0.881	http://nonlinear.com/redirect/outbound?p=hmdb&param=HMDB0040247	2-Undecenal		213.15	1	21.9018	0.103886	1.65535
21.90_213.1497m/z	HMDB0037807		M+FA-H	C11H20O	57.7	89.4	0.379104	99.6272	100 - 12.2 - 0.881	http://nonlinear.com/redirect/outbound?p=hmdb&param=HMDB0037807	9-Undecenal		213.15	1	21.9018	0.103886	1.65535
48.93_864.6118m/z	HMDB0011292		M+FA-H	C48H86NO7P	55	89.4	-0.69962	86.4117	100 - 53.5 - 15.5 - 3.18 - 0.514	http://nonlinear.com/redirect/outbound?p=hmdb&param=HMDB0011292	PC(P-18:1(11Z)/22:4(7Z,10Z,13Z,16Z))		864.612	1	48.9265	0.00380827	1.48137
48.93_864.6118m/z	HMDB0011325		M+FA-H	C48H86NO7P	55	89.4	-0.69962	86.4117	100 - 53.5 - 15.5 - 3.18 - 0.514	http://nonlinear.com/redirect/outbound?p=hmdb&param=HMDB0011325	PC(P-18:1(9Z)/22:4(7Z,10Z,13Z,16Z))		864.612	1	48.9265	0.00380827	1.48137
48.93_864.6118m/z	HMDB0008654		M+FA-H	C48H86NO7P	55	89.4	-0.69962	86.4117	100 - 53.5 - 15.5 - 3.18 - 0.514	http://nonlinear.com/redirect/outbound?p=hmdb&param=HMDB0008654	PC(22:4(7Z,10Z,13Z,16Z)/P-18:1(11Z))		864.612	1	48.9265	0.00380827	1.48137
48.93_864.6118m/z	HMDB0008655		M+FA-H	C48H86NO7P	55	89.4	-0.69962	86.4117	100 - 53.5 - 15.5 - 3.18 - 0.514	http://nonlinear.com/redirect/outbound?p=hmdb&param=HMDB0008655	PC(22:4(7Z,10Z,13Z,16Z)/P-18:1(9Z))		864.612	1	48.9265	0.00380827	1.48137
35.37_580.3609m/z	HMDB0011491		M+FA-H	C27H54NO7P	54.6	89.4	-2.12306	86.3067	100 - 30.5 - 5.92 - 0.861 - 0.102	http://nonlinear.com/redirect/outbound?p=hmdb&param=HMDB0011491	LysoPE(0:0/22:1(13Z))		580.361	1	35.3671	0.050148	1.76655
35.37_580.3609m/z	HMDB0011521		M+FA-H	C27H54NO7P	54.6	89.4	-2.12306	86.3067	100 - 30.5 - 5.92 - 0.861 - 0.102	http://nonlinear.com/redirect/outbound?p=hmdb&param=HMDB0011521	LysoPE(22:1(13Z)/0:0)		580.361	1	35.3671	0.050148	1.76655
19.75_177.0919m/z	HMDB0037734		M-H2O-H	C11H16O3	56.9	89.2	-1.15484	96.9095	100 - 12.2 - 1.3	http://nonlinear.com/redirect/outbound?p=hmdb&param=HMDB0037734	Isobutyl 2-furanpropionate		177.092	1	19.7534	0.219487	1.16215
30.69_345.2430m/z	HMDB0036804		M-H2O-H	C22H36O4	56.5	89.2	-1.5362	95.1077	100 - 24.4 - 3.66 - 0.41	http://nonlinear.com/redirect/outbound?p=hmdb&param=HMDB0036804	7-O-Acetylaustroinulin		345.243	1	30.6885	0.0343111	2.54012
30.69_345.2430m/z	HMDB0036803		M-H2O-H	C22H36O4	56.5	89.2	-1.5362	95.1077	100 - 24.4 - 3.66 - 0.41	http://nonlinear.com/redirect/outbound?p=hmdb&param=HMDB0036803	6-O-Acetylaustroinulin		345.243	1	30.6885	0.0343111	2.54012
36.68_501.3378m/z	HMDB0036883		M+FA-H	C33H44O	52.3	89.1	0.870765	73.437	100 - 36.2 - 6.58 - 0.799	http://nonlinear.com/redirect/outbound?p=hmdb&param=HMDB0036883	Citranaxanthin		501.338	1	36.6844	0.565702	2.89408
3.98_225.0880m/z	HMDB0060281		M+FA-H	C9H12N2O2	56.6	88.6	-0.632182	95.145	100 - 10.7 - 0.927	http://nonlinear.com/redirect/outbound?p=hmdb&param=HMDB0060281	3-Hydroxykynurenamine		225.088	1	3.97685	0.0575662	1.69303
3.98_225.0880m/z	HMDB0004076		M+FA-H	C9H12N2O2	56.6	88.6	-0.632182	95.145	100 - 10.7 - 0.927	http://nonlinear.com/redirect/outbound?p=hmdb&param=HMDB0004076	5-Hydroxykynurenamine		225.088	1	3.97685	0.0575662	1.69303
28.39_313.2381m/z	HMDB0030997		M+FA-H	C17H32O2	57.1	88.6	-1.41016	98.8332	100 - 18.8 - 2.08 - 0.171	http://nonlinear.com/redirect/outbound?p=hmdb&param=HMDB0030997	Cyclohexaneundecanoic acid		313.238	1	28.3943	0.113144	1.37578
28.39_313.2381m/z	HMDB0060038		M+FA-H	C17H32O2	57.1	88.5	-1.41016	98.8332	100 - 18.8 - 2.08 - 0.171	http://nonlinear.com/redirect/outbound?p=hmdb&param=HMDB0060038	10Z-Heptadecenoic acid		313.238	1	28.3943	0.113144	1.37578
28.39_313.2381m/z	HMDB0031046		M+FA-H	C17H32O2	57.1	88.5	-1.41016	98.8332	100 - 18.8 - 2.08 - 0.171	http://nonlinear.com/redirect/outbound?p=hmdb&param=HMDB0031046	(Z)-9-Heptadecenoic acid		313.238	1	28.3943	0.113144	1.37578
28.39_313.2381m/z	HMDB0062437		M+FA-H	C17H32O2	57.1	88.5	-1.41016	98.8332	100 - 18.8 - 2.08 - 0.171	http://nonlinear.com/redirect/outbound?p=hmdb&param=HMDB0062437	9Z-heptadecenoic acid		313.238	1	28.3943	0.113144	1.37578
21.28_251.1291m/z	HMDB0033196		M+FA-H	C13H18O2	57	88.4	0.840375	97.6331	100 - 14.3 - 1.36	http://nonlinear.com/redirect/outbound?p=hmdb&param=HMDB0033196	(E)-6-Methyl-6-(5-methyl-2-furanyl)-3-hepten-2-one		251.129	1	21.2809	0	53.9874
1.92_243.0614m/z	HMDB0000296		M-H	C9H12N2O6	56.4	88.4	-3.39746	97.381	100 - 10.8 - 1.77 - 0.149	http://nonlinear.com/redirect/outbound?p=hmdb&param=HMDB0000296	Uridine		243.061	1	1.92425	0.0163154	1.39447
51.71_814.5938m/z	HMDB0013425		M+FA-H	C44H84NO7P	50.3	88.4	-3.88552	67.5088	100 - 49.2 - 13.3 - 2.57 - 0.393	http://nonlinear.com/redirect/outbound?p=hmdb&param=HMDB0013425	PC(o-18:1(11Z)/18:2(9Z,12Z))		814.594	1	51.7081	0.242704	1.70345
51.71_814.5938m/z	HMDB0011244		M+FA-H	C44H84NO7P	50.3	88.4	-3.88552	67.5088	100 - 49.2 - 13.3 - 2.57 - 0.393	http://nonlinear.com/redirect/outbound?p=hmdb&param=HMDB0011244	PC(P-18:0/18:2(9Z,12Z))		814.594	1	51.7081	0.242704	1.70345
51.71_814.5938m/z	HMDB0011217		M+FA-H	C44H84NO7P	50.3	88.4	-3.88552	67.5088	100 - 49.2 - 13.3 - 2.57 - 0.393	http://nonlinear.com/redirect/outbound?p=hmdb&param=HMDB0011217	PC(P-16:0/20:2(11Z,14Z))		814.594	1	51.7081	0.242704	1.70345
51.71_814.5938m/z	HMDB0008357		M+FA-H	C44H84NO7P	50.3	88.4	-3.88552	67.5088	100 - 49.2 - 13.3 - 2.57 - 0.393	http://nonlinear.com/redirect/outbound?p=hmdb&param=HMDB0008357	PC(20:2(11Z,14Z)/P-16:0)		814.594	1	51.7081	0.242704	1.70345
51.71_814.5938m/z	HMDB0013429		M+FA-H	C44H84NO7P	50.3	88.4	-3.88552	67.5088	100 - 49.2 - 13.3 - 2.57 - 0.393	http://nonlinear.com/redirect/outbound?p=hmdb&param=HMDB0013429	PC(o-18:1(9Z)/18:2(9Z,12Z))		814.594	1	51.7081	0.242704	1.70345
51.71_814.5938m/z	HMDB0008160		M+FA-H	C44H84NO7P	50.3	88.4	-3.88552	67.5088	100 - 49.2 - 13.3 - 2.57 - 0.393	http://nonlinear.com/redirect/outbound?p=hmdb&param=HMDB0008160	PC(18:2(9Z,12Z)/P-18:0)		814.594	1	51.7081	0.242704	1.70345
3.81_147.0449m/z	HMDB0002229		M-H2O-H	C9H10O3	57.1	88.3	-1.27655	98.5514	100 - 9.96 - 1.06	http://nonlinear.com/redirect/outbound?p=hmdb&param=HMDB0002229	3-Phenoxypropionic acid		147.045	1	3.80773	0.000881209	1.27201
20.97_467.2632m/z	HMDB0010321		M-H	C25H40O8	53.3	88.3	-3.95423	82.7228	100 - 27.8 - 5.36 - 0.775	http://nonlinear.com/redirect/outbound?p=hmdb&param=HMDB0010321	3,17-Androstanediol glucuronide		467.263	1	20.9712	0.000273347	4.05034
31.82_414.1341m/z	HMDB0014038		M+FA-H	C21H20FNO4	53.4	88.1	-4.60596	84.3226	100 - 23.5 - 3.45 - 0.38	http://nonlinear.com/redirect/outbound?p=hmdb&param=HMDB0014038	N-Deisopropyl-fluvastatin		414.134	1	31.818	0.26354	1.89365
7.34_181.0504m/z	HMDB0004061		M-H	C9H10O4	56.4	88	-1.31118	95.3888	100 - 10 - 1.27	http://nonlinear.com/redirect/outbound?p=hmdb&param=HMDB0004061	3-Methoxy-4-hydroxyphenylglycolaldehyde		181.05	1	7.3436	0.000958738	2.56598
4.91_228.0875m/z	HMDB0000068		M+FA-H	C9H13NO3	56.3	87.9	-1.16844	95.0233	100 - 10.4 - 1.1	http://nonlinear.com/redirect/outbound?p=hmdb&param=HMDB0000068	Epinephrine		228.088	1	4.91335	0.803054	1.23236
4.91_228.0875m/z	HMDB0062515		M+FA-H	C9H13NO3	56.3	87.9	-1.16844	95.0233	100 - 10.4 - 1.1	http://nonlinear.com/redirect/outbound?p=hmdb&param=HMDB0062515	Oxidized-adrenal-ferredoxin		228.088	1	4.91335	0.803054	1.23236
38.81_239.0601m/z	HMDB0033071		M-H	C9H20OS3	54.3	87.9	-1.22206	85.2176	100 - 12.4 - 14.5 - 1.62 - 0.789	http://nonlinear.com/redirect/outbound?p=hmdb&param=HMDB0033071	Propyl 1-(propylsulfinyl)propyl disulfide		239.06	1	38.8064	0.365323	2.26788
31.82_460.2824m/z	HMDB0011505		M-H2O-H	C23H46NO7P	56.2	87.9	-1.92152	95.3997	100 - 26 - 4.69 - 0.634	http://nonlinear.com/redirect/outbound?p=hmdb&param=HMDB0011505	LysoPE(18:1(11Z)/0:0)		460.282	1	31.818	0.00395115	2.67066
31.82_460.2824m/z	HMDB0011506		M-H2O-H	C23H46NO7P	56.2	87.9	-1.92152	95.3997	100 - 26 - 4.69 - 0.634	http://nonlinear.com/redirect/outbound?p=hmdb&param=HMDB0011506	LysoPE(18:1(9Z)/0:0)		460.282	1	31.818	0.00395115	2.67066
20.97_467.2632m/z	HMDB0010339		M-H	C25H40O8	53.2	87.9	-3.95423	82.7228	100 - 27.8 - 5.36 - 0.775	http://nonlinear.com/redirect/outbound?p=hmdb&param=HMDB0010339	3-alpha-Androstanediol glucuronide		467.263	1	20.9712	0.000273347	4.05034
20.97_467.2632m/z	HMDB0010359		M-H	C25H40O8	53.2	87.9	-3.95423	82.7228	100 - 27.8 - 5.36 - 0.775	http://nonlinear.com/redirect/outbound?p=hmdb&param=HMDB0010359	17-Hydroxyandrostane-3-glucuronide		467.263	1	20.9712	0.000273347	4.05034
44.41_752.5235m/z	HMDB0007883		M-H	C42H76NO8P	52.8	87.8	-0.140449	76.6455	100 - 47 - 12.4 - 2.38 - 0.366	http://nonlinear.com/redirect/outbound?p=hmdb&param=HMDB0007883	PC(14:0/20:4(5Z,8Z,11Z,14Z))		752.523	1	44.4117	0.0447467	1.88931
44.41_752.5235m/z	HMDB0007884		M-H	C42H76NO8P	52.8	87.8	-0.140449	76.6455	100 - 47 - 12.4 - 2.38 - 0.366	http://nonlinear.com/redirect/outbound?p=hmdb&param=HMDB0007884	PC(14:0/20:4(8Z,11Z,14Z,17Z))		752.523	1	44.4117	0.0447467	1.88931
44.41_752.5235m/z	HMDB0008459		M-H	C42H76NO8P	52.8	87.8	-0.140449	76.6455	100 - 47 - 12.4 - 2.38 - 0.366	http://nonlinear.com/redirect/outbound?p=hmdb&param=HMDB0008459	PC(20:4(8Z,11Z,14Z,17Z)/14:0)		752.523	1	44.4117	0.0447467	1.88931
44.41_752.5235m/z	HMDB0008426		M-H	C42H76NO8P	52.8	87.8	-0.140449	76.6455	100 - 47 - 12.4 - 2.38 - 0.366	http://nonlinear.com/redirect/outbound?p=hmdb&param=HMDB0008426	PC(20:4(5Z,8Z,11Z,14Z)/14:0)		752.523	1	44.4117	0.0447467	1.88931
21.28_251.1291m/z	HMDB0035181		M+FA-H	C13H18O2	56.9	87.7	0.840375	97.6331	100 - 14.3 - 1.36	http://nonlinear.com/redirect/outbound?p=hmdb&param=HMDB0035181	xi-8,9-Dehydrotheaspirone		251.129	1	21.2809	0	53.9874
30.69_345.2430m/z	HMDB0029816		M+FA-H	C21H32O	56.1	87.7	-1.86375	94.9495	100 - 23.1 - 2.76 - 0.226	http://nonlinear.com/redirect/outbound?p=hmdb&param=HMDB0029816	Cardanoldiene		345.243	1	30.6885	0.0343111	2.54012
21.28_251.1291m/z	HMDB0036025		M+FA-H	C13H18O2	56.9	87.6	0.840375	97.6331	100 - 14.3 - 1.36	http://nonlinear.com/redirect/outbound?p=hmdb&param=HMDB0036025	2,4,6-Trimethyl-4-phenyl-1,3-dioxane		251.129	1	21.2809	0	53.9874
7.68_201.1131m/z	HMDB0031531		M+FA-H	C9H16O2	57	87.6	-1.09872	98.7865	100 - 9.99 - 0.858	http://nonlinear.com/redirect/outbound?p=hmdb&param=HMDB0031531	Dihydro-5-pentyl-2(3H)-furanone		201.113	1	7.68152	0.32017	1.49534
7.68_201.1131m/z	HMDB0060286		M+FA-H	C9H16O2	57	87.6	-1.09872	98.7865	100 - 9.99 - 0.858	http://nonlinear.com/redirect/outbound?p=hmdb&param=HMDB0060286	3,4-Epoxynonanal		201.113	1	7.68152	0.32017	1.49534
7.68_201.1131m/z	HMDB0031263		M+FA-H	C9H16O2	57	87.6	-1.09872	98.7865	100 - 9.99 - 0.858	http://nonlinear.com/redirect/outbound?p=hmdb&param=HMDB0031263	2,4-Nonanedione		201.113	1	7.68152	0.32017	1.49534
7.68_201.1131m/z	HMDB0034716		M+FA-H	C9H16O2	57	87.6	-1.09872	98.7865	100 - 9.99 - 0.858	http://nonlinear.com/redirect/outbound?p=hmdb&param=HMDB0034716	4-Oxononanal		201.113	1	7.68152	0.32017	1.49534
28.39_313.2381m/z	HMDB0004705		M-H	C18H34O4	57	87.6	-1.20372	98.8178	100 - 20 - 2.72 - 0.277	http://nonlinear.com/redirect/outbound?p=hmdb&param=HMDB0004705	12,13-DHOME		313.238	1	28.3943	0.113144	1.37578
28.39_313.2381m/z	HMDB0031679		M-H	C18H34O4	57	87.6	-1.20372	98.8178	100 - 20 - 2.72 - 0.277	http://nonlinear.com/redirect/outbound?p=hmdb&param=HMDB0031679	(9xi,10xi,12xi)-9,10-Dihydroxy-12-octadecenoic acid		313.238	1	28.3943	0.113144	1.37578
28.39_313.2381m/z	HMDB0004704		M-H	C18H34O4	57	87.6	-1.20372	98.8178	100 - 20 - 2.72 - 0.277	http://nonlinear.com/redirect/outbound?p=hmdb&param=HMDB0004704	9,10-DHOME		313.238	1	28.3943	0.113144	1.37578
28.39_313.2381m/z	HMDB0000782		M-H	C18H34O4	57	87.6	-1.20372	98.8178	100 - 20 - 2.72 - 0.277	http://nonlinear.com/redirect/outbound?p=hmdb&param=HMDB0000782	Octadecanedioic acid		313.238	1	28.3943	0.113144	1.37578
51.80_864.6109m/z	HMDB0013422		M+FA-H	C48H86NO7P	51.7	87.6	-1.8258	73.0709	100 - 53.5 - 15.5 - 3.18 - 0.514	http://nonlinear.com/redirect/outbound?p=hmdb&param=HMDB0013422	PC(o-18:0/22:6(4Z,7Z,10Z,13Z,16Z,19Z))		864.611	1	51.8011	0.0421437	2.69937
51.80_864.6109m/z	HMDB0011260		M+FA-H	C48H86NO7P	51.7	87.6	-1.8258	73.0709	100 - 53.5 - 15.5 - 3.18 - 0.514	http://nonlinear.com/redirect/outbound?p=hmdb&param=HMDB0011260	PC(P-18:0/22:5(4Z,7Z,10Z,13Z,16Z))		864.611	1	51.8011	0.0421437	2.69937
51.80_864.6109m/z	HMDB0011261		M+FA-H	C48H86NO7P	51.7	87.6	-1.8258	73.0709	100 - 53.5 - 15.5 - 3.18 - 0.514	http://nonlinear.com/redirect/outbound?p=hmdb&param=HMDB0011261	PC(P-18:0/22:5(7Z,10Z,13Z,16Z,19Z))		864.611	1	51.8011	0.0421437	2.69937
51.80_864.6109m/z	HMDB0011292		M+FA-H	C48H86NO7P	51.7	87.6	-1.8258	73.0709	100 - 53.5 - 15.5 - 3.18 - 0.514	http://nonlinear.com/redirect/outbound?p=hmdb&param=HMDB0011292	PC(P-18:1(11Z)/22:4(7Z,10Z,13Z,16Z))		864.611	1	51.8011	0.0421437	2.69937
51.80_864.6109m/z	HMDB0011325		M+FA-H	C48H86NO7P	51.7	87.6	-1.8258	73.0709	100 - 53.5 - 15.5 - 3.18 - 0.514	http://nonlinear.com/redirect/outbound?p=hmdb&param=HMDB0011325	PC(P-18:1(9Z)/22:4(7Z,10Z,13Z,16Z))		864.611	1	51.8011	0.0421437	2.69937
51.80_864.6109m/z	HMDB0008654		M+FA-H	C48H86NO7P	51.7	87.6	-1.8258	73.0709	100 - 53.5 - 15.5 - 3.18 - 0.514	http://nonlinear.com/redirect/outbound?p=hmdb&param=HMDB0008654	PC(22:4(7Z,10Z,13Z,16Z)/P-18:1(11Z))		864.611	1	51.8011	0.0421437	2.69937
51.80_864.6109m/z	HMDB0008655		M+FA-H	C48H86NO7P	51.7	87.6	-1.8258	73.0709	100 - 53.5 - 15.5 - 3.18 - 0.514	http://nonlinear.com/redirect/outbound?p=hmdb&param=HMDB0008655	PC(22:4(7Z,10Z,13Z,16Z)/P-18:1(9Z))		864.611	1	51.8011	0.0421437	2.69937
51.80_864.6109m/z	HMDB0008719		M+FA-H	C48H86NO7P	51.7	87.6	-1.8258	73.0709	100 - 53.5 - 15.5 - 3.18 - 0.514	http://nonlinear.com/redirect/outbound?p=hmdb&param=HMDB0008719	PC(22:5(7Z,10Z,13Z,16Z,19Z)/P-18:0)		864.611	1	51.8011	0.0421437	2.69937
51.80_864.6109m/z	HMDB0008686		M+FA-H	C48H86NO7P	51.7	87.6	-1.8258	73.0709	100 - 53.5 - 15.5 - 3.18 - 0.514	http://nonlinear.com/redirect/outbound?p=hmdb&param=HMDB0008686	PC(22:5(4Z,7Z,10Z,13Z,16Z)/P-18:0)		864.611	1	51.8011	0.0421437	2.69937
7.68_201.1131m/z	HMDB0037629		M+FA-H	C9H16O2	57	87.5	-1.09872	98.7865	100 - 9.99 - 0.858	http://nonlinear.com/redirect/outbound?p=hmdb&param=HMDB0037629	Isobutyl angelate		201.113	1	7.68152	0.32017	1.49534
7.68_201.1131m/z	HMDB0032413		M+FA-H	C9H16O2	57	87.5	-1.09872	98.7865	100 - 9.99 - 0.858	http://nonlinear.com/redirect/outbound?p=hmdb&param=HMDB0032413	Methyl 2-octenoate		201.113	1	7.68152	0.32017	1.49534
7.68_201.1131m/z	HMDB0040210		M+FA-H	C9H16O2	57	87.5	-1.09872	98.7865	100 - 9.99 - 0.858	http://nonlinear.com/redirect/outbound?p=hmdb&param=HMDB0040210	2-Propenyl hexanoate		201.113	1	7.68152	0.32017	1.49534
7.68_201.1131m/z	HMDB0004362		M+FA-H	C9H16O2	57	87.5	-1.09872	98.7865	100 - 9.99 - 0.858	http://nonlinear.com/redirect/outbound?p=hmdb&param=HMDB0004362	4-Hydroxynonenal		201.113	1	7.68152	0.32017	1.49534
7.68_201.1131m/z	HMDB0059728		M+FA-H	C9H16O2	57	87.5	-1.09872	98.7865	100 - 9.99 - 0.858	http://nonlinear.com/redirect/outbound?p=hmdb&param=HMDB0059728	Methyl 3-Octenoate		201.113	1	7.68152	0.32017	1.49534
7.68_201.1131m/z	HMDB0031271		M+FA-H	C9H16O2	57	87.5	-1.09872	98.7865	100 - 9.99 - 0.858	http://nonlinear.com/redirect/outbound?p=hmdb&param=HMDB0031271	2-Nonenoic acid		201.113	1	7.68152	0.32017	1.49534
7.68_201.1131m/z	HMDB0059840		M+FA-H	C9H16O2	57	87.5	-1.09872	98.7865	100 - 9.99 - 0.858	http://nonlinear.com/redirect/outbound?p=hmdb&param=HMDB0059840	(E)-2-Ethyl heptenoate		201.113	1	7.68152	0.32017	1.49534
7.68_201.1131m/z	HMDB0032307		M+FA-H	C9H16O2	57	87.5	-1.09872	98.7865	100 - 9.99 - 0.858	http://nonlinear.com/redirect/outbound?p=hmdb&param=HMDB0032307	Hept-trans-2-en-1-yl acetate		201.113	1	7.68152	0.32017	1.49534
7.68_201.1131m/z	HMDB0037496		M+FA-H	C9H16O2	57	87.5	-1.09872	98.7865	100 - 9.99 - 0.858	http://nonlinear.com/redirect/outbound?p=hmdb&param=HMDB0037496	Methyl (E)-2-octenoate		201.113	1	7.68152	0.32017	1.49534
5.54_121.0291m/z	HMDB0031735		M-H2O-H	C7H8O3	56.7	87.5	-2.70802	99.0906	100 - 7.78 - 0.878	http://nonlinear.com/redirect/outbound?p=hmdb&param=HMDB0031735	Ethyl maltol		121.029	1	5.54388	0.000244336	1.79061
5.54_121.0291m/z	HMDB0059880		M-H2O-H	C7H8O3	56.7	87.5	-2.70802	99.0906	100 - 7.78 - 0.878	http://nonlinear.com/redirect/outbound?p=hmdb&param=HMDB0059880	Ethyl 3-furoate		121.029	1	5.54388	0.000244336	1.79061
5.54_121.0291m/z	HMDB0059862		M-H2O-H	C7H8O3	56.7	87.5	-2.70802	99.0906	100 - 7.78 - 0.878	http://nonlinear.com/redirect/outbound?p=hmdb&param=HMDB0059862	Ethyl furoate		121.029	1	5.54388	0.000244336	1.79061
5.54_121.0291m/z	HMDB0034246		M-H2O-H	C7H8O3	56.7	87.5	-2.70802	99.0906	100 - 7.78 - 0.878	http://nonlinear.com/redirect/outbound?p=hmdb&param=HMDB0034246	Furfuryl acetate		121.029	1	5.54388	0.000244336	1.79061
4.91_228.0875m/z	HMDB0000819		M+FA-H	C9H13NO3	56.2	87.4	-1.16844	95.0233	100 - 10.4 - 1.1	http://nonlinear.com/redirect/outbound?p=hmdb&param=HMDB0000819	Normetanephrine		228.088	1	4.91335	0.803054	1.23236
19.75_177.0919m/z	HMDB0038179		M-H	C11H14O2	56.6	87.4	-1.27165	97.144	100 - 12.1 - 1.08	http://nonlinear.com/redirect/outbound?p=hmdb&param=HMDB0038179	3-(2-Hydroxy-4-methylphenyl)-2-butanone		177.092	1	19.7534	0.219487	1.16215
31.82_460.2824m/z	HMDB0011476		M-H2O-H	C23H46NO7P	56.1	87.3	-1.92152	95.3997	100 - 26 - 4.69 - 0.634	http://nonlinear.com/redirect/outbound?p=hmdb&param=HMDB0011476	LysoPE(0:0/18:1(9Z))		460.282	1	31.818	0.00395115	2.67066
31.82_460.2824m/z	HMDB0011475		M-H2O-H	C23H46NO7P	56.1	87.3	-1.92152	95.3997	100 - 26 - 4.69 - 0.634	http://nonlinear.com/redirect/outbound?p=hmdb&param=HMDB0011475	LysoPE(0:0/18:1(11Z))		460.282	1	31.818	0.00395115	2.67066
19.75_177.0919m/z	HMDB0040800		M-H	C11H14O2	56.6	87.2	-1.27165	97.144	100 - 12.1 - 1.08	http://nonlinear.com/redirect/outbound?p=hmdb&param=HMDB0040800	2-Ethoxy-5-(1-propenyl)phenol		177.092	1	19.7534	0.219487	1.16215
7.50_287.1857m/z	HMDB0032370		M+FA-H	C14H26O3	54.3	87.2	-2.81726	87.655	100 - 15.6 - 1.74 - 0.146	http://nonlinear.com/redirect/outbound?p=hmdb&param=HMDB0032370	L-Menthyl (R,S)-3-hydroxybutyrate		287.186	1	7.4972	0.0141273	5.2743
29.48_347.2590m/z	HMDB0036801		M-H	C22H36O3	56	87	-0.580031	93.4987	100 - 24.3 - 3.45 - 0.359	http://nonlinear.com/redirect/outbound?p=hmdb&param=HMDB0036801	ent-16b,19-Kauranediol 19-acetate		347.259	1	29.4822	0.0173477	5.09265
29.48_347.2590m/z	HMDB0029683		M-H	C22H36O3	56	87	-0.580031	93.4987	100 - 24.3 - 3.45 - 0.359	http://nonlinear.com/redirect/outbound?p=hmdb&param=HMDB0029683	2-Hydroxy-6-pentadecylbenzoic acid		347.259	1	29.4822	0.0173477	5.09265
29.48_347.2590m/z	HMDB0035477		M-H	C22H36O3	56	87	-0.580031	93.4987	100 - 24.3 - 3.45 - 0.359	http://nonlinear.com/redirect/outbound?p=hmdb&param=HMDB0035477	Tridecyl phloretate		347.259	1	29.4822	0.0173477	5.09265
29.48_347.2590m/z	HMDB0030482		M+FA-H	C21H34O	56.2	86.8	-0.668311	94.9804	100 - 23.1 - 2.76 - 0.226	http://nonlinear.com/redirect/outbound?p=hmdb&param=HMDB0030482	Cardanolmonoene		347.259	1	29.4822	0.0173477	5.09265
4.81_285.0613m/z	HMDB0029498		M-H	C12H14O8	56.4	86.6	-1.14022	96.6504	100 - 13.4 - 2.48 - 0.252	http://nonlinear.com/redirect/outbound?p=hmdb&param=HMDB0029498	3'-Methoxyfukiic acid		285.061	1	4.80577	1.37962e-07	6.00673
6.96_163.0398m/z	HMDB0029273		M-H2O-H	C9H10O4	54.4	86.4	-1.41085	87.4598	100 - 10 - 1.27	http://nonlinear.com/redirect/outbound?p=hmdb&param=HMDB0029273	2,6-Dimethoxybenzoic acid		163.04	1	6.95987	3.06298e-07	12.5062
6.96_163.0398m/z	HMDB0059763		M-H2O-H	C9H10O4	54.4	86.4	-1.41085	87.4598	100 - 10 - 1.27	http://nonlinear.com/redirect/outbound?p=hmdb&param=HMDB0059763	3,4-Dimethoxybenzoic acid		163.04	1	6.95987	3.06298e-07	12.5062
1.92_243.0614m/z	HMDB0030413		M-H2O-H	C9H14N2O7	56	86.4	-3.16396	97.1254	100 - 10.9 - 1.98 - 0.172	http://nonlinear.com/redirect/outbound?p=hmdb&param=HMDB0030413	Na-L-Glutamyl-L-aspartic acid		243.061	1	1.92425	0.0163154	1.39447
3.98_225.0880m/z	HMDB0029439		M-H2O-H	C10H16N2O5	55.8	86.3	-0.466382	93.3579	100 - 11.9 - 1.68 - 0.144	http://nonlinear.com/redirect/outbound?p=hmdb&param=HMDB0029439	(2S,4S)-Pinnatanine		225.088	1	3.97685	0.0575662	1.69303
3.98_225.0880m/z	HMDB0030397		M+FA-H	C9H12N2O2	56.1	86.1	-0.632182	95.145	100 - 10.7 - 0.927	http://nonlinear.com/redirect/outbound?p=hmdb&param=HMDB0030397	L-2-Amino-3-(4-aminophenyl)propanoic acid		225.088	1	3.97685	0.0575662	1.69303
3.98_225.0880m/z	HMDB0013319		M+FA-H	C9H12N2O2	56.1	86.1	-0.632182	95.145	100 - 10.7 - 0.927	http://nonlinear.com/redirect/outbound?p=hmdb&param=HMDB0013319	Tyrosinamide		225.088	1	3.97685	0.0575662	1.69303
5.84_322.0239m/z	HMDB0002028		M+FA-H	C9H11NO7S	55.6	86	0.299721	92.0887	100 - 11.3 - 6.54 - 0.654 - 0.126	http://nonlinear.com/redirect/outbound?p=hmdb&param=HMDB0002028	DOPA sulfate		322.024	1	5.83578	0.744512	1.26721
44.41_752.5235m/z	HMDB0007914		M-H	C42H76NO8P	52.5	86	-0.140449	76.6455	100 - 47 - 12.4 - 2.38 - 0.366	http://nonlinear.com/redirect/outbound?p=hmdb&param=HMDB0007914	PC(14:1(9Z)/20:3(5Z,8Z,11Z))		752.523	1	44.4117	0.0447467	1.88931
44.41_752.5235m/z	HMDB0007915		M-H	C42H76NO8P	52.5	86	-0.140449	76.6455	100 - 47 - 12.4 - 2.38 - 0.366	http://nonlinear.com/redirect/outbound?p=hmdb&param=HMDB0007915	PC(14:1(9Z)/20:3(8Z,11Z,14Z))		752.523	1	44.4117	0.0447467	1.88931
44.41_752.5235m/z	HMDB0008362		M-H	C42H76NO8P	52.5	86	-0.140449	76.6455	100 - 47 - 12.4 - 2.38 - 0.366	http://nonlinear.com/redirect/outbound?p=hmdb&param=HMDB0008362	PC(20:3(5Z,8Z,11Z)/14:1(9Z))		752.523	1	44.4117	0.0447467	1.88931
44.41_752.5235m/z	HMDB0008395		M-H	C42H76NO8P	52.5	86	-0.140449	76.6455	100 - 47 - 12.4 - 2.38 - 0.366	http://nonlinear.com/redirect/outbound?p=hmdb&param=HMDB0008395	PC(20:3(8Z,11Z,14Z)/14:1(9Z))		752.523	1	44.4117	0.0447467	1.88931
5.54_121.0291m/z	HMDB0011718		M-H	C7H6O2	56.3	86	-3.10771	99.2262	100 - 7.72 - 0.668	http://nonlinear.com/redirect/outbound?p=hmdb&param=HMDB0011718	4-Hydroxybenzaldehyde		121.029	1	5.54388	0.000244336	1.79061
5.42_371.0971m/z	HMDB0033581		M+FA-H	C15H18O8	54.9	86	-3.77745	92.9421	100 - 16.7 - 2.96 - 0.339	http://nonlinear.com/redirect/outbound?p=hmdb&param=HMDB0033581	trans-o-Coumaric acid 2-glucoside		371.097	1	5.42078	1.07624e-05	17.5223
5.42_371.0971m/z	HMDB0060077		M+FA-H	C15H18O8	54.9	86	-3.77745	92.9421	100 - 16.7 - 2.96 - 0.339	http://nonlinear.com/redirect/outbound?p=hmdb&param=HMDB0060077	cis-beta-D-Glucosyl-2-hydroxycinnamate		371.097	1	5.42078	1.07624e-05	17.5223
5.42_371.0971m/z	HMDB0039509		M+FA-H	C15H18O8	54.9	86	-3.77745	92.9421	100 - 16.7 - 2.96 - 0.339	http://nonlinear.com/redirect/outbound?p=hmdb&param=HMDB0039509	trans-p-Coumaric acid 4-glucoside		371.097	1	5.42078	1.07624e-05	17.5223
6.96_163.0398m/z	HMDB0032929		M+FA-H	C8H6O	54	85.8	-2.176	86.9752	100 - 8.76 - 0.542	http://nonlinear.com/redirect/outbound?p=hmdb&param=HMDB0032929	Benzofuran		163.04	1	6.95987	3.06298e-07	12.5062
40.34_239.0601m/z	HMDB0033071		M-H	C9H20OS3	54.2	85.6	-1.05907	86.6714	100 - 12.4 - 14.5 - 1.62 - 0.789	http://nonlinear.com/redirect/outbound?p=hmdb&param=HMDB0033071	Propyl 1-(propylsulfinyl)propyl disulfide		239.06	1	40.3443	0.685046	1.3642
23.03_315.1961m/z	HMDB0036747		M-H	C20H28O3	51.4	85.6	-1.57139	73.0825	100 - 22.1 - 2.93 - 0.29	http://nonlinear.com/redirect/outbound?p=hmdb&param=HMDB0036747	ent-7-Oxo-8(14),15-pimaradien-19-oic acid		315.196	1	23.0346	0.543331	1.43284
23.03_315.1961m/z	HMDB0039442		M-H	C20H28O3	51.4	85.6	-1.57139	73.0825	100 - 22.1 - 2.93 - 0.29	http://nonlinear.com/redirect/outbound?p=hmdb&param=HMDB0039442	ent-15,16-Epoxy-1(10),13(16),14-halimatrien-19-oic acid		315.196	1	23.0346	0.543331	1.43284
23.03_315.1961m/z	HMDB0039484		M-H	C20H28O3	51.4	85.6	-1.57139	73.0825	100 - 22.1 - 2.93 - 0.29	http://nonlinear.com/redirect/outbound?p=hmdb&param=HMDB0039484	Gibberellin A12 7-aldehyde		315.196	1	23.0346	0.543331	1.43284
23.03_315.1961m/z	HMDB0006254		M-H	C20H28O3	51.4	85.6	-1.57139	73.0825	100 - 22.1 - 2.93 - 0.29	http://nonlinear.com/redirect/outbound?p=hmdb&param=HMDB0006254	4-Hydroxyretinoic acid		315.196	1	23.0346	0.543331	1.43284
23.03_315.1961m/z	HMDB0036725		M-H	C20H28O3	51.4	85.6	-1.57139	73.0825	100 - 22.1 - 2.93 - 0.29	http://nonlinear.com/redirect/outbound?p=hmdb&param=HMDB0036725	ent-17-Oxo-15-kauren-19-oic acid		315.196	1	23.0346	0.543331	1.43284
23.03_315.1961m/z	HMDB0036762		M-H	C20H28O3	51.4	85.6	-1.57139	73.0825	100 - 22.1 - 2.93 - 0.29	http://nonlinear.com/redirect/outbound?p=hmdb&param=HMDB0036762	ent-15-Oxo-16-kauren-19-oic acid		315.196	1	23.0346	0.543331	1.43284
23.03_315.1961m/z	HMDB0036812		M-H	C20H28O3	51.4	85.6	-1.57139	73.0825	100 - 22.1 - 2.93 - 0.29	http://nonlinear.com/redirect/outbound?p=hmdb&param=HMDB0036812	7-Oxo-8,15-isopimaradien-18-oic acid		315.196	1	23.0346	0.543331	1.43284
23.03_315.1961m/z	HMDB0061095		M-H	C20H28O3	51.4	85.6	-1.57139	73.0825	100 - 22.1 - 2.93 - 0.29	http://nonlinear.com/redirect/outbound?p=hmdb&param=HMDB0061095	18-Hydroxyretinoic acid		315.196	1	23.0346	0.543331	1.43284
23.03_315.1961m/z	HMDB0012451		M-H	C20H28O3	51.4	85.6	-1.57139	73.0825	100 - 22.1 - 2.93 - 0.29	http://nonlinear.com/redirect/outbound?p=hmdb&param=HMDB0012451	all-trans-5,6-Epoxyretinoic acid		315.196	1	23.0346	0.543331	1.43284
23.03_315.1961m/z	HMDB0012452		M-H	C20H28O3	51.4	85.6	-1.57139	73.0825	100 - 22.1 - 2.93 - 0.29	http://nonlinear.com/redirect/outbound?p=hmdb&param=HMDB0012452	all-trans-18-Hydroxyretinoic acid		315.196	1	23.0346	0.543331	1.43284
23.03_315.1961m/z	HMDB0005079		M-H	C20H28O3	51.4	85.6	-1.57139	73.0825	100 - 22.1 - 2.93 - 0.29	http://nonlinear.com/redirect/outbound?p=hmdb&param=HMDB0005079	15-Deoxy-d-12,14-PGJ2		315.196	1	23.0346	0.543331	1.43284
23.03_315.1961m/z	HMDB0060093		M-H	C20H28O3	51.4	85.6	-1.57139	73.0825	100 - 22.1 - 2.93 - 0.29	http://nonlinear.com/redirect/outbound?p=hmdb&param=HMDB0060093	rac-5,6-Epoxy-retinoate		315.196	1	23.0346	0.543331	1.43284
51.71_814.5938m/z	HMDB0008095		M+FA-H	C44H84NO7P	49.7	85.6	-3.88552	67.5088	100 - 49.2 - 13.3 - 2.57 - 0.393	http://nonlinear.com/redirect/outbound?p=hmdb&param=HMDB0008095	PC(18:1(11Z)/P-18:1(11Z))		814.594	1	51.7081	0.242704	1.70345
51.71_814.5938m/z	HMDB0008096		M+FA-H	C44H84NO7P	49.7	85.6	-3.88552	67.5088	100 - 49.2 - 13.3 - 2.57 - 0.393	http://nonlinear.com/redirect/outbound?p=hmdb&param=HMDB0008096	PC(18:1(11Z)/P-18:1(9Z))		814.594	1	51.7081	0.242704	1.70345
51.71_814.5938m/z	HMDB0008128		M+FA-H	C44H84NO7P	49.7	85.6	-3.88552	67.5088	100 - 49.2 - 13.3 - 2.57 - 0.393	http://nonlinear.com/redirect/outbound?p=hmdb&param=HMDB0008128	PC(18:1(9Z)/P-18:1(11Z))		814.594	1	51.7081	0.242704	1.70345
51.71_814.5938m/z	HMDB0008129		M+FA-H	C44H84NO7P	49.7	85.6	-3.88552	67.5088	100 - 49.2 - 13.3 - 2.57 - 0.393	http://nonlinear.com/redirect/outbound?p=hmdb&param=HMDB0008129	PC(18:1(9Z)/P-18:1(9Z))		814.594	1	51.7081	0.242704	1.70345
51.71_814.5938m/z	HMDB0011275		M+FA-H	C44H84NO7P	49.7	85.6	-3.88552	67.5088	100 - 49.2 - 13.3 - 2.57 - 0.393	http://nonlinear.com/redirect/outbound?p=hmdb&param=HMDB0011275	PC(P-18:1(11Z)/18:1(11Z))		814.594	1	51.7081	0.242704	1.70345
51.71_814.5938m/z	HMDB0011276		M+FA-H	C44H84NO7P	49.7	85.6	-3.88552	67.5088	100 - 49.2 - 13.3 - 2.57 - 0.393	http://nonlinear.com/redirect/outbound?p=hmdb&param=HMDB0011276	PC(P-18:1(11Z)/18:1(9Z))		814.594	1	51.7081	0.242704	1.70345
51.71_814.5938m/z	HMDB0011309		M+FA-H	C44H84NO7P	49.7	85.6	-3.88552	67.5088	100 - 49.2 - 13.3 - 2.57 - 0.393	http://nonlinear.com/redirect/outbound?p=hmdb&param=HMDB0011309	PC(P-18:1(9Z)/18:1(9Z))		814.594	1	51.7081	0.242704	1.70345
51.71_814.5938m/z	HMDB0011308		M+FA-H	C44H84NO7P	49.7	85.6	-3.88552	67.5088	100 - 49.2 - 13.3 - 2.57 - 0.393	http://nonlinear.com/redirect/outbound?p=hmdb&param=HMDB0011308	PC(P-18:1(9Z)/18:1(11Z))		814.594	1	51.7081	0.242704	1.70345
28.39_313.2381m/z	HMDB0030935		M-H2O-H	C18H36O5	56.6	85.5	-1.13845	98.911	100 - 20.1 - 2.94 - 0.32	http://nonlinear.com/redirect/outbound?p=hmdb&param=HMDB0030935	9,10,13-Trihydroxystearic acid		313.238	1	28.3943	0.113144	1.37578
28.39_313.2381m/z	HMDB0034295		M-H2O-H	C18H36O5	56.6	85.5	-1.13845	98.911	100 - 20.1 - 2.94 - 0.32	http://nonlinear.com/redirect/outbound?p=hmdb&param=HMDB0034295	Floionolic acid		313.238	1	28.3943	0.113144	1.37578
51.71_814.5938m/z	HMDB0039527		M+FA-H	C44H84NO7P	49.7	85.5	-3.88552	67.5088	100 - 49.2 - 13.3 - 2.57 - 0.393	http://nonlinear.com/redirect/outbound?p=hmdb&param=HMDB0039527	1-O-Hexadecyl-2-O-dihomogammalinolenoylglycero-3-phosphocholine		814.594	1	51.7081	0.242704	1.70345
5.47_281.1004m/z	HMDB0006239		M+FA-H	C9H20N2OS2	53.6	85.4	2.11129	85.1788	100 - 12.3 - 9.94 - 1.09 - 0.322	http://nonlinear.com/redirect/outbound?p=hmdb&param=HMDB0006239	S-aminomethyldihydrolipoamide		281.1	1	5.46693	0.855886	1.2435
7.34_181.0504m/z	HMDB0029646		M-H	C9H10O4	55.8	85.4	-1.31118	95.3888	100 - 10 - 1.27	http://nonlinear.com/redirect/outbound?p=hmdb&param=HMDB0029646	2',6'-Dihydroxy-4'-methoxyacetophenone		181.05	1	7.3436	0.000958738	2.56598
7.34_181.0504m/z	HMDB0041270		M-H	C9H10O4	55.8	85.4	-1.31118	95.3888	100 - 10 - 1.27	http://nonlinear.com/redirect/outbound?p=hmdb&param=HMDB0041270	2',4'-Dihydroxy-6'-methoxyacetophenone		181.05	1	7.3436	0.000958738	2.56598
7.34_181.0504m/z	HMDB0000423		M-H	C9H10O4	55.8	85.4	-1.31118	95.3888	100 - 10 - 1.27	http://nonlinear.com/redirect/outbound?p=hmdb&param=HMDB0000423	3,4-Dihydroxyhydrocinnamic acid		181.05	1	7.3436	0.000958738	2.56598
7.34_181.0504m/z	HMDB0000118		M-H	C9H10O4	55.8	85.4	-1.31118	95.3888	100 - 10 - 1.27	http://nonlinear.com/redirect/outbound?p=hmdb&param=HMDB0000118	Homovanillic acid		181.05	1	7.3436	0.000958738	2.56598
7.34_181.0504m/z	HMDB0000333		M-H	C9H10O4	55.8	85.4	-1.31118	95.3888	100 - 10 - 1.27	http://nonlinear.com/redirect/outbound?p=hmdb&param=HMDB0000333	Isohomovanillic acid		181.05	1	7.3436	0.000958738	2.56598
6.96_163.0398m/z	HMDB0030968		M+FA-H	C8H6O	53.9	85.3	-2.176	86.9752	100 - 8.76 - 0.542	http://nonlinear.com/redirect/outbound?p=hmdb&param=HMDB0030968	2,4,6-Octatriyn-1-ol		163.04	1	6.95987	3.06298e-07	12.5062
6.96_163.0398m/z	HMDB0040549		M+FA-H	C8H6O	53.9	85.3	-2.176	86.9752	100 - 8.76 - 0.542	http://nonlinear.com/redirect/outbound?p=hmdb&param=HMDB0040549	xi-2,3-Octadiene-5,7-diyn-1-ol		163.04	1	6.95987	3.06298e-07	12.5062
6.96_163.0398m/z	HMDB0038998		M+FA-H	C8H6O	53.9	85.3	-2.176	86.9752	100 - 8.76 - 0.542	http://nonlinear.com/redirect/outbound?p=hmdb&param=HMDB0038998	3,5,7-Octatriyn-1-ol		163.04	1	6.95987	3.06298e-07	12.5062
31.79_681.2558m/z	HMDB0001957		M-H2O-H	C37H40N4O10	51.2	85.2	-1.122	72.3703	100 - 42.3 - 10.8 - 2.04 - 0.313	http://nonlinear.com/redirect/outbound?p=hmdb&param=HMDB0001957	Pentacarboxyl porphyrinogen III		681.256	1	31.7877	0.835927	1.43272
7.34_181.0504m/z	HMDB0032568		M+FA-H	C8H8O2	56	85.1	-1.75454	96.8662	100 - 8.82 - 0.753	http://nonlinear.com/redirect/outbound?p=hmdb&param=HMDB0032568	2'-Hydroxyacetophenone		181.05	1	7.3436	0.000958738	2.56598
7.34_181.0504m/z	HMDB0032603		M+FA-H	C8H8O2	56	85.1	-1.75454	96.8662	100 - 8.82 - 0.753	http://nonlinear.com/redirect/outbound?p=hmdb&param=HMDB0032603	2-Hydroxy-4-methylbenzaldehyde		181.05	1	7.3436	0.000958738	2.56598
7.34_181.0504m/z	HMDB0003767		M+FA-H	C8H8O2	56	85.1	-1.75454	96.8662	100 - 8.82 - 0.753	http://nonlinear.com/redirect/outbound?p=hmdb&param=HMDB0003767	4-Hydroxyphenylacetaldehyde		181.05	1	7.3436	0.000958738	2.56598
3.98_225.0880m/z	HMDB0041109		M+FA-H	C9H12N2O2	55.8	84.9	-0.632182	95.145	100 - 10.7 - 0.927	http://nonlinear.com/redirect/outbound?p=hmdb&param=HMDB0041109	(S)-3-Ethylidenehexahydropyrrolo[1,2-a]pyrazine-1,4-dione		225.088	1	3.97685	0.0575662	1.69303
28.47_345.2432m/z	HMDB0029816		M+FA-H	C21H32O	55.3	84.9	-0.97759	92.776	100 - 23.1 - 2.76 - 0.226	http://nonlinear.com/redirect/outbound?p=hmdb&param=HMDB0029816	Cardanoldiene		345.243	1	28.4714	0.00574434	8.79862
3.81_147.0449m/z	HMDB0002072		M-H2O-H	C9H10O3	56.3	84.4	-1.27655	98.5514	100 - 9.96 - 1.06	http://nonlinear.com/redirect/outbound?p=hmdb&param=HMDB0002072	4-Methoxyphenylacetic acid		147.045	1	3.80773	0.000881209	1.27201
3.81_147.0449m/z	HMDB0059969		M-H2O-H	C9H10O3	56.3	84.4	-1.27655	98.5514	100 - 9.96 - 1.06	http://nonlinear.com/redirect/outbound?p=hmdb&param=HMDB0059969	3-Methoxyphenylacetic acid		147.045	1	3.80773	0.000881209	1.27201
3.81_147.0449m/z	HMDB0034993		M-H2O-H	C9H10O3	56.3	84.3	-1.27655	98.5514	100 - 9.96 - 1.06	http://nonlinear.com/redirect/outbound?p=hmdb&param=HMDB0034993	4-Methoxybenzyl formate		147.045	1	3.80773	0.000881209	1.27201
23.03_315.1961m/z	HMDB0036750		M-H	C20H28O3	51.1	84.2	-1.57139	73.0825	100 - 22.1 - 2.93 - 0.29	http://nonlinear.com/redirect/outbound?p=hmdb&param=HMDB0036750	Momilactone C		315.196	1	23.0346	0.543331	1.43284
36.99_506.3249m/z	HMDB0011482		M-H	C25H50NO7P	55.3	84	-0.590186	93.2329	100 - 28.2 - 5.28 - 0.741	http://nonlinear.com/redirect/outbound?p=hmdb&param=HMDB0011482	LysoPE(0:0/20:1(11Z))		506.325	1	36.9933	0.00961486	1.8842
36.99_506.3249m/z	HMDB0011512		M-H	C25H50NO7P	55.3	84	-0.590186	93.2329	100 - 28.2 - 5.28 - 0.741	http://nonlinear.com/redirect/outbound?p=hmdb&param=HMDB0011512	LysoPE(20:1(11Z)/0:0)		506.325	1	36.9933	0.00961486	1.8842
23.03_315.1961m/z	HMDB0002710		M-H2O-H	C20H30O4	51	83.7	-1.48669	73.0028	100 - 22.1 - 3.15 - 0.337	http://nonlinear.com/redirect/outbound?p=hmdb&param=HMDB0002710	Prostaglandin J2		315.196	1	23.0346	0.543331	1.43284
23.03_315.1961m/z	HMDB0036763		M-H2O-H	C20H30O4	51	83.7	-1.48669	73.0028	100 - 22.1 - 3.15 - 0.337	http://nonlinear.com/redirect/outbound?p=hmdb&param=HMDB0036763	(ent-6alpha,7alpha)-6,7-Dihydroxy-16-kauren-19-oic acid		315.196	1	23.0346	0.543331	1.43284
23.03_315.1961m/z	HMDB0002752		M-H2O-H	C20H30O4	51	83.7	-1.48669	73.0028	100 - 22.1 - 3.15 - 0.337	http://nonlinear.com/redirect/outbound?p=hmdb&param=HMDB0002752	Prostaglandin A2		315.196	1	23.0346	0.543331	1.43284
23.03_315.1961m/z	HMDB0062486		M-H2O-H	C20H30O4	51	83.7	-1.48669	73.0028	100 - 22.1 - 3.15 - 0.337	http://nonlinear.com/redirect/outbound?p=hmdb&param=HMDB0062486	5,12-dihydroxy-6,8,10,14,17-eicosapentaenoic acid		315.196	1	23.0346	0.543331	1.43284
23.03_315.1961m/z	HMDB0062524		M-H2O-H	C20H30O4	51	83.7	-1.48669	73.0028	100 - 22.1 - 3.15 - 0.337	http://nonlinear.com/redirect/outbound?p=hmdb&param=HMDB0062524	prostaglandin-a2		315.196	1	23.0346	0.543331	1.43284
23.03_315.1961m/z	HMDB0062298		M-H2O-H	C20H30O4	51	83.7	-1.48669	73.0028	100 - 22.1 - 3.15 - 0.337	http://nonlinear.com/redirect/outbound?p=hmdb&param=HMDB0062298	15-deoxy-PGD2		315.196	1	23.0346	0.543331	1.43284
23.03_315.1961m/z	HMDB0062423		M-H2O-H	C20H30O4	51	83.7	-1.48669	73.0028	100 - 22.1 - 3.15 - 0.337	http://nonlinear.com/redirect/outbound?p=hmdb&param=HMDB0062423	5-oxo-12-HETE		315.196	1	23.0346	0.543331	1.43284
23.03_315.1961m/z	HMDB0005073		M-H2O-H	C20H30O4	51	83.7	-1.48669	73.0028	100 - 22.1 - 3.15 - 0.337	http://nonlinear.com/redirect/outbound?p=hmdb&param=HMDB0005073	Leukotriene B5		315.196	1	23.0346	0.543331	1.43284
23.03_315.1961m/z	HMDB0060046		M-H2O-H	C20H30O4	51	83.7	-1.48669	73.0028	100 - 22.1 - 3.15 - 0.337	http://nonlinear.com/redirect/outbound?p=hmdb&param=HMDB0060046	15d PGD2		315.196	1	23.0346	0.543331	1.43284
23.03_315.1961m/z	HMDB0004234		M-H2O-H	C20H30O4	51	83.7	-1.48669	73.0028	100 - 22.1 - 3.15 - 0.337	http://nonlinear.com/redirect/outbound?p=hmdb&param=HMDB0004234	12-Keto-leukotriene B4		315.196	1	23.0346	0.543331	1.43284
23.03_315.1961m/z	HMDB0004236		M-H2O-H	C20H30O4	51	83.7	-1.48669	73.0028	100 - 22.1 - 3.15 - 0.337	http://nonlinear.com/redirect/outbound?p=hmdb&param=HMDB0004236	Prostaglandin B2		315.196	1	23.0346	0.543331	1.43284
23.03_315.1961m/z	HMDB0036828		M-H2O-H	C20H30O4	51	83.7	-1.48669	73.0028	100 - 22.1 - 3.15 - 0.337	http://nonlinear.com/redirect/outbound?p=hmdb&param=HMDB0036828	Dehydropinifolic acid		315.196	1	23.0346	0.543331	1.43284
23.03_315.1961m/z	HMDB0004238		M-H2O-H	C20H30O4	51	83.7	-1.48669	73.0028	100 - 22.1 - 3.15 - 0.337	http://nonlinear.com/redirect/outbound?p=hmdb&param=HMDB0004238	Delta-12-Prostaglandin J2		315.196	1	23.0346	0.543331	1.43284
23.03_315.1961m/z	HMDB0012850		M-H2O-H	C20H30O4	51	83.7	-1.48669	73.0028	100 - 22.1 - 3.15 - 0.337	http://nonlinear.com/redirect/outbound?p=hmdb&param=HMDB0012850	7'-Carboxy-gamma-chromanol		315.196	1	23.0346	0.543331	1.43284
23.03_315.1961m/z	HMDB0012824		M-H2O-H	C20H30O4	51	83.7	-1.48669	73.0028	100 - 22.1 - 3.15 - 0.337	http://nonlinear.com/redirect/outbound?p=hmdb&param=HMDB0012824	5-Oxo-6-trans-leukotriene B4		315.196	1	23.0346	0.543331	1.43284
23.03_315.1961m/z	HMDB0035878		M-H2O-H	C20H30O4	51	83.7	-1.48669	73.0028	100 - 22.1 - 3.15 - 0.337	http://nonlinear.com/redirect/outbound?p=hmdb&param=HMDB0035878	8alpha-8-Hydroxy-12-oxo-13-abieten-18-oic acid		315.196	1	23.0346	0.543331	1.43284
23.03_315.1961m/z	HMDB0060095		M-H2O-H	C20H30O4	51	83.7	-1.48669	73.0028	100 - 22.1 - 3.15 - 0.337	http://nonlinear.com/redirect/outbound?p=hmdb&param=HMDB0060095	Prostaglandin-c2		315.196	1	23.0346	0.543331	1.43284
23.03_315.1961m/z	HMDB0036760		M-H2O-H	C20H30O4	51	83.7	-1.48669	73.0028	100 - 22.1 - 3.15 - 0.337	http://nonlinear.com/redirect/outbound?p=hmdb&param=HMDB0036760	(ent-16betaOH)-16,17-Dihydroxy-9(11)-kauren-19-oic acid		315.196	1	23.0346	0.543331	1.43284
8.60_347.1333m/z	HMDB0040462		M+FA-H	C14H22O7	54	83.6	-4.67435	91.6843	100 - 15.7 - 2.58 - 0.277	http://nonlinear.com/redirect/outbound?p=hmdb&param=HMDB0040462	Garcinia lactone dibutyl ester		347.133	1	8.60122	0.398589	1.38562
28.47_345.2432m/z	HMDB0015500		M+FA-H	C21H32O	55	83.5	-0.97759	92.776	100 - 23.1 - 2.76 - 0.226	http://nonlinear.com/redirect/outbound?p=hmdb&param=HMDB0015500	Allylestrenol		345.243	1	28.4714	0.00574434	8.79862
47.95_724.5262m/z	HMDB0011351		M-H	C41H76NO7P	51.6	83.4	-3.43851	78.5653	100 - 45.9 - 11.7 - 2.16 - 0.316	http://nonlinear.com/redirect/outbound?p=hmdb&param=HMDB0011351	PE(P-16:0/20:3(8Z,11Z,14Z))		724.526	1	47.9489	0.0276096	1.54329
47.95_724.5262m/z	HMDB0011350		M-H	C41H76NO7P	51.6	83.4	-3.43851	78.5653	100 - 45.9 - 11.7 - 2.16 - 0.316	http://nonlinear.com/redirect/outbound?p=hmdb&param=HMDB0011350	PE(P-16:0/20:3(5Z,8Z,11Z))		724.526	1	47.9489	0.0276096	1.54329
47.95_724.5262m/z	HMDB0009378		M-H	C41H76NO7P	51.6	83.4	-3.43851	78.5653	100 - 45.9 - 11.7 - 2.16 - 0.316	http://nonlinear.com/redirect/outbound?p=hmdb&param=HMDB0009378	PE(20:3(8Z,11Z,14Z)/P-16:0)		724.526	1	47.9489	0.0276096	1.54329
47.95_724.5262m/z	HMDB0009345		M-H	C41H76NO7P	51.6	83.4	-3.43851	78.5653	100 - 45.9 - 11.7 - 2.16 - 0.316	http://nonlinear.com/redirect/outbound?p=hmdb&param=HMDB0009345	PE(20:3(5Z,8Z,11Z)/P-16:0)		724.526	1	47.9489	0.0276096	1.54329
3.70_283.0682m/z	HMDB0000299		M-H	C10H12N4O6	55.9	83.2	-0.768787	97.1434	100 - 12.6 - 1.97 - 0.182	http://nonlinear.com/redirect/outbound?p=hmdb&param=HMDB0000299	Xanthosine		283.068	1	3.69897	0.0236897	5.71787
7.34_181.0504m/z	HMDB0033128		M+FA-H	C8H8O2	55.6	83.1	-1.75454	96.8662	100 - 8.82 - 0.753	http://nonlinear.com/redirect/outbound?p=hmdb&param=HMDB0033128	4-(2-Furanyl)-3-buten-2-one		181.05	1	7.3436	0.000958738	2.56598
21.59_187.1340m/z	HMDB0039893		M-H	C10H20O3	55.3	83	-0.0173434	93.6606	100 - 11.2 - 1.18	http://nonlinear.com/redirect/outbound?p=hmdb&param=HMDB0039893	(1R,2R,4S)-p-Menthane-1,2,8-triol		187.134	1	21.5909	0.467874	1.21314
19.75_177.0919m/z	HMDB0037680		M-H	C11H14O2	55.7	83	-1.27165	97.144	100 - 12.1 - 1.08	http://nonlinear.com/redirect/outbound?p=hmdb&param=HMDB0037680	2-Methylphenyl 2-methylpropanoate		177.092	1	19.7534	0.219487	1.16215
19.75_177.0919m/z	HMDB0037708		M-H	C11H14O2	55.7	83	-1.27165	97.144	100 - 12.1 - 1.08	http://nonlinear.com/redirect/outbound?p=hmdb&param=HMDB0037708	p-Tolyl isobutyrate		177.092	1	19.7534	0.219487	1.16215
7.34_181.0504m/z	HMDB0040733		M+FA-H	C8H8O2	55.5	83	-1.75454	96.8662	100 - 8.82 - 0.753	http://nonlinear.com/redirect/outbound?p=hmdb&param=HMDB0040733	Phenyl acetate		181.05	1	7.3436	0.000958738	2.56598
7.68_201.1131m/z	HMDB0039736		M+FA-H	C9H16O2	56.1	82.9	-1.09872	98.7865	100 - 9.99 - 0.858	http://nonlinear.com/redirect/outbound?p=hmdb&param=HMDB0039736	6-Hydroxy-4,6-dimethyl-3-hepten-2-one		201.113	1	7.68152	0.32017	1.49534
19.75_177.0919m/z	HMDB0041553		M-H	C11H14O2	55.7	82.8	-1.27165	97.144	100 - 12.1 - 1.08	http://nonlinear.com/redirect/outbound?p=hmdb&param=HMDB0041553	Methylisoeugenol		177.092	1	19.7534	0.219487	1.16215
19.75_177.0919m/z	HMDB0031864		M-H	C11H14O2	55.7	82.8	-1.27165	97.144	100 - 12.1 - 1.08	http://nonlinear.com/redirect/outbound?p=hmdb&param=HMDB0031864	Methyleugenol		177.092	1	19.7534	0.219487	1.16215
19.75_177.0919m/z	HMDB0040356		M-H	C11H14O2	55.7	82.8	-1.27165	97.144	100 - 12.1 - 1.08	http://nonlinear.com/redirect/outbound?p=hmdb&param=HMDB0040356	Osmorhizole		177.092	1	19.7534	0.219487	1.16215
3.84_245.1141m/z	HMDB0011172		M-H	C10H18N2O5	55.4	81.8	-0.65631	95.7218	100 - 11.9 - 1.68 - 0.144	http://nonlinear.com/redirect/outbound?p=hmdb&param=HMDB0011172	L-gamma-glutamyl-L-valine		245.114	1	3.83863	0.157647	1.45469
3.84_245.1141m/z	HMDB0059717		M-H	C10H18N2O5	55.4	81.8	-0.65631	95.7218	100 - 11.9 - 1.68 - 0.144	http://nonlinear.com/redirect/outbound?p=hmdb&param=HMDB0059717	Glu-Val		245.114	1	3.83863	0.157647	1.45469
23.03_315.1961m/z	HMDB0001244		M-H2O-H	C20H30O4	50.6	81.8	-1.48669	73.0028	100 - 22.1 - 3.15 - 0.337	http://nonlinear.com/redirect/outbound?p=hmdb&param=HMDB0001244	15-Keto-13,14-dihydroprostaglandin A2		315.196	1	23.0346	0.543331	1.43284
23.03_315.1961m/z	HMDB0060054		M-H2O-H	C20H30O4	50.6	81.8	-1.48669	73.0028	100 - 22.1 - 3.15 - 0.337	http://nonlinear.com/redirect/outbound?p=hmdb&param=HMDB0060054	bicyclo-PGE2		315.196	1	23.0346	0.543331	1.43284
4.25_217.0174m/z	HMDB0059933		M+FA-H	C7H8O3S	54.5	81.4	-1.30734	92.6283	100 - 8.58 - 5.46 - 0.411	http://nonlinear.com/redirect/outbound?p=hmdb&param=HMDB0059933	p-Toluenesulfonic acid		217.017	1	4.25352	0.000134083	4.83545
28.18_679.2400m/z	HMDB0000789		M-H2O-H	C37H38N4O10	52.6	81.4	-1.32717	83.2001	100 - 42.3 - 10.8 - 2.04 - 0.313	http://nonlinear.com/redirect/outbound?p=hmdb&param=HMDB0000789	Pentacarboxylporphyrin I		679.24	1	28.1795	0.0016719	2.19154
37.86_477.1936m/z	HMDB0036033		M-H2O-H	C28H32O8	52.6	81.3	3.48977	85.7705	100 - 31 - 6.27 - 0.953 - 0.119	http://nonlinear.com/redirect/outbound?p=hmdb&param=HMDB0036033	7alpha-1(10->19)-Abeo-7-acetoxyobacun-9(11)-ene		477.194	1	37.8571	0.0323965	1.39237
37.86_477.1936m/z	HMDB0032771		M-H	C25H34O7S	52.3	81.1	-3.42841	84.301	100 - 28.5 - 9.87 - 2.01 - 0.34	http://nonlinear.com/redirect/outbound?p=hmdb&param=HMDB0032771	Eremopetasitenin C2		477.194	1	37.8571	0.0323965	1.39237
37.86_477.1936m/z	HMDB0032774		M-H	C25H34O7S	52.3	81.1	-3.42841	84.301	100 - 28.5 - 9.87 - 2.01 - 0.34	http://nonlinear.com/redirect/outbound?p=hmdb&param=HMDB0032774	Eremopetasitenin D2		477.194	1	37.8571	0.0323965	1.39237
31.65_590.3455m/z	HMDB0010393		M+FA-H	C28H52NO7P	54.5	80.4	-1.55534	94.1536	100 - 31.5 - 6.24 - 0.924 - 0.111	http://nonlinear.com/redirect/outbound?p=hmdb&param=HMDB0010393	LysoPC(20:3(5Z,8Z,11Z))		590.345	1	31.6517	1.12692e-08	2.65508
31.65_590.3455m/z	HMDB0010394		M+FA-H	C28H52NO7P	54.5	80.4	-1.55534	94.1536	100 - 31.5 - 6.24 - 0.924 - 0.111	http://nonlinear.com/redirect/outbound?p=hmdb&param=HMDB0010394	LysoPC(20:3(8Z,11Z,14Z))		590.345	1	31.6517	1.12692e-08	2.65508
5.85_192.0664m/z	HMDB0060389		M-H	C10H11NO3	55.6	80.3	-1.08243	98.7943	100 - 11.4 - 1.21	http://nonlinear.com/redirect/outbound?p=hmdb&param=HMDB0060389	4-Hydroxy-5-phenyltetrahydro-1,3-oxazin-2-one		192.066	1	5.8511	0.646586	1.28155
37.86_477.1936m/z	HMDB0036131		M+FA-H	C24H32O5S	52.2	80	-3.79335	85.6406	100 - 27.3 - 9.13 - 1.78 - 0.279	http://nonlinear.com/redirect/outbound?p=hmdb&param=HMDB0036131	S-Furanopetasitin		477.194	1	37.8571	0.0323965	1.39237
7.80_199.0069m/z	HMDB0062775		M-H	C8H8O4S	55.3	79.7	-0.622784	97.4006	100 - 9.7 - 5.76 - 0.492	http://nonlinear.com/redirect/outbound?p=hmdb&param=HMDB0062775	4-vinylphenol Sulfate		199.007	1	7.80432	7.10121e-12	4.17968
5.14_163.0398m/z	HMDB0002035		M-H	C9H8O3	55	79.4	-1.37668	97.2664	100 - 9.94 - 1.06	http://nonlinear.com/redirect/outbound?p=hmdb&param=HMDB0002035	4-Hydroxycinnamic acid		163.04	1	5.14402	1.01461e-10	11.9505
5.14_163.0398m/z	HMDB0001713		M-H	C9H8O3	55	79.4	-1.37668	97.2664	100 - 9.94 - 1.06	http://nonlinear.com/redirect/outbound?p=hmdb&param=HMDB0001713	m-Coumaric acid		163.04	1	5.14402	1.01461e-10	11.9505
5.14_163.0398m/z	HMDB0002641		M-H	C9H8O3	55	79.4	-1.37668	97.2664	100 - 9.94 - 1.06	http://nonlinear.com/redirect/outbound?p=hmdb&param=HMDB0002641	2-Hydroxycinnamic acid		163.04	1	5.14402	1.01461e-10	11.9505
5.14_163.0398m/z	HMDB0030677		M-H	C9H8O3	55	79.4	-1.37668	97.2664	100 - 9.94 - 1.06	http://nonlinear.com/redirect/outbound?p=hmdb&param=HMDB0030677	cis-p-Coumaric acid		163.04	1	5.14402	1.01461e-10	11.9505
5.14_163.0398m/z	HMDB0041592		M-H	C9H8O3	55	79.4	-1.37668	97.2664	100 - 9.94 - 1.06	http://nonlinear.com/redirect/outbound?p=hmdb&param=HMDB0041592	Coumaric acid		163.04	1	5.14402	1.01461e-10	11.9505
52.70_744.5530m/z	HMDB0008993		M-H	C41H80NO8P	51.9	79.3	-2.49607	82.9452	100 - 45.9 - 12 - 2.26 - 0.342	http://nonlinear.com/redirect/outbound?p=hmdb&param=HMDB0008993	PE(18:0/18:1(9Z))		744.553	1	52.7007	2.17575e-05	4.48033
52.70_744.5530m/z	HMDB0008992		M-H	C41H80NO8P	51.9	79.3	-2.49607	82.9452	100 - 45.9 - 12 - 2.26 - 0.342	http://nonlinear.com/redirect/outbound?p=hmdb&param=HMDB0008992	PE(18:0/18:1(11Z))		744.553	1	52.7007	2.17575e-05	4.48033
52.70_744.5530m/z	HMDB0009057		M-H	C41H80NO8P	51.9	79.3	-2.49607	82.9452	100 - 45.9 - 12 - 2.26 - 0.342	http://nonlinear.com/redirect/outbound?p=hmdb&param=HMDB0009057	PE(18:1(9Z)/18:0)		744.553	1	52.7007	2.17575e-05	4.48033
52.70_744.5530m/z	HMDB0009024		M-H	C41H80NO8P	51.9	79.3	-2.49607	82.9452	100 - 45.9 - 12 - 2.26 - 0.342	http://nonlinear.com/redirect/outbound?p=hmdb&param=HMDB0009024	PE(18:1(11Z)/18:0)		744.553	1	52.7007	2.17575e-05	4.48033
30.83_552.3297m/z	HMDB0011482		M+FA-H	C25H50NO7P	53.1	79.2	-1.97978	88.4988	100 - 28.2 - 5.28 - 0.741	http://nonlinear.com/redirect/outbound?p=hmdb&param=HMDB0011482	LysoPE(0:0/20:1(11Z))		552.33	1	30.8258	0.00485736	1.80916
30.83_552.3297m/z	HMDB0011512		M+FA-H	C25H50NO7P	53.1	79.2	-1.97978	88.4988	100 - 28.2 - 5.28 - 0.741	http://nonlinear.com/redirect/outbound?p=hmdb&param=HMDB0011512	LysoPE(20:1(11Z)/0:0)		552.33	1	30.8258	0.00485736	1.80916
35.83_594.3767m/z	HMDB0010391		M+FA-H	C28H56NO7P	54.7	78.8	-1.70916	96.7268	100 - 31.6 - 6.25 - 0.927 - 0.112	http://nonlinear.com/redirect/outbound?p=hmdb&param=HMDB0010391	LysoPC(20:1(11Z))		594.377	1	35.8305	7.64541e-07	2.11063
23.00_311.2224m/z	HMDB0030936		M-H2O-H	C18H34O5	54.8	78.6	-1.02413	96.8423	100 - 20 - 2.93 - 0.32	http://nonlinear.com/redirect/outbound?p=hmdb&param=HMDB0030936	5,8,12-Trihydroxy-9-octadecenoic acid		311.222	1	23.0042	0.685022	1.22247
40.69_459.2251m/z	HMDB0033150		M+FA-H	C21H34O8	52.7	78.5	3.65868	89.4166	100 - 23.4 - 4.26 - 0.57	http://nonlinear.com/redirect/outbound?p=hmdb&param=HMDB0033150	(4R,5S,7R,11S)-11,12-Dihydroxy-1(10)-spirovetiven-2-one 11-glucoside		459.225	1	40.6855	0.829019	1.14099
40.69_459.2251m/z	HMDB0030895		M+FA-H	C21H34O8	52.7	78.5	3.65868	89.4166	100 - 23.4 - 4.26 - 0.57	http://nonlinear.com/redirect/outbound?p=hmdb&param=HMDB0030895	(4R,5S,7R,11x)-11,12-Dihydroxy-1(10)-spirovetiven-2-one 12-glucoside		459.225	1	40.6855	0.829019	1.14099
7.34_181.0504m/z	HMDB0000209		M+FA-H	C8H8O2	54.7	78.5	-1.75454	96.8662	100 - 8.82 - 0.753	http://nonlinear.com/redirect/outbound?p=hmdb&param=HMDB0000209	Phenylacetic acid		181.05	1	7.3436	0.000958738	2.56598
5.85_192.0664m/z	HMDB0040011		M+FA-H	C9H9NO	55.1	78.3	-1.42103	98.7739	100 - 10.2 - 0.677	http://nonlinear.com/redirect/outbound?p=hmdb&param=HMDB0040011	3-(2-Furanylmethyl)-1H-pyrrole		192.066	1	5.8511	0.646586	1.28155
23.03_315.1961m/z	HMDB0041057		M-H	C20H28O3	49.9	78.2	-1.57139	73.0825	100 - 22.1 - 2.93 - 0.29	http://nonlinear.com/redirect/outbound?p=hmdb&param=HMDB0041057	Phytocassane D		315.196	1	23.0346	0.543331	1.43284
23.03_315.1961m/z	HMDB0041056		M-H	C20H28O3	49.9	78.2	-1.57139	73.0825	100 - 22.1 - 2.93 - 0.29	http://nonlinear.com/redirect/outbound?p=hmdb&param=HMDB0041056	Phytocassane A		315.196	1	23.0346	0.543331	1.43284
23.03_315.1961m/z	HMDB0031773		M-H	C20H28O3	49.9	78.2	-1.57139	73.0825	100 - 22.1 - 2.93 - 0.29	http://nonlinear.com/redirect/outbound?p=hmdb&param=HMDB0031773	Phytocassane E		315.196	1	23.0346	0.543331	1.43284
23.03_315.1961m/z	HMDB0034691		M-H	C20H28O3	49.9	78.2	-1.57139	73.0825	100 - 22.1 - 2.93 - 0.29	http://nonlinear.com/redirect/outbound?p=hmdb&param=HMDB0034691	Yucalexin B9		315.196	1	23.0346	0.543331	1.43284
23.03_315.1961m/z	HMDB0005832		M-H	C20H28O3	49.9	78.2	-1.57139	73.0825	100 - 22.1 - 2.93 - 0.29	http://nonlinear.com/redirect/outbound?p=hmdb&param=HMDB0005832	6b-Hydroxymethandienone		315.196	1	23.0346	0.543331	1.43284
9.81_261.1343m/z	HMDB0000888		M+FA-H	C11H20O4	54.7	78.1	-0.515057	95.9697	100 - 12.3 - 1.51 - 0.124	http://nonlinear.com/redirect/outbound?p=hmdb&param=HMDB0000888	Undecanedioic acid		261.134	1	9.80803	0.275192	1.40774
23.03_315.1961m/z	HMDB0038885		M-H	C20H28O3	49.9	78.1	-1.57139	73.0825	100 - 22.1 - 2.93 - 0.29	http://nonlinear.com/redirect/outbound?p=hmdb&param=HMDB0038885	Trilobinone		315.196	1	23.0346	0.543331	1.43284
4.94_269.0665m/z	HMDB0059806		M-H	C12H14O7	55	78	-0.803131	97.8937	100 - 13.4 - 2.27 - 0.224	http://nonlinear.com/redirect/outbound?p=hmdb&param=HMDB0059806	Phenylglucuronide		269.066	1	4.94407	0.195565	2.45905
4.94_269.0665m/z	HMDB0060014		M-H	C12H14O7	55	78	-0.803131	97.8937	100 - 13.4 - 2.27 - 0.224	http://nonlinear.com/redirect/outbound?p=hmdb&param=HMDB0060014	Phenol glucuronide		269.066	1	4.94407	0.195565	2.45905
9.04_137.0244m/z	HMDB0001895		M-H	C7H6O3	55	77.6	-0.412202	98.1631	100 - 7.75 - 0.876	http://nonlinear.com/redirect/outbound?p=hmdb&param=HMDB0001895	Salicylic acid		137.024	1	9.04497	0	35788.5
9.04_137.0244m/z	HMDB0000500		M-H	C7H6O3	55	77.4	-0.412202	98.1631	100 - 7.75 - 0.876	http://nonlinear.com/redirect/outbound?p=hmdb&param=HMDB0000500	4-Hydroxybenzoic acid		137.024	1	9.04497	0	35788.5
9.04_137.0244m/z	HMDB0002466		M-H	C7H6O3	55	77.4	-0.412202	98.1631	100 - 7.75 - 0.876	http://nonlinear.com/redirect/outbound?p=hmdb&param=HMDB0002466	3-Hydroxybenzoic acid		137.024	1	9.04497	0	35788.5
5.85_242.9967m/z	HMDB0041648		M-H2O-H	C9H10O7S	53	77.4	-0.607912	88.4575	100 - 10.9 - 6.5 - 0.63 - 0.124	http://nonlinear.com/redirect/outbound?p=hmdb&param=HMDB0041648	2-Hydroxy-4-methoxyacetophenone 5-sulfate		242.997	1	5.8511	2.34481e-10	11.7516
5.85_242.9967m/z	HMDB0041721		M-H2O-H	C9H10O7S	53	77.4	-0.607912	88.4575	100 - 10.9 - 6.5 - 0.63 - 0.124	http://nonlinear.com/redirect/outbound?p=hmdb&param=HMDB0041721	Dihydrocaffeic acid 3-sulfate		242.997	1	5.8511	2.34481e-10	11.7516
5.85_242.9967m/z	HMDB0011719		M-H2O-H	C9H10O7S	53	77.4	-0.607912	88.4575	100 - 10.9 - 6.5 - 0.63 - 0.124	http://nonlinear.com/redirect/outbound?p=hmdb&param=HMDB0011719	Homovanillic acid sulfate		242.997	1	5.8511	2.34481e-10	11.7516
39.96_650.4395m/z	HMDB0010406		M+FA-H	C32H64NO7P	53	77.1	-1.14757	89.1668	100 - 36 - 7.72 - 1.23 - 0.157	http://nonlinear.com/redirect/outbound?p=hmdb&param=HMDB0010406	LysoPC(24:1(15Z))		650.44	1	39.9569	5.76307e-06	2.41829
5.27_411.1256m/z	HMDB0041623		M-H	C15H20N6O8	53.4	76.8	-3.42655	94.1388	100 - 19 - 3.35 - 0.408	http://nonlinear.com/redirect/outbound?p=hmdb&param=HMDB0041623	N6-Carbamoyl-L-threonyladenosine		411.126	1	5.2671	0.315879	1.31509
3.96_188.9862m/z	HMDB0059724		M-H	C6H6O5S	53.5	76.6	-0.77257	91.8524	100 - 7.55 - 5.79 - 0.387	http://nonlinear.com/redirect/outbound?p=hmdb&param=HMDB0059724	Pyrocatechol sulfate		188.986	1	3.96148	2.76408e-08	5.03065
3.96_188.9862m/z	HMDB0061713		M-H	C6H6O5S	53.5	76.6	-0.77257	91.8524	100 - 7.55 - 5.79 - 0.387	http://nonlinear.com/redirect/outbound?p=hmdb&param=HMDB0061713	Catechol sulfate		188.986	1	3.96148	2.76408e-08	5.03065
5.14_242.9967m/z	HMDB0059967		M-H2O-H	C9H10O7S	54.5	76.2	-0.754395	97.1178	100 - 10.9 - 6.5 - 0.63 - 0.124	http://nonlinear.com/redirect/outbound?p=hmdb&param=HMDB0059967	3-hydroxy-3-(3-hydroxyphenyl)propanoic acid-O-sulphate		242.997	1	5.14402	1.28725e-10	10.7392
5.14_163.0398m/z	HMDB0033624		M-H2O-H	C9H10O4	54.4	76.2	-1.24046	97.1386	100 - 10 - 1.27	http://nonlinear.com/redirect/outbound?p=hmdb&param=HMDB0033624	(卤)-2-Hydroxy-3-(2-hydroxyphenyl)propanoic acid		163.04	1	5.14402	1.01461e-10	11.9505
5.14_163.0398m/z	HMDB0000755		M-H2O-H	C9H10O4	54.4	76.2	-1.24046	97.1386	100 - 10 - 1.27	http://nonlinear.com/redirect/outbound?p=hmdb&param=HMDB0000755	Hydroxyphenyllactic acid		163.04	1	5.14402	1.01461e-10	11.9505
5.14_163.0398m/z	HMDB0062595		M-H2O-H	C9H10O4	54.4	76.2	-1.24046	97.1386	100 - 10 - 1.27	http://nonlinear.com/redirect/outbound?p=hmdb&param=HMDB0062595	Meta-hydroxyphenylhydracrylic Acid		163.04	1	5.14402	1.01461e-10	11.9505
5.14_163.0398m/z	HMDB0002643		M-H2O-H	C9H10O4	54.4	76.2	-1.24046	97.1386	100 - 10 - 1.27	http://nonlinear.com/redirect/outbound?p=hmdb&param=HMDB0002643	3-(3-Hydroxyphenyl)-3-hydroxypropanoic acid		163.04	1	5.14402	1.01461e-10	11.9505
7.80_199.0069m/z	HMDB0041785		M-H2O-H	C8H10O5S	54.5	76	-0.571317	97.1526	100 - 9.76 - 5.97 - 0.516	http://nonlinear.com/redirect/outbound?p=hmdb&param=HMDB0041785	Tyrosol 4-sulfate		199.007	1	7.80432	7.10121e-12	4.17968
45.44_582.5091m/z	HMDB0004949		M+FA-H	C34H67NO3	54	76	-2.14924	96.5483	100 - 38 - 7.65 - 1.08 - 0.118	http://nonlinear.com/redirect/outbound?p=hmdb&param=HMDB0004949	Ceramide (d18:1/16:0)		582.509	1	45.4351	2.47478e-05	2.31354
45.44_582.5091m/z	HMDB0000790		M+FA-H	C34H67NO3	54	76	-2.14924	96.5483	100 - 38 - 7.65 - 1.08 - 0.118	http://nonlinear.com/redirect/outbound?p=hmdb&param=HMDB0000790	N-Palmitoylsphingosine		582.509	1	45.4351	2.47478e-05	2.31354
25.80_521.2410m/z	HMDB0010357		M-H2O-H	C27H40O11	53.1	75.8	3.21599	93.5164	100 - 30.1 - 6.63 - 1.09 - 0.149	http://nonlinear.com/redirect/outbound?p=hmdb&param=HMDB0010357	Tetrahydroaldosterone-3-glucuronide		521.241	1	25.8041	0.129859	1.92247
7.34_181.0504m/z	HMDB0033766		M+FA-H	C8H8O2	54	75.5	-1.75454	96.8662	100 - 8.82 - 0.753	http://nonlinear.com/redirect/outbound?p=hmdb&param=HMDB0033766	2-Methoxybenzaldehyde		181.05	1	7.3436	0.000958738	2.56598
7.34_181.0504m/z	HMDB0031459		M+FA-H	C8H8O2	54	75.5	-1.75454	96.8662	100 - 8.82 - 0.753	http://nonlinear.com/redirect/outbound?p=hmdb&param=HMDB0031459	3-Methoxybenzaldehyde		181.05	1	7.3436	0.000958738	2.56598
7.34_181.0504m/z	HMDB0029686		M+FA-H	C8H8O2	54	75.5	-1.75454	96.8662	100 - 8.82 - 0.753	http://nonlinear.com/redirect/outbound?p=hmdb&param=HMDB0029686	4-Methoxybenzaldehyde		181.05	1	7.3436	0.000958738	2.56598
25.80_521.2410m/z	HMDB0003141		M+FA-H	C26H36O8	52.9	75.3	3.64827	93.4847	100 - 28.8 - 5.65 - 0.83 - 0.1	http://nonlinear.com/redirect/outbound?p=hmdb&param=HMDB0003141	Retinoyl b-glucuronide		521.241	1	25.8041	0.129859	1.92247
25.80_521.2410m/z	HMDB0062632		M+FA-H	C26H36O8	52.9	75.3	3.64827	93.4847	100 - 28.8 - 5.65 - 0.83 - 0.1	http://nonlinear.com/redirect/outbound?p=hmdb&param=HMDB0062632	1-O-all-trans-retinoyl-beta-glucuronic Acid		521.241	1	25.8041	0.129859	1.92247
7.34_181.0504m/z	HMDB0032400		M+FA-H	C8H8O2	54	75.3	-1.75454	96.8662	100 - 8.82 - 0.753	http://nonlinear.com/redirect/outbound?p=hmdb&param=HMDB0032400	3-(5-Methyl-2-furyl)prop-2-enal		181.05	1	7.3436	0.000958738	2.56598
5.14_242.9967m/z	HMDB0061117		M-H2O-H	C9H10O7S	54.3	75.2	-0.754395	97.1178	100 - 10.9 - 6.5 - 0.63 - 0.124	http://nonlinear.com/redirect/outbound?p=hmdb&param=HMDB0061117	3-(3,5-dihydroxyphenyl)-1-propanoic acid sulphate		242.997	1	5.14402	1.28725e-10	10.7392
5.14_163.0398m/z	HMDB0000423		M-H2O-H	C9H10O4	54.2	75.1	-1.24046	97.1386	100 - 10 - 1.27	http://nonlinear.com/redirect/outbound?p=hmdb&param=HMDB0000423	3,4-Dihydroxyhydrocinnamic acid		163.04	1	5.14402	1.01461e-10	11.9505
5.14_163.0398m/z	HMDB0000118		M-H2O-H	C9H10O4	54.1	75.1	-1.24046	97.1386	100 - 10 - 1.27	http://nonlinear.com/redirect/outbound?p=hmdb&param=HMDB0000118	Homovanillic acid		163.04	1	5.14402	1.01461e-10	11.9505
5.14_163.0398m/z	HMDB0000333		M-H2O-H	C9H10O4	54.1	75.1	-1.24046	97.1386	100 - 10 - 1.27	http://nonlinear.com/redirect/outbound?p=hmdb&param=HMDB0000333	Isohomovanillic acid		163.04	1	5.14402	1.01461e-10	11.9505
30.27_552.3295m/z	HMDB0011482		M+FA-H	C25H50NO7P	53.7	74.8	-2.44708	96.713	100 - 28.2 - 5.28 - 0.741	http://nonlinear.com/redirect/outbound?p=hmdb&param=HMDB0011482	LysoPE(0:0/20:1(11Z))		552.329	1	30.2735	3.08986e-06	1.95809
30.27_552.3295m/z	HMDB0011512		M+FA-H	C25H50NO7P	53.7	74.8	-2.44708	96.713	100 - 28.2 - 5.28 - 0.741	http://nonlinear.com/redirect/outbound?p=hmdb&param=HMDB0011512	LysoPE(20:1(11Z)/0:0)		552.329	1	30.2735	3.08986e-06	1.95809
38.81_165.0409m/z	HMDB0034394		M-H	C6H14OS2	51.2	74.5	-2.42215	84.1586	100 - 8.29 - 9.55 - 0.7 - 0.288	http://nonlinear.com/redirect/outbound?p=hmdb&param=HMDB0034394	S-Propyl 1-propanesulfinothioate		165.041	1	38.8064	0.418071	3.19375
31.83_311.1683m/z	HMDB0032549		M-H	C17H28O3S	51.4	74.2	-1.1212	84.2648	100 - 19.6 - 6.96 - 1.08 - 0.141	http://nonlinear.com/redirect/outbound?p=hmdb&param=HMDB0032549	N-Undecylbenzenesulfonic acid		311.168	1	31.8331	0.0277132	4.17716
25.80_521.2410m/z	HMDB0030153		M+FA-H	C26H36O8	52.7	74.1	3.64827	93.4847	100 - 28.8 - 5.65 - 0.83 - 0.1	http://nonlinear.com/redirect/outbound?p=hmdb&param=HMDB0030153	Austalide H		521.241	1	25.8041	0.129859	1.92247
4.16_218.1036m/z	HMDB0000210		M-H	C9H17NO5	54.2	74.1	0.821295	97.9784	100 - 10.5 - 1.52 - 0.121	http://nonlinear.com/redirect/outbound?p=hmdb&param=HMDB0000210	Pantothenic acid		218.104	1	4.16132	1.03112e-11	2.85704
4.16_218.1036m/z	HMDB0062717		M-H	C9H17NO5	54.2	74.1	0.821295	97.9784	100 - 10.5 - 1.52 - 0.121	http://nonlinear.com/redirect/outbound?p=hmdb&param=HMDB0062717	(R)-pantothenic Acid		218.104	1	4.16132	1.03112e-11	2.85704
33.48_524.3350m/z	HMDB0010407		M+FA-H	C24H50NO6P	53.6	74.1	-1.65695	95.6469	100 - 27.1 - 4.77 - 0.629	http://nonlinear.com/redirect/outbound?p=hmdb&param=HMDB0010407	LysoPC(P-16:0)		524.335	1	33.4815	3.76968e-06	1.93935
9.04_137.0244m/z	HMDB0029610		M-H2O-H	C7H8O4	54.3	74	-0.364598	97.9186	100 - 7.82 - 1.09	http://nonlinear.com/redirect/outbound?p=hmdb&param=HMDB0029610	Ascladiol		137.024	1	9.04497	0	35788.5
20.29_495.2226m/z	HMDB0035626		M-H	C25H36O10	53	73.8	-1.86823	93.5358	100 - 27.8 - 5.78 - 0.891 - 0.115	http://nonlinear.com/redirect/outbound?p=hmdb&param=HMDB0035626	Glaucarubin		495.223	1	20.2894	0.242208	511.669
23.35_271.1915m/z	HMDB0005051		M+FA-H	C14H26O2	51.9	73.3	0.173971	86.371	100 - 15.5 - 1.53 - 0.114	http://nonlinear.com/redirect/outbound?p=hmdb&param=HMDB0005051	Tsuzuic acid		271.192	1	23.346	0.011156	1.64431
23.35_271.1915m/z	HMDB0002000		M+FA-H	C14H26O2	51.9	73.3	0.173971	86.371	100 - 15.5 - 1.53 - 0.114	http://nonlinear.com/redirect/outbound?p=hmdb&param=HMDB0002000	Myristoleic acid		271.192	1	23.346	0.011156	1.64431
23.35_271.1915m/z	HMDB0000499		M+FA-H	C14H26O2	51.9	73.3	0.173971	86.371	100 - 15.5 - 1.53 - 0.114	http://nonlinear.com/redirect/outbound?p=hmdb&param=HMDB0000499	5-Tetradecenoic acid		271.192	1	23.346	0.011156	1.64431
23.35_271.1915m/z	HMDB0062248		M+FA-H	C14H26O2	51.9	73.3	0.173971	86.371	100 - 15.5 - 1.53 - 0.114	http://nonlinear.com/redirect/outbound?p=hmdb&param=HMDB0062248	9E-tetradecenoic acid		271.192	1	23.346	0.011156	1.64431
23.35_271.1915m/z	HMDB0010732		M+FA-H	C14H26O2	51.9	73.3	0.173971	86.371	100 - 15.5 - 1.53 - 0.114	http://nonlinear.com/redirect/outbound?p=hmdb&param=HMDB0010732	trans-Tetra-dec-2-enoic acid		271.192	1	23.346	0.011156	1.64431
23.35_271.1915m/z	HMDB0062243		M+FA-H	C14H26O2	51.9	73.3	0.173971	86.371	100 - 15.5 - 1.53 - 0.114	http://nonlinear.com/redirect/outbound?p=hmdb&param=HMDB0062243	7Z-tetradecenoic acid		271.192	1	23.346	0.011156	1.64431
23.35_271.1915m/z	HMDB0000521		M+FA-H	C14H26O2	51.9	73.3	0.173971	86.371	100 - 15.5 - 1.53 - 0.114	http://nonlinear.com/redirect/outbound?p=hmdb&param=HMDB0000521	5Z-Tetradecenoic acid		271.192	1	23.346	0.011156	1.64431
47.47_778.5592m/z	HMDB0000564		M+FA-H	C40H80NO8P	50.4	73.3	-1.56012	80.571	100 - 44.9 - 11.5 - 2.14 - 0.319	http://nonlinear.com/redirect/outbound?p=hmdb&param=HMDB0000564	PC(16:0/16:0)		778.559	1	47.47	0.340563	1.5092
47.47_778.5592m/z	HMDB0008031		M+FA-H	C40H80NO8P	50.4	73.3	-1.56012	80.571	100 - 44.9 - 11.5 - 2.14 - 0.319	http://nonlinear.com/redirect/outbound?p=hmdb&param=HMDB0008031	PC(18:0/14:0)		778.559	1	47.47	0.340563	1.5092
47.47_778.5592m/z	HMDB0009219		M+FA-H	C40H80NO8P	50.4	73.3	-1.56012	80.571	100 - 44.9 - 11.5 - 2.14 - 0.319	http://nonlinear.com/redirect/outbound?p=hmdb&param=HMDB0009219	PE(20:0/15:0)		778.559	1	47.47	0.340563	1.5092
47.47_778.5592m/z	HMDB0007871		M+FA-H	C40H80NO8P	50.4	73.3	-1.56012	80.571	100 - 44.9 - 11.5 - 2.14 - 0.319	http://nonlinear.com/redirect/outbound?p=hmdb&param=HMDB0007871	PC(14:0/18:0)		778.559	1	47.47	0.340563	1.5092
47.47_778.5592m/z	HMDB0008899		M+FA-H	C40H80NO8P	50.4	73.3	-1.56012	80.571	100 - 44.9 - 11.5 - 2.14 - 0.319	http://nonlinear.com/redirect/outbound?p=hmdb&param=HMDB0008899	PE(15:0/20:0)		778.559	1	47.47	0.340563	1.5092
32.99_592.3611m/z	HMDB0010392		M+FA-H	C28H54NO7P	52.9	73.3	-1.62336	93.1105	100 - 31.5 - 6.25 - 0.925 - 0.111	http://nonlinear.com/redirect/outbound?p=hmdb&param=HMDB0010392	LysoPC(20:2(11Z,14Z))		592.361	1	32.9856	1.4415e-07	2.13188
9.04_137.0244m/z	HMDB0059731		M-H2O-H	C7H8O4	54.1	73	-0.364598	97.9186	100 - 7.82 - 1.09	http://nonlinear.com/redirect/outbound?p=hmdb&param=HMDB0059731	2,3-Methyleneglutaric acid		137.024	1	9.04497	0	35788.5
44.57_766.5385m/z	HMDB0009099		M-H	C43H78NO8P	51.5	73	-0.976184	85.7793	100 - 48.1 - 12.9 - 2.52 - 0.392	http://nonlinear.com/redirect/outbound?p=hmdb&param=HMDB0009099	PE(18:2(9Z,12Z)/20:2(11Z,14Z))		766.538	1	44.5669	0.126175	1.61304
44.57_766.5385m/z	HMDB0009291		M-H	C43H78NO8P	51.5	73	-0.976184	85.7793	100 - 48.1 - 12.9 - 2.52 - 0.392	http://nonlinear.com/redirect/outbound?p=hmdb&param=HMDB0009291	PE(20:2(11Z,14Z)/18:2(9Z,12Z))		766.538	1	44.5669	0.126175	1.61304
21.11_351.2173m/z	HMDB0000550		M+FA-H	C19H30O3	52.7	72.8	-1.40541	92.5767	100 - 21 - 2.71 - 0.261	http://nonlinear.com/redirect/outbound?p=hmdb&param=HMDB0000550	5-Androstenetriol		351.217	1	21.1089	0.00248196	5.95804
21.11_351.2173m/z	HMDB0000540		M+FA-H	C19H30O3	52.7	72.8	-1.40541	92.5767	100 - 21 - 2.71 - 0.261	http://nonlinear.com/redirect/outbound?p=hmdb&param=HMDB0000540	5-Androstene-3b,16a,17a-triol		351.217	1	21.1089	0.00248196	5.95804
21.11_351.2173m/z	HMDB0000523		M+FA-H	C19H30O3	52.7	72.8	-1.40541	92.5767	100 - 21 - 2.71 - 0.261	http://nonlinear.com/redirect/outbound?p=hmdb&param=HMDB0000523	5-Androstene-3b,16b,17a-triol		351.217	1	21.1089	0.00248196	5.95804
21.11_351.2173m/z	HMDB0013156		M+FA-H	C19H30O3	52.7	72.8	-1.40541	92.5767	100 - 21 - 2.71 - 0.261	http://nonlinear.com/redirect/outbound?p=hmdb&param=HMDB0013156	16-alpha-Hydroxyandrosterone		351.217	1	21.1089	0.00248196	5.95804
21.11_351.2173m/z	HMDB0013199		M+FA-H	C19H30O3	52.7	72.8	-1.40541	92.5767	100 - 21 - 2.71 - 0.261	http://nonlinear.com/redirect/outbound?p=hmdb&param=HMDB0013199	5-Androstene-3alpha-16b,17b-triol		351.217	1	21.1089	0.00248196	5.95804
21.11_351.2173m/z	HMDB0002984		M+FA-H	C19H30O3	52.7	72.8	-1.40541	92.5767	100 - 21 - 2.71 - 0.261	http://nonlinear.com/redirect/outbound?p=hmdb&param=HMDB0002984	11-Hydroxyandrosterone		351.217	1	21.1089	0.00248196	5.95804
37.93_620.3923m/z	HMDB0010400		M+FA-H	C30H58NO7P	51.8	72.7	-1.78324	88.2042	100 - 33.7 - 6.96 - 1.07 - 0.133	http://nonlinear.com/redirect/outbound?p=hmdb&param=HMDB0010400	LysoPC(22:2(13Z,16Z))		620.392	1	37.9341	1.54495e-05	1.86494
45.11_810.5646m/z	HMDB0013415		M+FA-H	C44H80NO7P	51.9	72.6	-1.12593	88.2789	100 - 49.1 - 13.3 - 2.56 - 0.392	http://nonlinear.com/redirect/outbound?p=hmdb&param=HMDB0013415	PC(o-16:1(9Z)/20:4(8Z,11Z,14Z,17Z))		810.565	1	45.1149	0.00922025	2.17709
45.11_810.5646m/z	HMDB0011247		M+FA-H	C44H80NO7P	51.9	72.6	-1.12593	88.2789	100 - 49.1 - 13.3 - 2.56 - 0.392	http://nonlinear.com/redirect/outbound?p=hmdb&param=HMDB0011247	PC(P-18:0/18:4(6Z,9Z,12Z,15Z))		810.565	1	45.1149	0.00922025	2.17709
45.11_810.5646m/z	HMDB0011221		M+FA-H	C44H80NO7P	51.9	72.6	-1.12593	88.2789	100 - 49.1 - 13.3 - 2.56 - 0.392	http://nonlinear.com/redirect/outbound?p=hmdb&param=HMDB0011221	PC(P-16:0/20:4(8Z,11Z,14Z,17Z))		810.565	1	45.1149	0.00922025	2.17709
45.11_810.5646m/z	HMDB0011279		M+FA-H	C44H80NO7P	51.9	72.6	-1.12593	88.2789	100 - 49.1 - 13.3 - 2.56 - 0.392	http://nonlinear.com/redirect/outbound?p=hmdb&param=HMDB0011279	PC(P-18:1(11Z)/18:3(9Z,12Z,15Z))		810.565	1	45.1149	0.00922025	2.17709
45.11_810.5646m/z	HMDB0011311		M+FA-H	C44H80NO7P	51.9	72.6	-1.12593	88.2789	100 - 49.1 - 13.3 - 2.56 - 0.392	http://nonlinear.com/redirect/outbound?p=hmdb&param=HMDB0011311	PC(P-18:1(9Z)/18:3(6Z,9Z,12Z))		810.565	1	45.1149	0.00922025	2.17709
45.11_810.5646m/z	HMDB0011278		M+FA-H	C44H80NO7P	51.9	72.6	-1.12593	88.2789	100 - 49.1 - 13.3 - 2.56 - 0.392	http://nonlinear.com/redirect/outbound?p=hmdb&param=HMDB0011278	PC(P-18:1(11Z)/18:3(6Z,9Z,12Z))		810.565	1	45.1149	0.00922025	2.17709
45.11_810.5646m/z	HMDB0011312		M+FA-H	C44H80NO7P	51.9	72.6	-1.12593	88.2789	100 - 49.1 - 13.3 - 2.56 - 0.392	http://nonlinear.com/redirect/outbound?p=hmdb&param=HMDB0011312	PC(P-18:1(9Z)/18:3(9Z,12Z,15Z))		810.565	1	45.1149	0.00922025	2.17709
45.11_810.5646m/z	HMDB0008227		M+FA-H	C44H80NO7P	51.9	72.6	-1.12593	88.2789	100 - 49.1 - 13.3 - 2.56 - 0.392	http://nonlinear.com/redirect/outbound?p=hmdb&param=HMDB0008227	PC(18:3(9Z,12Z,15Z)/P-18:1(11Z))		810.565	1	45.1149	0.00922025	2.17709
45.11_810.5646m/z	HMDB0011220		M+FA-H	C44H80NO7P	51.9	72.6	-1.12593	88.2789	100 - 49.1 - 13.3 - 2.56 - 0.392	http://nonlinear.com/redirect/outbound?p=hmdb&param=HMDB0011220	PC(P-16:0/20:4(5Z,8Z,11Z,14Z))		810.565	1	45.1149	0.00922025	2.17709
45.11_810.5646m/z	HMDB0008228		M+FA-H	C44H80NO7P	51.9	72.6	-1.12593	88.2789	100 - 49.1 - 13.3 - 2.56 - 0.392	http://nonlinear.com/redirect/outbound?p=hmdb&param=HMDB0008228	PC(18:3(9Z,12Z,15Z)/P-18:1(9Z))		810.565	1	45.1149	0.00922025	2.17709
45.11_810.5646m/z	HMDB0008195		M+FA-H	C44H80NO7P	51.9	72.6	-1.12593	88.2789	100 - 49.1 - 13.3 - 2.56 - 0.392	http://nonlinear.com/redirect/outbound?p=hmdb&param=HMDB0008195	PC(18:3(6Z,9Z,12Z)/P-18:1(9Z))		810.565	1	45.1149	0.00922025	2.17709
45.11_810.5646m/z	HMDB0008488		M+FA-H	C44H80NO7P	51.9	72.6	-1.12593	88.2789	100 - 49.1 - 13.3 - 2.56 - 0.392	http://nonlinear.com/redirect/outbound?p=hmdb&param=HMDB0008488	PC(20:4(8Z,11Z,14Z,17Z)/P-16:0)		810.565	1	45.1149	0.00922025	2.17709
45.11_810.5646m/z	HMDB0008194		M+FA-H	C44H80NO7P	51.9	72.6	-1.12593	88.2789	100 - 49.1 - 13.3 - 2.56 - 0.392	http://nonlinear.com/redirect/outbound?p=hmdb&param=HMDB0008194	PC(18:3(6Z,9Z,12Z)/P-18:1(11Z))		810.565	1	45.1149	0.00922025	2.17709
45.11_810.5646m/z	HMDB0008455		M+FA-H	C44H80NO7P	51.9	72.6	-1.12593	88.2789	100 - 49.1 - 13.3 - 2.56 - 0.392	http://nonlinear.com/redirect/outbound?p=hmdb&param=HMDB0008455	PC(20:4(5Z,8Z,11Z,14Z)/P-16:0)		810.565	1	45.1149	0.00922025	2.17709
45.11_810.5646m/z	HMDB0008259		M+FA-H	C44H80NO7P	51.9	72.6	-1.12593	88.2789	100 - 49.1 - 13.3 - 2.56 - 0.392	http://nonlinear.com/redirect/outbound?p=hmdb&param=HMDB0008259	PC(18:4(6Z,9Z,12Z,15Z)/dm18:0)		810.565	1	45.1149	0.00922025	2.17709
45.11_810.5646m/z	HMDB0039528		M+FA-H	C44H80NO7P	51.9	72.5	-1.12593	88.2789	100 - 49.1 - 13.3 - 2.56 - 0.392	http://nonlinear.com/redirect/outbound?p=hmdb&param=HMDB0039528	2-O-(5,8,11,14,17-Eicosapentaenoyl)-1-O-hexadecylglycero-3-phosphocholine		810.565	1	45.1149	0.00922025	2.17709
5.10_245.0119m/z	HMDB0003332		M-H2O-H	C9H12O7S	52.3	72.4	-2.51926	92.2782	100 - 10.9 - 6.5 - 0.631 - 0.124	http://nonlinear.com/redirect/outbound?p=hmdb&param=HMDB0003332	3-Methoxy-4-Hydroxyphenylglycol sulfate		245.012	1	5.09777	2.10091e-11	18.6532
5.10_245.0119m/z	HMDB0000559		M-H2O-H	C9H12O7S	52.3	72.4	-2.51926	92.2782	100 - 10.9 - 6.5 - 0.631 - 0.124	http://nonlinear.com/redirect/outbound?p=hmdb&param=HMDB0000559	3-Methoxy-4-hydroxyphenylethyleneglycol sulfate		245.012	1	5.09777	2.10091e-11	18.6532
39.49_610.4092m/z	HMDB0011497		M+FA-H	C29H60NO7P	52.8	72.1	0.52361	92.788	100 - 32.7 - 6.61 - 0.997 - 0.122	http://nonlinear.com/redirect/outbound?p=hmdb&param=HMDB0011497	LysoPE(0:0/24:0)		610.409	1	39.4906	0.000947199	1.63911
39.49_610.4092m/z	HMDB0011527		M+FA-H	C29H60NO7P	52.8	72.1	0.52361	92.788	100 - 32.7 - 6.61 - 0.997 - 0.122	http://nonlinear.com/redirect/outbound?p=hmdb&param=HMDB0011527	LysoPE(24:0/0:0)		610.409	1	39.4906	0.000947199	1.63911
53.83_846.6235m/z	HMDB0008560		M+FA-H	C45H88NO8P	52.1	71.8	0.618502	89.3009	100 - 50.4 - 14.1 - 2.82 - 0.451	http://nonlinear.com/redirect/outbound?p=hmdb&param=HMDB0008560	PC(22:1(13Z)/15:0)		846.623	1	53.8341	0.270059	1.97918
53.83_846.6235m/z	HMDB0007952		M+FA-H	C45H88NO8P	52.1	71.8	0.618502	89.3009	100 - 50.4 - 14.1 - 2.82 - 0.451	http://nonlinear.com/redirect/outbound?p=hmdb&param=HMDB0007952	PC(15:0/22:1(13Z))		846.623	1	53.8341	0.270059	1.97918
5.14_163.0398m/z	HMDB0059763		M-H2O-H	C9H10O4	53.4	71.6	-1.24046	97.1386	100 - 10 - 1.27	http://nonlinear.com/redirect/outbound?p=hmdb&param=HMDB0059763	3,4-Dimethoxybenzoic acid		163.04	1	5.14402	1.01461e-10	11.9505
5.14_163.0398m/z	HMDB0040549		M+FA-H	C8H6O	53.2	71.5	-1.91321	96.6627	100 - 8.76 - 0.542	http://nonlinear.com/redirect/outbound?p=hmdb&param=HMDB0040549	xi-2,3-Octadiene-5,7-diyn-1-ol		163.04	1	5.14402	1.01461e-10	11.9505
5.14_163.0398m/z	HMDB0038998		M+FA-H	C8H6O	53.2	71.4	-1.91321	96.6627	100 - 8.76 - 0.542	http://nonlinear.com/redirect/outbound?p=hmdb&param=HMDB0038998	3,5,7-Octatriyn-1-ol		163.04	1	5.14402	1.01461e-10	11.9505
22.71_277.1808m/z	HMDB0030974		M-H	C17H26O3	53.8	71.2	-0.397518	98.5494	100 - 18.8 - 2.28 - 0.208	http://nonlinear.com/redirect/outbound?p=hmdb&param=HMDB0030974	8-Acetoxy-4-acoren-3-one		277.181	1	22.7116	0.00849784	1.66503
22.71_277.1808m/z	HMDB0030801		M-H	C17H26O3	53.8	71.1	-0.397518	98.5494	100 - 18.8 - 2.28 - 0.208	http://nonlinear.com/redirect/outbound?p=hmdb&param=HMDB0030801	1-(4-Hydroxy-3-methoxyphenyl)-3-decanone		277.181	1	22.7116	0.00849784	1.66503
30.92_614.3460m/z	HMDB0010402		M+FA-H	C30H52NO7P	53.2	70.9	-0.639917	95.9282	100 - 33.7 - 6.93 - 1.06 - 0.132	http://nonlinear.com/redirect/outbound?p=hmdb&param=HMDB0010402	LysoPC(22:5(4Z,7Z,10Z,13Z,16Z))		614.346	1	30.9183	9.27482e-06	2.12124
22.71_277.1808m/z	HMDB0038798		M-H2O-H	C17H28O4	53.7	70.7	-0.373332	98.3914	100 - 18.9 - 2.5 - 0.249	http://nonlinear.com/redirect/outbound?p=hmdb&param=HMDB0038798	(1(10)E,4a,5E)-1(10),5-Germacradiene-12-acetoxy-4,11-diol		277.181	1	22.7116	0.00849784	1.66503
30.92_614.3460m/z	HMDB0010403		M+FA-H	C30H52NO7P	53.2	70.7	-0.639917	95.9282	100 - 33.7 - 6.93 - 1.06 - 0.132	http://nonlinear.com/redirect/outbound?p=hmdb&param=HMDB0010403	LysoPC(22:5(7Z,10Z,13Z,16Z,19Z))		614.346	1	30.9183	9.27482e-06	2.12124
52.70_744.5530m/z	HMDB0008099		M-H	C41H80NO8P	50.1	70.7	-2.49607	82.9452	100 - 45.9 - 12 - 2.26 - 0.342	http://nonlinear.com/redirect/outbound?p=hmdb&param=HMDB0008099	PC(18:1(9Z)/15:0)		744.553	1	52.7007	2.17575e-05	4.48033
52.70_744.5530m/z	HMDB0008066		M-H	C41H80NO8P	50.1	70.7	-2.49607	82.9452	100 - 45.9 - 12 - 2.26 - 0.342	http://nonlinear.com/redirect/outbound?p=hmdb&param=HMDB0008066	PC(18:1(11Z)/15:0)		744.553	1	52.7007	2.17575e-05	4.48033
52.70_744.5530m/z	HMDB0007939		M-H	C41H80NO8P	50.1	70.7	-2.49607	82.9452	100 - 45.9 - 12 - 2.26 - 0.342	http://nonlinear.com/redirect/outbound?p=hmdb&param=HMDB0007939	PC(15:0/18:1(9Z))		744.553	1	52.7007	2.17575e-05	4.48033
52.70_744.5530m/z	HMDB0007938		M-H	C41H80NO8P	50.1	70.7	-2.49607	82.9452	100 - 45.9 - 12 - 2.26 - 0.342	http://nonlinear.com/redirect/outbound?p=hmdb&param=HMDB0007938	PC(15:0/18:1(11Z))		744.553	1	52.7007	2.17575e-05	4.48033
52.70_744.5530m/z	HMDB0010568		M-H	C41H80NO8P	50.1	70.7	-2.49607	82.9452	100 - 45.9 - 12 - 2.26 - 0.342	http://nonlinear.com/redirect/outbound?p=hmdb&param=HMDB0010568	PE-NMe2(16:0/18:1(9Z))		744.553	1	52.7007	2.17575e-05	4.48033
5.14_163.0398m/z	HMDB0012225		M-H	C9H8O3	53.2	70.6	-1.37668	97.2664	100 - 9.94 - 1.06	http://nonlinear.com/redirect/outbound?p=hmdb&param=HMDB0012225	Enol-phenylpyruvate		163.04	1	5.14402	1.01461e-10	11.9505
5.14_163.0398m/z	HMDB0000205		M-H	C9H8O3	53.2	70.6	-1.37668	97.2664	100 - 9.94 - 1.06	http://nonlinear.com/redirect/outbound?p=hmdb&param=HMDB0000205	Phenylpyruvic acid		163.04	1	5.14402	1.01461e-10	11.9505
28.82_564.3298m/z	HMDB0010386		M+FA-H	C26H50NO7P	53.1	70.6	-1.81394	97.3444	100 - 29.3 - 5.59 - 0.798	http://nonlinear.com/redirect/outbound?p=hmdb&param=HMDB0010386	LysoPC(18:2(9Z,12Z))		564.33	1	28.8249	0.000589589	1.47177
5.36_206.0455m/z	HMDB0000978		M-H	C10H9NO4	51.4	70.5	-1.6655	88.5222	100 - 11.4 - 1.42 - 0.112	http://nonlinear.com/redirect/outbound?p=hmdb&param=HMDB0000978	4-(2-Aminophenyl)-2,4-dioxobutanoic acid		206.046	1	5.35928	0.0136272	6.86976
28.82_564.3298m/z	HMDB0062711		M+FA-H	C26H50NO7P	53.1	70.5	-1.81394	97.3444	100 - 29.3 - 5.59 - 0.798	http://nonlinear.com/redirect/outbound?p=hmdb&param=HMDB0062711	2-linoleoyl-sn-glycero-3-phosphocholine		564.33	1	28.8249	0.000589589	1.47177
3.81_147.0449m/z	HMDB0036626		M-H	C9H8O2	53.5	70.3	-1.43188	98.6838	100 - 9.9 - 0.849	http://nonlinear.com/redirect/outbound?p=hmdb&param=HMDB0036626	3,4-Dihydro-2H-1-benzopyran-2-one		147.045	1	3.80773	0.000881209	1.27201
46.74_740.5225m/z	HMDB0009060		M-H	C41H76NO8P	50.9	70.3	-1.47934	86.1813	100 - 45.9 - 11.9 - 2.26 - 0.341	http://nonlinear.com/redirect/outbound?p=hmdb&param=HMDB0009060	PE(18:1(9Z)/18:2(9Z,12Z))		740.522	1	46.7393	0.000408399	1.95173
46.74_740.5225m/z	HMDB0009027		M-H	C41H76NO8P	50.9	70.3	-1.47934	86.1813	100 - 45.9 - 11.9 - 2.26 - 0.341	http://nonlinear.com/redirect/outbound?p=hmdb&param=HMDB0009027	PE(18:1(11Z)/18:2(9Z,12Z))		740.522	1	46.7393	0.000408399	1.95173
46.74_740.5225m/z	HMDB0009091		M-H	C41H76NO8P	50.9	70.3	-1.47934	86.1813	100 - 45.9 - 11.9 - 2.26 - 0.341	http://nonlinear.com/redirect/outbound?p=hmdb&param=HMDB0009091	PE(18:2(9Z,12Z)/18:1(11Z))		740.522	1	46.7393	0.000408399	1.95173
46.74_740.5225m/z	HMDB0009092		M-H	C41H76NO8P	50.9	70.3	-1.47934	86.1813	100 - 45.9 - 11.9 - 2.26 - 0.341	http://nonlinear.com/redirect/outbound?p=hmdb&param=HMDB0009092	PE(18:2(9Z,12Z)/18:1(9Z))		740.522	1	46.7393	0.000408399	1.95173
37.97_582.3775m/z	HMDB0011520		M+FA-H	C27H56NO7P	53.4	70.1	-0.354569	97.1024	100 - 30.5 - 5.92 - 0.863 - 0.102	http://nonlinear.com/redirect/outbound?p=hmdb&param=HMDB0011520	LysoPE(22:0/0:0)		582.377	1	37.965	1.46815e-05	1.70089
37.97_582.3775m/z	HMDB0011490		M+FA-H	C27H56NO7P	53.4	70.1	-0.354569	97.1024	100 - 30.5 - 5.92 - 0.863 - 0.102	http://nonlinear.com/redirect/outbound?p=hmdb&param=HMDB0011490	LysoPE(0:0/22:0)		582.377	1	37.965	1.46815e-05	1.70089
5.36_206.0455m/z	HMDB0060026		M-H2O-H	C10H11NO5	51.3	70.1	-1.5322	88.2893	100 - 11.5 - 1.63 - 0.137	http://nonlinear.com/redirect/outbound?p=hmdb&param=HMDB0060026	Vanilloylglycine		206.046	1	5.35928	0.0136272	6.86976
5.14_163.0398m/z	HMDB0032929		M+FA-H	C8H6O	52.9	70	-1.91321	96.6627	100 - 8.76 - 0.542	http://nonlinear.com/redirect/outbound?p=hmdb&param=HMDB0032929	Benzofuran		163.04	1	5.14402	1.01461e-10	11.9505
21.11_351.2173m/z	HMDB0014759		M+FA-H	C19H30O3	52.2	69.9	-1.40541	92.5767	100 - 21 - 2.71 - 0.261	http://nonlinear.com/redirect/outbound?p=hmdb&param=HMDB0014759	Oxandrolone		351.217	1	21.1089	0.00248196	5.95804
38.81_165.0409m/z	HMDB0002601		M+FA-H	C4H8O4	52	69.8	3.88894	94.8104	100 - 4.57 - 0.903	http://nonlinear.com/redirect/outbound?p=hmdb&param=HMDB0002601	A,b-Dihydroxyisobutyric acid		165.041	1	38.8064	0.418071	3.19375
38.81_165.0409m/z	HMDB0002453		M+FA-H	C4H8O4	52	69.8	3.88894	94.8104	100 - 4.57 - 0.903	http://nonlinear.com/redirect/outbound?p=hmdb&param=HMDB0002453	4-Deoxythreonic acid		165.041	1	38.8064	0.418071	3.19375
38.81_165.0409m/z	HMDB0000498		M+FA-H	C4H8O4	52	69.8	3.88894	94.8104	100 - 4.57 - 0.903	http://nonlinear.com/redirect/outbound?p=hmdb&param=HMDB0000498	4-Deoxyerythronic acid		165.041	1	38.8064	0.418071	3.19375
3.81_147.0449m/z	HMDB0000375		M-H2O-H	C9H10O3	53.4	69.8	-1.27655	98.5514	100 - 9.96 - 1.06	http://nonlinear.com/redirect/outbound?p=hmdb&param=HMDB0000375	3-(3-Hydroxyphenyl)propanoic acid		147.045	1	3.80773	0.000881209	1.27201
3.81_147.0449m/z	HMDB0041683		M-H2O-H	C9H10O3	53.4	69.8	-1.27655	98.5514	100 - 9.96 - 1.06	http://nonlinear.com/redirect/outbound?p=hmdb&param=HMDB0041683	4-Hydroxyphenyl-2-propionic acid		147.045	1	3.80773	0.000881209	1.27201
3.81_147.0449m/z	HMDB0033752		M-H2O-H	C9H10O3	53.4	69.8	-1.27655	98.5514	100 - 9.96 - 1.06	http://nonlinear.com/redirect/outbound?p=hmdb&param=HMDB0033752	3-(2-Hydroxyphenyl)propanoic acid		147.045	1	3.80773	0.000881209	1.27201
3.81_147.0449m/z	HMDB0002199		M-H2O-H	C9H10O3	53.4	69.8	-1.27655	98.5514	100 - 9.96 - 1.06	http://nonlinear.com/redirect/outbound?p=hmdb&param=HMDB0002199	Desaminotyrosine		147.045	1	3.80773	0.000881209	1.27201
21.11_351.2173m/z	HMDB0040640		M+FA-H	C19H30O3	52.1	69.8	-1.40541	92.5767	100 - 21 - 2.71 - 0.261	http://nonlinear.com/redirect/outbound?p=hmdb&param=HMDB0040640	[8]-Paradol		351.217	1	21.1089	0.00248196	5.95804
22.71_277.1808m/z	HMDB0029704		M+FA-H	C16H24O	53.5	69.7	-0.476279	98.1567	100 - 17.6 - 1.66 - 0.111	http://nonlinear.com/redirect/outbound?p=hmdb&param=HMDB0029704	1-(2,6,6-Trimethyl-2-cyclohexen-1-yl)-1,6-heptadien-3-one		277.181	1	22.7116	0.00849784	1.66503
23.07_517.1350m/z	HMDB0034733		M-H2O-H	C25H28O13	49.7	69.6	-0.247643	79.385	100 - 27.9 - 6.41 - 1.06 - 0.152	http://nonlinear.com/redirect/outbound?p=hmdb&param=HMDB0034733	Vaccinoside		517.135	1	23.0653	0.0139015	1.91308
48.93_748.5281m/z	HMDB0008943		M-H2O-H	C43H78NO8P	49.8	69.5	-0.679787	80.4715	100 - 48.1 - 12.9 - 2.52 - 0.392	http://nonlinear.com/redirect/outbound?p=hmdb&param=HMDB0008943	PE(16:0/22:4(7Z,10Z,13Z,16Z))		748.528	1	48.9265	0.701583	1.35261
48.93_748.5281m/z	HMDB0009583		M-H2O-H	C43H78NO8P	49.8	69.5	-0.679787	80.4715	100 - 48.1 - 12.9 - 2.52 - 0.392	http://nonlinear.com/redirect/outbound?p=hmdb&param=HMDB0009583	PE(22:4(7Z,10Z,13Z,16Z)/16:0)		748.528	1	48.9265	0.701583	1.35261
48.93_748.5281m/z	HMDB0011359		M-H	C43H76NO7P	49.9	69.4	-0.696127	80.6832	100 - 48 - 12.7 - 2.42 - 0.364	http://nonlinear.com/redirect/outbound?p=hmdb&param=HMDB0011359	PE(P-16:0/22:5(4Z,7Z,10Z,13Z,16Z))		748.528	1	48.9265	0.701583	1.35261
48.93_748.5281m/z	HMDB0009642		M-H	C43H76NO7P	49.9	69.4	-0.696127	80.6832	100 - 48 - 12.7 - 2.42 - 0.364	http://nonlinear.com/redirect/outbound?p=hmdb&param=HMDB0009642	PE(22:5(4Z,7Z,10Z,13Z,16Z)/P-16:0)		748.528	1	48.9265	0.701583	1.35261
48.93_748.5281m/z	HMDB0009675		M-H	C43H76NO7P	49.9	69.4	-0.696127	80.6832	100 - 48 - 12.7 - 2.42 - 0.364	http://nonlinear.com/redirect/outbound?p=hmdb&param=HMDB0009675	PE(22:5(7Z,10Z,13Z,16Z,19Z)/P-16:0)		748.528	1	48.9265	0.701583	1.35261
48.93_748.5281m/z	HMDB0011360		M-H	C43H76NO7P	49.9	69.4	-0.696127	80.6832	100 - 48 - 12.7 - 2.42 - 0.364	http://nonlinear.com/redirect/outbound?p=hmdb&param=HMDB0011360	PE(P-16:0/22:5(7Z,10Z,13Z,16Z,19Z))		748.528	1	48.9265	0.701583	1.35261
44.22_788.5429m/z	HMDB0007940		M+FA-H	C41H78NO8P	49.3	69.4	-2.41999	80.1203	100 - 45.9 - 11.9 - 2.26 - 0.342	http://nonlinear.com/redirect/outbound?p=hmdb&param=HMDB0007940	PC(15:0/18:2(9Z,12Z))		788.543	1	44.2228	0.832847	1.70472
44.22_788.5429m/z	HMDB0008132		M+FA-H	C41H78NO8P	49.3	69.4	-2.41999	80.1203	100 - 45.9 - 11.9 - 2.26 - 0.342	http://nonlinear.com/redirect/outbound?p=hmdb&param=HMDB0008132	PC(18:2(9Z,12Z)/15:0)		788.543	1	44.2228	0.832847	1.70472
44.22_788.5429m/z	HMDB0008994		M+FA-H	C41H78NO8P	49.3	69.3	-2.41999	80.1203	100 - 45.9 - 11.9 - 2.26 - 0.342	http://nonlinear.com/redirect/outbound?p=hmdb&param=HMDB0008994	PE(18:0/18:2(9Z,12Z))		788.543	1	44.2228	0.832847	1.70472
44.22_788.5429m/z	HMDB0008934		M+FA-H	C41H78NO8P	49.3	69.3	-2.41999	80.1203	100 - 45.9 - 11.9 - 2.26 - 0.342	http://nonlinear.com/redirect/outbound?p=hmdb&param=HMDB0008934	PE(16:0/20:2(11Z,14Z))		788.543	1	44.2228	0.832847	1.70472
44.22_788.5429m/z	HMDB0008843		M+FA-H	C41H78NO8P	49.3	69.3	-2.41999	80.1203	100 - 45.9 - 11.9 - 2.26 - 0.342	http://nonlinear.com/redirect/outbound?p=hmdb&param=HMDB0008843	PE(14:0/22:2(13Z,16Z))		788.543	1	44.2228	0.832847	1.70472
44.22_788.5429m/z	HMDB0009286		M+FA-H	C41H78NO8P	49.3	69.3	-2.41999	80.1203	100 - 45.9 - 11.9 - 2.26 - 0.342	http://nonlinear.com/redirect/outbound?p=hmdb&param=HMDB0009286	PE(20:2(11Z,14Z)/16:0)		788.543	1	44.2228	0.832847	1.70472
44.22_788.5429m/z	HMDB0009090		M+FA-H	C41H78NO8P	49.3	69.3	-2.41999	80.1203	100 - 45.9 - 11.9 - 2.26 - 0.342	http://nonlinear.com/redirect/outbound?p=hmdb&param=HMDB0009090	PE(18:2(9Z,12Z)/18:0)		788.543	1	44.2228	0.832847	1.70472
5.10_404.0395m/z	HMDB0015270		M-H2O-H	C17H17N3O6S2	48.7	69.2	3.53076	78.2101	100 - 21.5 - 12.5 - 2.28 - 0.582	http://nonlinear.com/redirect/outbound?p=hmdb&param=HMDB0015270	Cephapirin		404.04	1	5.09777	0.096954	1.67821
5.10_404.0395m/z	HMDB0030451		M-H2O-H	C17H17N3O6S2	48.7	69.2	3.53076	78.2101	100 - 21.5 - 12.5 - 2.28 - 0.582	http://nonlinear.com/redirect/outbound?p=hmdb&param=HMDB0030451	Cefapirin		404.04	1	5.09777	0.096954	1.67821
27.34_538.3134m/z	HMDB0010383		M+FA-H	C24H48NO7P	52.6	68.9	-3.39372	98.3026	100 - 27.1 - 4.98 - 0.686	http://nonlinear.com/redirect/outbound?p=hmdb&param=HMDB0010383	LysoPC(16:1(9Z))		538.313	1	27.3433	5.93344e-06	2.05118
27.64_341.2694m/z	HMDB0013622		M+FA-H	C19H36O2	52.3	68.8	-1.15165	93.9074	100 - 21 - 2.51 - 0.219	http://nonlinear.com/redirect/outbound?p=hmdb&param=HMDB0013622	Nonadeca-10(Z)-enoic acid		341.269	1	27.6361	0.172908	8.41119
44.22_788.5429m/z	HMDB0009547		M+FA-H	C41H78NO8P	49.2	68.6	-2.41999	80.1203	100 - 45.9 - 11.9 - 2.26 - 0.342	http://nonlinear.com/redirect/outbound?p=hmdb&param=HMDB0009547	PE(22:2(13Z,16Z)/14:0)		788.543	1	44.2228	0.832847	1.70472
29.24_599.4090m/z	HMDB0029654		M-H2O-H	C40H58O5	49.4	68.6	-2.4992	81.1653	100 - 44.1 - 10.5 - 1.78 - 0.238	http://nonlinear.com/redirect/outbound?p=hmdb&param=HMDB0029654	3,6-Epoxy-5,5',6,6'-tetrahydro-b,b-carotene-3',5,5',6'-tetrol		599.409	1	29.2366	0.548492	1.36194
36.85_461.2042m/z	HMDB0036340		M+FA-H	C20H32O9	49.2	68.5	3.3755	81.6286	100 - 22.3 - 4.23 - 0.573	http://nonlinear.com/redirect/outbound?p=hmdb&param=HMDB0036340	Ethyl 7-epi-12-hydroxyjasmonate glucoside		461.204	1	36.8533	0.815352	1.13707
29.24_599.4090m/z	HMDB0003020		M-H	C40H56O4	49.4	68.5	-2.57417	81.3796	100 - 44.1 - 10.3 - 1.69 - 0.216	http://nonlinear.com/redirect/outbound?p=hmdb&param=HMDB0003020	Neoxanthin		599.409	1	29.2366	0.548492	1.36194
29.24_599.4090m/z	HMDB0003101		M-H	C40H56O4	49.4	68.5	-2.57417	81.3796	100 - 44.1 - 10.3 - 1.69 - 0.216	http://nonlinear.com/redirect/outbound?p=hmdb&param=HMDB0003101	Violaxanthin		599.409	1	29.2366	0.548492	1.36194
29.24_599.4090m/z	HMDB0036588		M-H	C40H56O4	49.4	68.5	-2.57417	81.3796	100 - 44.1 - 10.3 - 1.69 - 0.216	http://nonlinear.com/redirect/outbound?p=hmdb&param=HMDB0036588	Capsanthin 5,6-epoxide		599.409	1	29.2366	0.548492	1.36194
29.24_599.4090m/z	HMDB0038106		M-H	C40H56O4	49.4	68.5	-2.57417	81.3796	100 - 44.1 - 10.3 - 1.69 - 0.216	http://nonlinear.com/redirect/outbound?p=hmdb&param=HMDB0038106	Cycloviolaxanthin		599.409	1	29.2366	0.548492	1.36194
29.24_599.4090m/z	HMDB0033260		M-H	C40H56O4	49.4	68.5	-2.57417	81.3796	100 - 44.1 - 10.3 - 1.69 - 0.216	http://nonlinear.com/redirect/outbound?p=hmdb&param=HMDB0033260	Capsanthin 3,6-epoxide		599.409	1	29.2366	0.548492	1.36194
29.24_599.4090m/z	HMDB0035320		M-H	C40H56O4	49.4	68.5	-2.57417	81.3796	100 - 44.1 - 10.3 - 1.69 - 0.216	http://nonlinear.com/redirect/outbound?p=hmdb&param=HMDB0035320	Cucurbitaxanthin B		599.409	1	29.2366	0.548492	1.36194
29.24_599.4090m/z	HMDB0041581		M-H	C40H56O4	49.4	68.5	-2.57417	81.3796	100 - 44.1 - 10.3 - 1.69 - 0.216	http://nonlinear.com/redirect/outbound?p=hmdb&param=HMDB0041581	Cucurbitachrome 1		599.409	1	29.2366	0.548492	1.36194
29.24_599.4090m/z	HMDB0036913		M-H	C40H56O4	49.4	68.5	-2.57417	81.3796	100 - 44.1 - 10.3 - 1.69 - 0.216	http://nonlinear.com/redirect/outbound?p=hmdb&param=HMDB0036913	Capsochrome		599.409	1	29.2366	0.548492	1.36194
29.24_599.4090m/z	HMDB0039023		M-H	C40H56O4	49.4	68.5	-2.57417	81.3796	100 - 44.1 - 10.3 - 1.69 - 0.216	http://nonlinear.com/redirect/outbound?p=hmdb&param=HMDB0039023	beta-Carotenone		599.409	1	29.2366	0.548492	1.36194
29.24_599.4090m/z	HMDB0036924		M-H	C40H56O4	49.4	68.5	-2.57417	81.3796	100 - 44.1 - 10.3 - 1.69 - 0.216	http://nonlinear.com/redirect/outbound?p=hmdb&param=HMDB0036924	Capsorubin		599.409	1	29.2366	0.548492	1.36194
29.24_599.4090m/z	HMDB0036876		M-H	C40H56O4	49.4	68.5	-2.57417	81.3796	100 - 44.1 - 10.3 - 1.69 - 0.216	http://nonlinear.com/redirect/outbound?p=hmdb&param=HMDB0036876	Auroxanthin		599.409	1	29.2366	0.548492	1.36194
29.24_599.4090m/z	HMDB0036912		M-H	C40H56O4	49.4	68.5	-2.57417	81.3796	100 - 44.1 - 10.3 - 1.69 - 0.216	http://nonlinear.com/redirect/outbound?p=hmdb&param=HMDB0036912	Salmoxanthin		599.409	1	29.2366	0.548492	1.36194
33.40_528.3087m/z	HMDB0011493		M-H	C27H48NO7P	51.5	68.4	-1.66563	91.0727	100 - 30.4 - 5.9 - 0.857 - 0.101	http://nonlinear.com/redirect/outbound?p=hmdb&param=HMDB0011493	LysoPE(0:0/22:4(7Z,10Z,13Z,16Z))		528.309	1	33.4042	2.41657e-05	1.70449
33.40_528.3087m/z	HMDB0011523		M-H	C27H48NO7P	51.5	68.4	-1.66563	91.0727	100 - 30.4 - 5.9 - 0.857 - 0.101	http://nonlinear.com/redirect/outbound?p=hmdb&param=HMDB0011523	LysoPE(22:4(7Z,10Z,13Z,16Z)/0:0)		528.309	1	33.4042	2.41657e-05	1.70449
29.56_612.3296m/z	HMDB0010404		M+FA-H	C30H50NO7P	52.2	67.8	-1.85307	95.6122	100 - 33.7 - 6.93 - 1.06 - 0.132	http://nonlinear.com/redirect/outbound?p=hmdb&param=HMDB0010404	LysoPC(22:6(4Z,7Z,10Z,13Z,16Z,19Z))		612.33	1	29.5592	3.07683e-05	1.44712
29.24_599.4090m/z	HMDB0036873		M-H	C40H56O4	49.2	67.7	-2.57417	81.3796	100 - 44.1 - 10.3 - 1.69 - 0.216	http://nonlinear.com/redirect/outbound?p=hmdb&param=HMDB0036873	Heteroxanthin		599.409	1	29.2366	0.548492	1.36194
39.02_277.1820m/z	HMDB0029704		M+FA-H	C16H24O	49.4	67.6	4.45365	84.4985	100 - 17.6 - 1.66 - 0.111	http://nonlinear.com/redirect/outbound?p=hmdb&param=HMDB0029704	1-(2,6,6-Trimethyl-2-cyclohexen-1-yl)-1,6-heptadien-3-one		277.182	1	39.0249	0.161726	1.37248
5.14_163.0398m/z	HMDB0029232		M-H2O-H	C9H10O4	52.6	67.5	-1.24046	97.1386	100 - 10 - 1.27	http://nonlinear.com/redirect/outbound?p=hmdb&param=HMDB0029232	3-Hydroxyphenyllactate		163.04	1	5.14402	1.01461e-10	11.9505
32.94_607.3644m/z	HMDB0029779		M-H	C37H52O7	49.5	67.4	0.664149	80.8213	100 - 40.9 - 9.58 - 1.64 - 0.225	http://nonlinear.com/redirect/outbound?p=hmdb&param=HMDB0029779	2-O-Protocatechuoylalphitolic acid		607.364	1	32.9389	0.322173	2.27372
6.23_187.0070m/z	HMDB0034782		M-H	C7H8O4S	52.9	67.4	-0.25495	97.323	100 - 8.62 - 5.67 - 0.431	http://nonlinear.com/redirect/outbound?p=hmdb&param=HMDB0034782	Benzyl sulfate		187.007	1	6.23463	0.605294	1.51127
6.23_187.0070m/z	HMDB0011635		M-H	C7H8O4S	52.8	67.2	-0.25495	97.323	100 - 8.62 - 5.67 - 0.431	http://nonlinear.com/redirect/outbound?p=hmdb&param=HMDB0011635	p-Cresol sulfate		187.007	1	6.23463	0.605294	1.51127
26.37_311.2223m/z	HMDB0040900		M-H	C18H32O4	52.4	67.2	-1.43365	96.4997	100 - 20 - 2.71 - 0.277	http://nonlinear.com/redirect/outbound?p=hmdb&param=HMDB0040900	(卤)-(E)-13-Hydroxy-10-oxo-11-octadecenoic acid		311.222	1	26.3722	0.105694	1.73162
26.37_311.2223m/z	HMDB0010221		M-H	C18H32O4	52.4	67.2	-1.43365	96.4997	100 - 20 - 2.71 - 0.277	http://nonlinear.com/redirect/outbound?p=hmdb&param=HMDB0010221	9,10-DiHODE		311.222	1	26.3722	0.105694	1.73162
26.37_311.2223m/z	HMDB0010208		M-H	C18H32O4	52.4	67.2	-1.43365	96.4997	100 - 20 - 2.71 - 0.277	http://nonlinear.com/redirect/outbound?p=hmdb&param=HMDB0010208	15,16-DiHODE		311.222	1	26.3722	0.105694	1.73162
26.37_311.2223m/z	HMDB0010201		M-H	C18H32O4	52.4	67.2	-1.43365	96.4997	100 - 20 - 2.71 - 0.277	http://nonlinear.com/redirect/outbound?p=hmdb&param=HMDB0010201	12,13-DiHODE		311.222	1	26.3722	0.105694	1.73162
5.10_245.0119m/z	HMDB0062775		M+FA-H	C8H8O4S	51.4	67.1	-3.32558	94.0635	100 - 9.7 - 5.76 - 0.492	http://nonlinear.com/redirect/outbound?p=hmdb&param=HMDB0062775	4-vinylphenol Sulfate		245.012	1	5.09777	2.10091e-11	18.6532
6.40_287.0230m/z	HMDB0059979		M-H2O-H	C11H14O8S	51	67	-0.33126	88.4683	100 - 13.2 - 6.96 - 0.804 - 0.153	http://nonlinear.com/redirect/outbound?p=hmdb&param=HMDB0059979	4-Hydroxy-5-(dihydroxyphenyl)-valeric acid-O-sulphate III		287.023	1	6.40207	0.0205279	3.73056
6.40_287.0230m/z	HMDB0059978		M-H2O-H	C11H14O8S	51	67	-0.33126	88.4683	100 - 13.2 - 6.96 - 0.804 - 0.153	http://nonlinear.com/redirect/outbound?p=hmdb&param=HMDB0059978	4-Hydroxy-5-(dihydroxyphenyl)-valeric acid-O-sulphate		287.023	1	6.40207	0.0205279	3.73056
4.16_242.0126m/z	HMDB0062550		M-H2O-H	C9H11NO6S	51.2	67	-0.955176	89.9573	100 - 11.3 - 6.33 - 0.629 - 0.113	http://nonlinear.com/redirect/outbound?p=hmdb&param=HMDB0062550	2-methoxyacetaminophen sulfate		242.013	1	4.16132	0.48131	1.5499
5.36_206.0455m/z	HMDB0003320		M+FA-H	C9H7NO2	50.9	67	-2.14126	89.9768	100 - 10.3 - 0.884	http://nonlinear.com/redirect/outbound?p=hmdb&param=HMDB0003320	Indole-3-carboxylic acid		206.046	1	5.35928	0.0136272	6.86976
5.36_206.0455m/z	HMDB0060289		M+FA-H	C9H7NO2	50.9	67	-2.14126	89.9768	100 - 10.3 - 0.884	http://nonlinear.com/redirect/outbound?p=hmdb&param=HMDB0060289	Quinoline-4,8-diol		206.046	1	5.35928	0.0136272	6.86976
5.36_206.0455m/z	HMDB0004077		M+FA-H	C9H7NO2	50.9	67	-2.14126	89.9768	100 - 10.3 - 0.884	http://nonlinear.com/redirect/outbound?p=hmdb&param=HMDB0004077	4,6-Dihydroxyquinoline		206.046	1	5.35928	0.0136272	6.86976
5.36_206.0455m/z	HMDB0002285		M+FA-H	C9H7NO2	50.9	67	-2.14126	89.9768	100 - 10.3 - 0.884	http://nonlinear.com/redirect/outbound?p=hmdb&param=HMDB0002285	2-Indolecarboxylic acid		206.046	1	5.35928	0.0136272	6.86976
5.36_206.0455m/z	HMDB0031172		M+FA-H	C9H7NO2	50.9	67	-2.14126	89.9768	100 - 10.3 - 0.884	http://nonlinear.com/redirect/outbound?p=hmdb&param=HMDB0031172	3-Formyl-6-hydroxyindole		206.046	1	5.35928	0.0136272	6.86976
45.57_541.3042m/z	HMDB0010318		M+FA-H	C27H44O8	50.6	66.9	4.77844	91.7916	100 - 30 - 5.99 - 0.897 - 0.11	http://nonlinear.com/redirect/outbound?p=hmdb&param=HMDB0010318	Pregnanediol-3-glucuronide		541.304	1	45.572	0.22879	1.69189
45.57_541.3042m/z	HMDB0010352		M+FA-H	C27H44O8	50.6	66.9	4.77844	91.7916	100 - 30 - 5.99 - 0.897 - 0.11	http://nonlinear.com/redirect/outbound?p=hmdb&param=HMDB0010352	3-alpha,20-alpha-Dihydroxy-5-beta-pregnane 3-glucuronide		541.304	1	45.572	0.22879	1.69189
54.52_868.6415m/z	HMDB0013442		M+FA-H	C48H90NO7P	49	66.9	-2.72406	81.2271	100 - 53.6 - 15.5 - 3.19 - 0.516	http://nonlinear.com/redirect/outbound?p=hmdb&param=HMDB0013442	PC(o-20:0/20:4(8Z,11Z,14Z,17Z))		868.641	1	54.5185	0.310824	1.66706
29.22_526.3139m/z	HMDB0011129		M+FA-H	C23H48NO7P	52.2	66.5	-2.42698	97.5756	100 - 26.1 - 4.7 - 0.635	http://nonlinear.com/redirect/outbound?p=hmdb&param=HMDB0011129	LysoPE(0:0/18:0)		526.314	1	29.2212	9.05834e-05	1.62068
29.22_526.3139m/z	HMDB0011130		M+FA-H	C23H48NO7P	52.2	66.5	-2.42698	97.5756	100 - 26.1 - 4.7 - 0.635	http://nonlinear.com/redirect/outbound?p=hmdb&param=HMDB0011130	LysoPE(18:0/0:0)		526.314	1	29.2212	9.05834e-05	1.62068
44.22_788.5429m/z	HMDB0009254		M+FA-H	C41H78NO8P	48.7	66.4	-2.41999	80.1203	100 - 45.9 - 11.9 - 2.26 - 0.342	http://nonlinear.com/redirect/outbound?p=hmdb&param=HMDB0009254	PE(20:1(11Z)/16:1(9Z))		788.543	1	44.2228	0.832847	1.70472
44.22_788.5429m/z	HMDB0008966		M+FA-H	C41H78NO8P	48.7	66.4	-2.41999	80.1203	100 - 45.9 - 11.9 - 2.26 - 0.342	http://nonlinear.com/redirect/outbound?p=hmdb&param=HMDB0008966	PE(16:1(9Z)/20:1(11Z))		788.543	1	44.2228	0.832847	1.70472
44.22_788.5429m/z	HMDB0009515		M+FA-H	C41H78NO8P	48.7	66.3	-2.41999	80.1203	100 - 45.9 - 11.9 - 2.26 - 0.342	http://nonlinear.com/redirect/outbound?p=hmdb&param=HMDB0009515	PE(22:1(13Z)/14:1(9Z))		788.543	1	44.2228	0.832847	1.70472
44.22_788.5429m/z	HMDB0008875		M+FA-H	C41H78NO8P	48.7	66.3	-2.41999	80.1203	100 - 45.9 - 11.9 - 2.26 - 0.342	http://nonlinear.com/redirect/outbound?p=hmdb&param=HMDB0008875	PE(14:1(9Z)/22:1(13Z))		788.543	1	44.2228	0.832847	1.70472
44.22_788.5429m/z	HMDB0009059		M+FA-H	C41H78NO8P	48.7	66.3	-2.41999	80.1203	100 - 45.9 - 11.9 - 2.26 - 0.342	http://nonlinear.com/redirect/outbound?p=hmdb&param=HMDB0009059	PE(18:1(9Z)/18:1(9Z))		788.543	1	44.2228	0.832847	1.70472
44.22_788.5429m/z	HMDB0009025		M+FA-H	C41H78NO8P	48.7	66.3	-2.41999	80.1203	100 - 45.9 - 11.9 - 2.26 - 0.342	http://nonlinear.com/redirect/outbound?p=hmdb&param=HMDB0009025	PE(18:1(11Z)/18:1(11Z))		788.543	1	44.2228	0.832847	1.70472
44.22_788.5429m/z	HMDB0009026		M+FA-H	C41H78NO8P	48.7	66.3	-2.41999	80.1203	100 - 45.9 - 11.9 - 2.26 - 0.342	http://nonlinear.com/redirect/outbound?p=hmdb&param=HMDB0009026	PE(18:1(11Z)/18:1(9Z))		788.543	1	44.2228	0.832847	1.70472
44.22_788.5429m/z	HMDB0009058		M+FA-H	C41H78NO8P	48.7	66.3	-2.41999	80.1203	100 - 45.9 - 11.9 - 2.26 - 0.342	http://nonlinear.com/redirect/outbound?p=hmdb&param=HMDB0009058	PE(18:1(9Z)/18:1(11Z))		788.543	1	44.2228	0.832847	1.70472
23.11_239.1652m/z	HMDB0041629		M+FA-H	C13H22O	53	66.2	-0.229379	98.857	100 - 14.4 - 1.16	http://nonlinear.com/redirect/outbound?p=hmdb&param=HMDB0041629	(3S,6E)-Nerolidol		239.165	1	23.1115	0.0242192	1.90914
23.11_239.1652m/z	HMDB0036184		M+FA-H	C13H22O	52.9	66.1	-0.229379	98.857	100 - 14.4 - 1.16	http://nonlinear.com/redirect/outbound?p=hmdb&param=HMDB0036184	7,8-Dehydro-3,4-dihydro-beta-ionol		239.165	1	23.1115	0.0242192	1.90914
23.11_239.1652m/z	HMDB0038731		M+FA-H	C13H22O	52.9	66.1	-0.229379	98.857	100 - 14.4 - 1.16	http://nonlinear.com/redirect/outbound?p=hmdb&param=HMDB0038731	4,7-Megastigmadien-9-ol		239.165	1	23.1115	0.0242192	1.90914
23.11_239.1652m/z	HMDB0036820		M+FA-H	C13H22O	52.9	66.1	-0.229379	98.857	100 - 14.4 - 1.16	http://nonlinear.com/redirect/outbound?p=hmdb&param=HMDB0036820	beta-Ionol		239.165	1	23.1115	0.0242192	1.90914
33.81_554.3459m/z	HMDB0012108		M+FA-H	C25H52NO7P	52.4	66.1	-0.924285	96.9042	100 - 28.3 - 5.29 - 0.742	http://nonlinear.com/redirect/outbound?p=hmdb&param=HMDB0012108	LysoPC(17:0)		554.346	1	33.8051	0.000474629	1.47584
51.24_880.6062m/z	HMDB0008055		M+FA-H	C48H86NO8P	52	66.1	-1.35149	95.6659	100 - 53.6 - 15.7 - 3.29 - 0.547	http://nonlinear.com/redirect/outbound?p=hmdb&param=HMDB0008055	PC(18:0/22:5(4Z,7Z,10Z,13Z,16Z))		880.606	1	51.2425	0.33703	1.34529
51.24_880.6062m/z	HMDB0008056		M+FA-H	C48H86NO8P	52	66.1	-1.35149	95.6659	100 - 53.6 - 15.7 - 3.29 - 0.547	http://nonlinear.com/redirect/outbound?p=hmdb&param=HMDB0008056	PC(18:0/22:5(7Z,10Z,13Z,16Z,19Z))		880.606	1	51.2425	0.33703	1.34529
51.24_880.6062m/z	HMDB0008661		M+FA-H	C48H86NO8P	52	66.1	-1.35149	95.6659	100 - 53.6 - 15.7 - 3.29 - 0.547	http://nonlinear.com/redirect/outbound?p=hmdb&param=HMDB0008661	PC(22:5(4Z,7Z,10Z,13Z,16Z)/18:0)		880.606	1	51.2425	0.33703	1.34529
51.24_880.6062m/z	HMDB0008694		M+FA-H	C48H86NO8P	52	66.1	-1.35149	95.6659	100 - 53.6 - 15.7 - 3.29 - 0.547	http://nonlinear.com/redirect/outbound?p=hmdb&param=HMDB0008694	PC(22:5(7Z,10Z,13Z,16Z,19Z)/18:0)		880.606	1	51.2425	0.33703	1.34529
35.51_618.3773m/z	HMDB0035264		M-H2O-H	C38H55NO7	47	66.1	-4.32442	73.7414	100 - 42.4 - 10.2 - 1.78 - 0.25	http://nonlinear.com/redirect/outbound?p=hmdb&param=HMDB0035264	Avenestergenin A1		618.377	1	35.5063	5.84541e-06	2.47701
38.62_447.3476m/z	HMDB0039868		M+FA-H	C27H46O2	49.9	65.8	-1.04943	84.9704	100 - 29.8 - 4.7 - 0.518	http://nonlinear.com/redirect/outbound?p=hmdb&param=HMDB0039868	5-(12-Heneicosenyl)-1,3-benzenediol		447.348	1	38.6198	0.000297303	2.24993
38.62_447.3476m/z	HMDB0006247		M+FA-H	C27H46O2	49.9	65.8	-1.04943	84.9704	100 - 29.8 - 4.7 - 0.518	http://nonlinear.com/redirect/outbound?p=hmdb&param=HMDB0006247	25-Hydroxycholesterol		447.348	1	38.6198	0.000297303	2.24993
38.62_447.3476m/z	HMDB0038959		M+FA-H	C27H46O2	49.9	65.8	-1.04943	84.9704	100 - 29.8 - 4.7 - 0.518	http://nonlinear.com/redirect/outbound?p=hmdb&param=HMDB0038959	2-Methyl-6-phytylhydroquinone		447.348	1	38.6198	0.000297303	2.24993
38.62_447.3476m/z	HMDB0039870		M+FA-H	C27H46O2	49.9	65.8	-1.04943	84.9704	100 - 29.8 - 4.7 - 0.518	http://nonlinear.com/redirect/outbound?p=hmdb&param=HMDB0039870	5-(16-Heneicosenyl)-1,3-benzenediol		447.348	1	38.6198	0.000297303	2.24993
38.62_447.3476m/z	HMDB0039869		M+FA-H	C27H46O2	49.9	65.8	-1.04943	84.9704	100 - 29.8 - 4.7 - 0.518	http://nonlinear.com/redirect/outbound?p=hmdb&param=HMDB0039869	5-(14-Heneicosenyl)-1,3-benzenediol		447.348	1	38.6198	0.000297303	2.24993
38.62_447.3476m/z	HMDB0002902		M+FA-H	C27H46O2	49.9	65.8	-1.04943	84.9704	100 - 29.8 - 4.7 - 0.518	http://nonlinear.com/redirect/outbound?p=hmdb&param=HMDB0002902	Delta-Tocopherol		447.348	1	38.6198	0.000297303	2.24993
38.62_447.3476m/z	HMDB0006283		M+FA-H	C27H46O2	49.9	65.8	-1.04943	84.9704	100 - 29.8 - 4.7 - 0.518	http://nonlinear.com/redirect/outbound?p=hmdb&param=HMDB0006283	20alpha-Hydroxycholesterol		447.348	1	38.6198	0.000297303	2.24993
38.62_447.3476m/z	HMDB0001496		M+FA-H	C27H46O2	49.9	65.8	-1.04943	84.9704	100 - 29.8 - 4.7 - 0.518	http://nonlinear.com/redirect/outbound?p=hmdb&param=HMDB0001496	7a-Hydroxycholesterol		447.348	1	38.6198	0.000297303	2.24993
38.62_447.3476m/z	HMDB0029320		M+FA-H	C27H46O2	49.9	65.8	-1.04943	84.9704	100 - 29.8 - 4.7 - 0.518	http://nonlinear.com/redirect/outbound?p=hmdb&param=HMDB0029320	(3beta,5alpha,6alpha)-Cholest-8-ene-3,6-diol		447.348	1	38.6198	0.000297303	2.24993
38.62_447.3476m/z	HMDB0006119		M+FA-H	C27H46O2	49.9	65.8	-1.04943	84.9704	100 - 29.8 - 4.7 - 0.518	http://nonlinear.com/redirect/outbound?p=hmdb&param=HMDB0006119	7b-Hydroxycholesterol		447.348	1	38.6198	0.000297303	2.24993
38.62_447.3476m/z	HMDB0006892		M+FA-H	C27H46O2	49.9	65.8	-1.04943	84.9704	100 - 29.8 - 4.7 - 0.518	http://nonlinear.com/redirect/outbound?p=hmdb&param=HMDB0006892	7a-Hydroxy-5b-cholestan-3-one		447.348	1	38.6198	0.000297303	2.24993
38.62_447.3476m/z	HMDB0035681		M+FA-H	C27H46O2	49.9	65.8	-1.04943	84.9704	100 - 29.8 - 4.7 - 0.518	http://nonlinear.com/redirect/outbound?p=hmdb&param=HMDB0035681	3-Hydroxy-1-phenyl-1-heneicosanone		447.348	1	38.6198	0.000297303	2.24993
38.62_447.3476m/z	HMDB0034254		M+FA-H	C27H46O2	49.9	65.8	-1.04943	84.9704	100 - 29.8 - 4.7 - 0.518	http://nonlinear.com/redirect/outbound?p=hmdb&param=HMDB0034254	eta-Tocopherol		447.348	1	38.6198	0.000297303	2.24993
38.62_447.3476m/z	HMDB0059592		M+FA-H	C27H46O2	49.9	65.8	-1.04943	84.9704	100 - 29.8 - 4.7 - 0.518	http://nonlinear.com/redirect/outbound?p=hmdb&param=HMDB0059592	Cholest-5-ene-3-beta,7-alpha-diol		447.348	1	38.6198	0.000297303	2.24993
38.62_447.3476m/z	HMDB0013643		M+FA-H	C27H46O2	49.9	65.8	-1.04943	84.9704	100 - 29.8 - 4.7 - 0.518	http://nonlinear.com/redirect/outbound?p=hmdb&param=HMDB0013643	4b-Hydroxycholesterol		447.348	1	38.6198	0.000297303	2.24993
38.62_447.3476m/z	HMDB0004035		M+FA-H	C27H46O2	49.9	65.8	-1.04943	84.9704	100 - 29.8 - 4.7 - 0.518	http://nonlinear.com/redirect/outbound?p=hmdb&param=HMDB0004035	22b-Hydroxycholesterol		447.348	1	38.6198	0.000297303	2.24993
38.62_447.3476m/z	HMDB0002103		M+FA-H	C27H46O2	49.9	65.8	-1.04943	84.9704	100 - 29.8 - 4.7 - 0.518	http://nonlinear.com/redirect/outbound?p=hmdb&param=HMDB0002103	27-Hydroxycholesterol		447.348	1	38.6198	0.000297303	2.24993
38.62_447.3476m/z	HMDB0062328		M+FA-H	C27H46O2	49.9	65.8	-1.04943	84.9704	100 - 29.8 - 4.7 - 0.518	http://nonlinear.com/redirect/outbound?p=hmdb&param=HMDB0062328	26-hydroxycholesterol		447.348	1	38.6198	0.000297303	2.24993
38.62_447.3476m/z	HMDB0001419		M+FA-H	C27H46O2	49.9	65.8	-1.04943	84.9704	100 - 29.8 - 4.7 - 0.518	http://nonlinear.com/redirect/outbound?p=hmdb&param=HMDB0001419	24-Hydroxycholesterol		447.348	1	38.6198	0.000297303	2.24993
38.62_447.3476m/z	HMDB0011643		M+FA-H	C27H46O2	49.9	65.8	-1.04943	84.9704	100 - 29.8 - 4.7 - 0.518	http://nonlinear.com/redirect/outbound?p=hmdb&param=HMDB0011643	(24R)-Cholest-5-ene-3-beta,24-diol		447.348	1	38.6198	0.000297303	2.24993
50.48_788.5803m/z	HMDB0011240		M+FA-H	C42H82NO7P	45.2	65.8	-1.11063	61.7772	100 - 47 - 12.2 - 2.29 - 0.341	http://nonlinear.com/redirect/outbound?p=hmdb&param=HMDB0011240	PC(P-18:0/16:1(9Z))		788.58	1	50.4822	0.00878392	1.58883
50.48_788.5803m/z	HMDB0008126		M+FA-H	C42H82NO7P	45.2	65.8	-1.11063	61.7772	100 - 47 - 12.2 - 2.29 - 0.341	http://nonlinear.com/redirect/outbound?p=hmdb&param=HMDB0008126	PC(18:1(9Z)/P-16:0)		788.58	1	50.4822	0.00878392	1.58883
50.48_788.5803m/z	HMDB0011210		M+FA-H	C42H82NO7P	45.2	65.8	-1.11063	61.7772	100 - 47 - 12.2 - 2.29 - 0.341	http://nonlinear.com/redirect/outbound?p=hmdb&param=HMDB0011210	PC(P-16:0/18:1(9Z))		788.58	1	50.4822	0.00878392	1.58883
50.48_788.5803m/z	HMDB0007997		M+FA-H	C42H82NO7P	45.3	65.8	-1.11063	61.7772	100 - 47 - 12.2 - 2.29 - 0.341	http://nonlinear.com/redirect/outbound?p=hmdb&param=HMDB0007997	PC(16:0/P-18:1(9Z))		788.58	1	50.4822	0.00878392	1.58883
50.48_788.5803m/z	HMDB0007996		M+FA-H	C42H82NO7P	45.3	65.8	-1.11063	61.7772	100 - 47 - 12.2 - 2.29 - 0.341	http://nonlinear.com/redirect/outbound?p=hmdb&param=HMDB0007996	PC(16:0/P-18:1(11Z))		788.58	1	50.4822	0.00878392	1.58883
50.48_788.5803m/z	HMDB0011209		M+FA-H	C42H82NO7P	45.2	65.8	-1.11063	61.7772	100 - 47 - 12.2 - 2.29 - 0.341	http://nonlinear.com/redirect/outbound?p=hmdb&param=HMDB0011209	PC(P-16:0/18:1(11Z))		788.58	1	50.4822	0.00878392	1.58883
50.48_788.5803m/z	HMDB0008093		M+FA-H	C42H82NO7P	45.2	65.8	-1.11063	61.7772	100 - 47 - 12.2 - 2.29 - 0.341	http://nonlinear.com/redirect/outbound?p=hmdb&param=HMDB0008093	PC(18:1(11Z)/P-16:0)		788.58	1	50.4822	0.00878392	1.58883
50.48_788.5803m/z	HMDB0011272		M+FA-H	C42H82NO7P	45.3	65.8	-1.11063	61.7772	100 - 47 - 12.2 - 2.29 - 0.341	http://nonlinear.com/redirect/outbound?p=hmdb&param=HMDB0011272	PC(P-18:1(11Z)/16:0)		788.58	1	50.4822	0.00878392	1.58883
50.48_788.5803m/z	HMDB0011151		M+FA-H	C42H82NO7P	45.2	65.8	-1.11063	61.7772	100 - 47 - 12.2 - 2.29 - 0.341	http://nonlinear.com/redirect/outbound?p=hmdb&param=HMDB0011151	PC(O-16:0/18:2(9Z,12Z))		788.58	1	50.4822	0.00878392	1.58883
50.48_788.5803m/z	HMDB0008028		M+FA-H	C42H82NO7P	45.2	65.8	-1.11063	61.7772	100 - 47 - 12.2 - 2.29 - 0.341	http://nonlinear.com/redirect/outbound?p=hmdb&param=HMDB0008028	PC(16:1(9Z)/P-18:0)		788.58	1	50.4822	0.00878392	1.58883
50.48_788.5803m/z	HMDB0011305		M+FA-H	C42H82NO7P	45.3	65.8	-1.11063	61.7772	100 - 47 - 12.2 - 2.29 - 0.341	http://nonlinear.com/redirect/outbound?p=hmdb&param=HMDB0011305	PC(P-18:1(9Z)/16:0)		788.58	1	50.4822	0.00878392	1.58883
33.81_554.3459m/z	HMDB0011511		M+FA-H	C25H52NO7P	52.3	65.7	-0.924285	96.9042	100 - 28.3 - 5.29 - 0.742	http://nonlinear.com/redirect/outbound?p=hmdb&param=HMDB0011511	LysoPE(20:0/0:0)		554.346	1	33.8051	0.000474629	1.47584
33.81_554.3459m/z	HMDB0011481		M+FA-H	C25H52NO7P	52.3	65.7	-0.924285	96.9042	100 - 28.3 - 5.29 - 0.742	http://nonlinear.com/redirect/outbound?p=hmdb&param=HMDB0011481	LysoPE(0:0/20:0)		554.346	1	33.8051	0.000474629	1.47584
26.37_311.2223m/z	HMDB0004710		M-H2O-H	C18H34O5	52.1	65.7	-1.35545	96.6864	100 - 20 - 2.93 - 0.32	http://nonlinear.com/redirect/outbound?p=hmdb&param=HMDB0004710	9,10,13-TriHOME		311.222	1	26.3722	0.105694	1.73162
26.37_311.2223m/z	HMDB0038555		M-H2O-H	C18H34O5	52.1	65.7	-1.35545	96.6864	100 - 20 - 2.93 - 0.32	http://nonlinear.com/redirect/outbound?p=hmdb&param=HMDB0038555	(9S,10E,12S,13S)-9,12,13-Trihydroxy-10-octadecenoic acid		311.222	1	26.3722	0.105694	1.73162
26.37_311.2223m/z	HMDB0030936		M-H2O-H	C18H34O5	52.1	65.7	-1.35545	96.6864	100 - 20 - 2.93 - 0.32	http://nonlinear.com/redirect/outbound?p=hmdb&param=HMDB0030936	5,8,12-Trihydroxy-9-octadecenoic acid		311.222	1	26.3722	0.105694	1.73162
26.37_311.2223m/z	HMDB0004708		M-H2O-H	C18H34O5	52.1	65.7	-1.35545	96.6864	100 - 20 - 2.93 - 0.32	http://nonlinear.com/redirect/outbound?p=hmdb&param=HMDB0004708	9,12,13-TriHOME		311.222	1	26.3722	0.105694	1.73162
51.51_796.5848m/z	HMDB0009233		M-H	C45H84NO8P	46.8	65.7	-1.76039	70.649	100 - 50.3 - 14 - 2.82 - 0.45	http://nonlinear.com/redirect/outbound?p=hmdb&param=HMDB0009233	PE(20:0/20:3(8Z,11Z,14Z))		796.585	1	51.5064	0.0190622	2.29238
51.51_796.5848m/z	HMDB0009232		M-H	C45H84NO8P	46.8	65.7	-1.76039	70.649	100 - 50.3 - 14 - 2.82 - 0.45	http://nonlinear.com/redirect/outbound?p=hmdb&param=HMDB0009232	PE(20:0/20:3(5Z,8Z,11Z))		796.585	1	51.5064	0.0190622	2.29238
51.51_796.5848m/z	HMDB0009328		M-H	C45H84NO8P	46.8	65.7	-1.76039	70.649	100 - 50.3 - 14 - 2.82 - 0.45	http://nonlinear.com/redirect/outbound?p=hmdb&param=HMDB0009328	PE(20:3(5Z,8Z,11Z)/20:0)		796.585	1	51.5064	0.0190622	2.29238
51.51_796.5848m/z	HMDB0009361		M-H	C45H84NO8P	46.8	65.7	-1.76039	70.649	100 - 50.3 - 14 - 2.82 - 0.45	http://nonlinear.com/redirect/outbound?p=hmdb&param=HMDB0009361	PE(20:3(8Z,11Z,14Z)/20:0)		796.585	1	51.5064	0.0190622	2.29238
32.32_590.3453m/z	HMDB0010393		M+FA-H	C28H52NO7P	51	65.7	-1.84973	91.6503	100 - 31.5 - 6.24 - 0.924 - 0.111	http://nonlinear.com/redirect/outbound?p=hmdb&param=HMDB0010393	LysoPC(20:3(5Z,8Z,11Z))		590.345	1	32.3187	2.9742e-07	2.17857
32.32_590.3453m/z	HMDB0010394		M+FA-H	C28H52NO7P	51	65.7	-1.84973	91.6503	100 - 31.5 - 6.24 - 0.924 - 0.111	http://nonlinear.com/redirect/outbound?p=hmdb&param=HMDB0010394	LysoPC(20:3(8Z,11Z,14Z))		590.345	1	32.3187	2.9742e-07	2.17857
47.79_866.5909m/z	HMDB0009531		M+FA-H	C47H84NO8P	50.4	65.6	-0.966319	87.645	100 - 52.5 - 15.1 - 3.13 - 0.513	http://nonlinear.com/redirect/outbound?p=hmdb&param=HMDB0009531	PE(22:1(13Z)/20:4(5Z,8Z,11Z,14Z))		866.591	1	47.7941	0.000124649	2.10059
47.79_866.5909m/z	HMDB0009532		M+FA-H	C47H84NO8P	50.4	65.6	-0.966319	87.645	100 - 52.5 - 15.1 - 3.13 - 0.513	http://nonlinear.com/redirect/outbound?p=hmdb&param=HMDB0009532	PE(22:1(13Z)/20:4(8Z,11Z,14Z,17Z))		866.591	1	47.7941	0.000124649	2.10059
47.79_866.5909m/z	HMDB0009436		M+FA-H	C47H84NO8P	50.4	65.6	-0.966319	87.645	100 - 52.5 - 15.1 - 3.13 - 0.513	http://nonlinear.com/redirect/outbound?p=hmdb&param=HMDB0009436	PE(20:4(8Z,11Z,14Z,17Z)/22:1(13Z))		866.591	1	47.7941	0.000124649	2.10059
47.79_866.5909m/z	HMDB0009403		M+FA-H	C47H84NO8P	50.4	65.6	-0.966319	87.645	100 - 52.5 - 15.1 - 3.13 - 0.513	http://nonlinear.com/redirect/outbound?p=hmdb&param=HMDB0009403	PE(20:4(5Z,8Z,11Z,14Z)/22:1(13Z))		866.591	1	47.7941	0.000124649	2.10059
47.79_866.5909m/z	HMDB0009500		M+FA-H	C47H84NO8P	50.4	65.5	-0.966319	87.645	100 - 52.5 - 15.1 - 3.13 - 0.513	http://nonlinear.com/redirect/outbound?p=hmdb&param=HMDB0009500	PE(22:0/20:5(5Z,8Z,11Z,14Z,17Z))		866.591	1	47.7941	0.000124649	2.10059
47.79_866.5909m/z	HMDB0009242		M+FA-H	C47H84NO8P	50.4	65.5	-0.966319	87.645	100 - 52.5 - 15.1 - 3.13 - 0.513	http://nonlinear.com/redirect/outbound?p=hmdb&param=HMDB0009242	PE(20:0/22:5(7Z,10Z,13Z,16Z,19Z))		866.591	1	47.7941	0.000124649	2.10059
47.79_866.5909m/z	HMDB0009241		M+FA-H	C47H84NO8P	50.4	65.5	-0.966319	87.645	100 - 52.5 - 15.1 - 3.13 - 0.513	http://nonlinear.com/redirect/outbound?p=hmdb&param=HMDB0009241	PE(20:0/22:5(4Z,7Z,10Z,13Z,16Z))		866.591	1	47.7941	0.000124649	2.10059
47.79_866.5909m/z	HMDB0009273		M+FA-H	C47H84NO8P	50.4	65.5	-0.966319	87.645	100 - 52.5 - 15.1 - 3.13 - 0.513	http://nonlinear.com/redirect/outbound?p=hmdb&param=HMDB0009273	PE(20:1(11Z)/22:4(7Z,10Z,13Z,16Z))		866.591	1	47.7941	0.000124649	2.10059
47.79_866.5909m/z	HMDB0009593		M+FA-H	C47H84NO8P	50.4	65.5	-0.966319	87.645	100 - 52.5 - 15.1 - 3.13 - 0.513	http://nonlinear.com/redirect/outbound?p=hmdb&param=HMDB0009593	PE(22:4(7Z,10Z,13Z,16Z)/20:1(11Z))		866.591	1	47.7941	0.000124649	2.10059
47.79_866.5909m/z	HMDB0009658		M+FA-H	C47H84NO8P	50.4	65.5	-0.966319	87.645	100 - 52.5 - 15.1 - 3.13 - 0.513	http://nonlinear.com/redirect/outbound?p=hmdb&param=HMDB0009658	PE(22:5(7Z,10Z,13Z,16Z,19Z)/20:0)		866.591	1	47.7941	0.000124649	2.10059
47.79_866.5909m/z	HMDB0009625		M+FA-H	C47H84NO8P	50.4	65.5	-0.966319	87.645	100 - 52.5 - 15.1 - 3.13 - 0.513	http://nonlinear.com/redirect/outbound?p=hmdb&param=HMDB0009625	PE(22:5(4Z,7Z,10Z,13Z,16Z)/20:0)		866.591	1	47.7941	0.000124649	2.10059
47.79_866.5909m/z	HMDB0009468		M+FA-H	C47H84NO8P	50.4	65.5	-0.966319	87.645	100 - 52.5 - 15.1 - 3.13 - 0.513	http://nonlinear.com/redirect/outbound?p=hmdb&param=HMDB0009468	PE(20:5(5Z,8Z,11Z,14Z,17Z)/22:0)		866.591	1	47.7941	0.000124649	2.10059
43.33_721.5493m/z	HMDB0012085		M+FA-H	C37H77N2O6P	50.7	65.5	-1.16201	89.154	100 - 41.9 - 9.78 - 1.65 - 0.221	http://nonlinear.com/redirect/outbound?p=hmdb&param=HMDB0012085	SM(d18:0/14:0)		721.549	1	43.3337	1.66533e-15	20.4054
27.14_512.2981m/z	HMDB0010379		M+FA-H	C22H46NO7P	52	65.5	-2.73617	97.7345	100 - 25 - 4.42 - 0.586	http://nonlinear.com/redirect/outbound?p=hmdb&param=HMDB0010379	LysoPC(14:0)		512.298	1	27.143	0.000536559	1.6072
50.76_892.6061m/z	HMDB0009507		M+FA-H	C49H86NO8P	49.7	65.3	-1.46814	84.7968	100 - 54.7 - 16.3 - 3.46 - 0.583	http://nonlinear.com/redirect/outbound?p=hmdb&param=HMDB0009507	PE(22:0/22:6(4Z,7Z,10Z,13Z,16Z,19Z))		892.606	1	50.7614	0.102651	1.42089
50.76_892.6061m/z	HMDB0009699		M+FA-H	C49H86NO8P	49.7	65.3	-1.46814	84.7968	100 - 54.7 - 16.3 - 3.46 - 0.583	http://nonlinear.com/redirect/outbound?p=hmdb&param=HMDB0009699	PE(22:6(4Z,7Z,10Z,13Z,16Z,19Z)/22:0)		892.606	1	50.7614	0.102651	1.42089
54.52_868.6415m/z	HMDB0008621		M+FA-H	C48H90NO7P	48.7	65.3	-2.72406	81.2271	100 - 53.6 - 15.5 - 3.19 - 0.516	http://nonlinear.com/redirect/outbound?p=hmdb&param=HMDB0008621	PC(22:2(13Z,16Z)/P-18:1(11Z))		868.641	1	54.5185	0.310824	1.66706
54.52_868.6415m/z	HMDB0008622		M+FA-H	C48H90NO7P	48.7	65.3	-2.72406	81.2271	100 - 53.6 - 15.5 - 3.19 - 0.516	http://nonlinear.com/redirect/outbound?p=hmdb&param=HMDB0008622	PC(22:2(13Z,16Z)/P-18:1(9Z))		868.641	1	54.5185	0.310824	1.66706
54.52_868.6415m/z	HMDB0011324		M+FA-H	C48H90NO7P	48.7	65.3	-2.72406	81.2271	100 - 53.6 - 15.5 - 3.19 - 0.516	http://nonlinear.com/redirect/outbound?p=hmdb&param=HMDB0011324	PC(P-18:1(9Z)/22:2(13Z,16Z))		868.641	1	54.5185	0.310824	1.66706
54.52_868.6415m/z	HMDB0011291		M+FA-H	C48H90NO7P	48.7	65.3	-2.72406	81.2271	100 - 53.6 - 15.5 - 3.19 - 0.516	http://nonlinear.com/redirect/outbound?p=hmdb&param=HMDB0011291	PC(P-18:1(11Z)/22:2(13Z,16Z))		868.641	1	54.5185	0.310824	1.66706
22.34_257.1757m/z	HMDB0059946		M-H	C14H26O4	52.7	65.1	-0.402402	98.8901	100 - 15.6 - 1.96 - 0.179	http://nonlinear.com/redirect/outbound?p=hmdb&param=HMDB0059946	2-Hydroxypropyl 2-isopropyl-5-methylcyclohexyl carbonate		257.176	1	22.342	0.103353	1.14044
22.34_257.1757m/z	HMDB0059947		M-H	C14H26O4	52.7	65.1	-0.402402	98.8901	100 - 15.6 - 1.96 - 0.179	http://nonlinear.com/redirect/outbound?p=hmdb&param=HMDB0059947	1-Hydroxypropan-2-yl 2-isopropyl-5-methylcyclohexyl carbonate		257.176	1	22.342	0.103353	1.14044
22.34_257.1757m/z	HMDB0000872		M-H	C14H26O4	52.7	65.1	-0.402402	98.8901	100 - 15.6 - 1.96 - 0.179	http://nonlinear.com/redirect/outbound?p=hmdb&param=HMDB0000872	Tetradecanedioic acid		257.176	1	22.342	0.103353	1.14044
22.34_257.1757m/z	HMDB0039805		M+FA-H	C13H24O2	52.6	64.9	-0.489648	98.5251	100 - 14.4 - 1.37	http://nonlinear.com/redirect/outbound?p=hmdb&param=HMDB0039805	4-(3-Hydroxybutyl)-3,3,5-trimethylcyclohexanone		257.176	1	22.342	0.103353	1.14044
22.34_257.1757m/z	HMDB0037907		M+FA-H	C13H24O2	52.6	64.9	-0.489648	98.5251	100 - 14.4 - 1.37	http://nonlinear.com/redirect/outbound?p=hmdb&param=HMDB0037907	2,6,10,10-Tetramethyl-1-oxaspiro[4.5]decan-6-ol		257.176	1	22.342	0.103353	1.14044
27.14_512.2981m/z	HMDB0061691		M+FA-H	C22H46NO7P	51.9	64.9	-2.73617	97.7345	100 - 25 - 4.42 - 0.586	http://nonlinear.com/redirect/outbound?p=hmdb&param=HMDB0061691	1-Heptadecanoylglycerophosphoethanolamine		512.298	1	27.143	0.000536559	1.6072
51.24_880.6062m/z	HMDB0008281		M+FA-H	C48H86NO8P	51.7	64.7	-1.35149	95.6659	100 - 53.6 - 15.7 - 3.29 - 0.547	http://nonlinear.com/redirect/outbound?p=hmdb&param=HMDB0008281	PC(20:0/20:5(5Z,8Z,11Z,14Z,17Z))		880.606	1	51.2425	0.33703	1.34529
51.24_880.6062m/z	HMDB0008568		M+FA-H	C48H86NO8P	51.7	64.7	-1.35149	95.6659	100 - 53.6 - 15.7 - 3.29 - 0.547	http://nonlinear.com/redirect/outbound?p=hmdb&param=HMDB0008568	PC(22:1(13Z)/18:4(6Z,9Z,12Z,15Z))		880.606	1	51.2425	0.33703	1.34529
51.24_880.6062m/z	HMDB0008630		M+FA-H	C48H86NO8P	51.7	64.7	-1.35149	95.6659	100 - 53.6 - 15.7 - 3.29 - 0.547	http://nonlinear.com/redirect/outbound?p=hmdb&param=HMDB0008630	PC(22:4(7Z,10Z,13Z,16Z)/18:1(9Z))		880.606	1	51.2425	0.33703	1.34529
51.24_880.6062m/z	HMDB0008313		M+FA-H	C48H86NO8P	51.7	64.7	-1.35149	95.6659	100 - 53.6 - 15.7 - 3.29 - 0.547	http://nonlinear.com/redirect/outbound?p=hmdb&param=HMDB0008313	PC(20:1(11Z)/20:4(8Z,11Z,14Z,17Z))		880.606	1	51.2425	0.33703	1.34529
51.24_880.6062m/z	HMDB0008312		M+FA-H	C48H86NO8P	51.7	64.7	-1.35149	95.6659	100 - 53.6 - 15.7 - 3.29 - 0.547	http://nonlinear.com/redirect/outbound?p=hmdb&param=HMDB0008312	PC(20:1(11Z)/20:4(5Z,8Z,11Z,14Z))		880.606	1	51.2425	0.33703	1.34529
51.24_880.6062m/z	HMDB0008087		M+FA-H	C48H86NO8P	51.7	64.7	-1.35149	95.6659	100 - 53.6 - 15.7 - 3.29 - 0.547	http://nonlinear.com/redirect/outbound?p=hmdb&param=HMDB0008087	PC(18:1(11Z)/22:4(7Z,10Z,13Z,16Z))		880.606	1	51.2425	0.33703	1.34529
51.24_880.6062m/z	HMDB0008439		M+FA-H	C48H86NO8P	51.7	64.7	-1.35149	95.6659	100 - 53.6 - 15.7 - 3.29 - 0.547	http://nonlinear.com/redirect/outbound?p=hmdb&param=HMDB0008439	PC(20:4(5Z,8Z,11Z,14Z)/20:1(11Z))		880.606	1	51.2425	0.33703	1.34529
51.24_880.6062m/z	HMDB0008629		M+FA-H	C48H86NO8P	51.7	64.7	-1.35149	95.6659	100 - 53.6 - 15.7 - 3.29 - 0.547	http://nonlinear.com/redirect/outbound?p=hmdb&param=HMDB0008629	PC(22:4(7Z,10Z,13Z,16Z)/18:1(11Z))		880.606	1	51.2425	0.33703	1.34529
51.24_880.6062m/z	HMDB0008120		M+FA-H	C48H86NO8P	51.7	64.7	-1.35149	95.6659	100 - 53.6 - 15.7 - 3.29 - 0.547	http://nonlinear.com/redirect/outbound?p=hmdb&param=HMDB0008120	PC(18:1(9Z)/22:4(7Z,10Z,13Z,16Z))		880.606	1	51.2425	0.33703	1.34529
51.24_880.6062m/z	HMDB0008472		M+FA-H	C48H86NO8P	51.7	64.7	-1.35149	95.6659	100 - 53.6 - 15.7 - 3.29 - 0.547	http://nonlinear.com/redirect/outbound?p=hmdb&param=HMDB0008472	PC(20:4(8Z,11Z,14Z,17Z)/20:1(11Z))		880.606	1	51.2425	0.33703	1.34529
51.24_880.6062m/z	HMDB0008250		M+FA-H	C48H86NO8P	51.7	64.7	-1.35149	95.6659	100 - 53.6 - 15.7 - 3.29 - 0.547	http://nonlinear.com/redirect/outbound?p=hmdb&param=HMDB0008250	PC(18:4(6Z,9Z,12Z,15Z)/22:1(13Z))		880.606	1	51.2425	0.33703	1.34529
51.24_880.6062m/z	HMDB0008504		M+FA-H	C48H86NO8P	51.7	64.7	-1.35149	95.6659	100 - 53.6 - 15.7 - 3.29 - 0.547	http://nonlinear.com/redirect/outbound?p=hmdb&param=HMDB0008504	PC(20:5(5Z,8Z,11Z,14Z,17Z)/20:0)		880.606	1	51.2425	0.33703	1.34529
29.59_729.2560m/z	HMDB0002067		M-H2O-H	C28H48N2O21	47.8	64.7	-1.50783	76.2662	100 - 32.4 - 9.39 - 1.91 - 0.345	http://nonlinear.com/redirect/outbound?p=hmdb&param=HMDB0002067	O-b-D-Gal-(1->3)-O-[O-b-D-Gal-(1->4)-2-(acetylamino)-2-deoxy-b-D-Glc-(1->6)]-2-(acetylamino)-2-deoxy- D-Galactose		729.256	1	29.5897	0.332849	1.87882
5.71_242.0125m/z	HMDB0062550		M-H2O-H	C9H11NO6S	51.7	64.6	-1.32621	95.4818	100 - 11.3 - 6.33 - 0.629 - 0.113	http://nonlinear.com/redirect/outbound?p=hmdb&param=HMDB0062550	2-methoxyacetaminophen sulfate		242.013	1	5.7128	0.405507	1.45572
51.51_796.5848m/z	HMDB0009264		M-H	C45H84NO8P	46.6	64.5	-1.76039	70.649	100 - 50.3 - 14 - 2.82 - 0.45	http://nonlinear.com/redirect/outbound?p=hmdb&param=HMDB0009264	PE(20:1(11Z)/20:2(11Z,14Z))		796.585	1	51.5064	0.0190622	2.29238
51.51_796.5848m/z	HMDB0009296		M-H	C45H84NO8P	46.6	64.5	-1.76039	70.649	100 - 50.3 - 14 - 2.82 - 0.45	http://nonlinear.com/redirect/outbound?p=hmdb&param=HMDB0009296	PE(20:2(11Z,14Z)/20:1(11Z))		796.585	1	51.5064	0.0190622	2.29238
32.94_607.3644m/z	HMDB0035262		M-H	C37H52O7	48.9	64.3	0.664149	80.8213	100 - 40.9 - 9.58 - 1.64 - 0.225	http://nonlinear.com/redirect/outbound?p=hmdb&param=HMDB0035262	Avenestergenin A2		607.364	1	32.9389	0.322173	2.27372
44.67_876.5752m/z	HMDB0008154		M+FA-H	C48H82NO8P	49.4	64.1	-0.963702	84.2816	100 - 53.5 - 15.7 - 3.29 - 0.546	http://nonlinear.com/redirect/outbound?p=hmdb&param=HMDB0008154	PC(18:2(9Z,12Z)/22:5(4Z,7Z,10Z,13Z,16Z))		876.575	1	44.6746	0.000199508	2.73844
44.67_876.5752m/z	HMDB0008155		M+FA-H	C48H82NO8P	49.4	64.1	-0.963702	84.2816	100 - 53.5 - 15.7 - 3.29 - 0.546	http://nonlinear.com/redirect/outbound?p=hmdb&param=HMDB0008155	PC(18:2(9Z,12Z)/22:5(7Z,10Z,13Z,16Z,19Z))		876.575	1	44.6746	0.000199508	2.73844
44.67_876.5752m/z	HMDB0008697		M+FA-H	C48H82NO8P	49.4	64.1	-0.963702	84.2816	100 - 53.5 - 15.7 - 3.29 - 0.546	http://nonlinear.com/redirect/outbound?p=hmdb&param=HMDB0008697	PC(22:5(7Z,10Z,13Z,16Z,19Z)/18:2(9Z,12Z))		876.575	1	44.6746	0.000199508	2.73844
44.67_876.5752m/z	HMDB0008664		M+FA-H	C48H82NO8P	49.4	64.1	-0.963702	84.2816	100 - 53.5 - 15.7 - 3.29 - 0.546	http://nonlinear.com/redirect/outbound?p=hmdb&param=HMDB0008664	PC(22:5(4Z,7Z,10Z,13Z,16Z)/18:2(9Z,12Z))		876.575	1	44.6746	0.000199508	2.73844
47.79_866.5909m/z	HMDB0009756		M+FA-H	C47H84NO8P	50.1	64.1	-0.966319	87.645	100 - 52.5 - 15.1 - 3.13 - 0.513	http://nonlinear.com/redirect/outbound?p=hmdb&param=HMDB0009756	PE(24:1(15Z)/18:4(6Z,9Z,12Z,15Z))		866.591	1	47.7941	0.000124649	2.10059
47.79_866.5909m/z	HMDB0009212		M+FA-H	C47H84NO8P	50.1	64.1	-0.966319	87.645	100 - 52.5 - 15.1 - 3.13 - 0.513	http://nonlinear.com/redirect/outbound?p=hmdb&param=HMDB0009212	PE(18:4(6Z,9Z,12Z,15Z)/24:1(15Z))		866.591	1	47.7941	0.000124649	2.10059
37.44_582.3770m/z	HMDB0011520		M+FA-H	C27H56NO7P	51.1	64.1	-1.21954	92.9883	100 - 30.5 - 5.92 - 0.863 - 0.102	http://nonlinear.com/redirect/outbound?p=hmdb&param=HMDB0011520	LysoPE(22:0/0:0)		582.377	1	37.4432	2.83016e-08	1.95722
37.44_582.3770m/z	HMDB0011490		M+FA-H	C27H56NO7P	51.1	64.1	-1.21954	92.9883	100 - 30.5 - 5.92 - 0.863 - 0.102	http://nonlinear.com/redirect/outbound?p=hmdb&param=HMDB0011490	LysoPE(0:0/22:0)		582.377	1	37.4432	2.83016e-08	1.95722
51.24_880.6062m/z	HMDB0008343		M+FA-H	C48H86NO8P	51.6	64.1	-1.35149	95.6659	100 - 53.6 - 15.7 - 3.29 - 0.547	http://nonlinear.com/redirect/outbound?p=hmdb&param=HMDB0008343	PC(20:2(11Z,14Z)/20:3(5Z,8Z,11Z))		880.606	1	51.2425	0.33703	1.34529
51.24_880.6062m/z	HMDB0008599		M+FA-H	C48H86NO8P	51.6	64.1	-1.35149	95.6659	100 - 53.6 - 15.7 - 3.29 - 0.547	http://nonlinear.com/redirect/outbound?p=hmdb&param=HMDB0008599	PC(22:2(13Z,16Z)/18:3(6Z,9Z,12Z))		880.606	1	51.2425	0.33703	1.34529
51.24_880.6062m/z	HMDB0008344		M+FA-H	C48H86NO8P	51.6	64.1	-1.35149	95.6659	100 - 53.6 - 15.7 - 3.29 - 0.547	http://nonlinear.com/redirect/outbound?p=hmdb&param=HMDB0008344	PC(20:2(11Z,14Z)/20:3(8Z,11Z,14Z))		880.606	1	51.2425	0.33703	1.34529
51.24_880.6062m/z	HMDB0008600		M+FA-H	C48H86NO8P	51.6	64.1	-1.35149	95.6659	100 - 53.6 - 15.7 - 3.29 - 0.547	http://nonlinear.com/redirect/outbound?p=hmdb&param=HMDB0008600	PC(22:2(13Z,16Z)/18:3(9Z,12Z,15Z))		880.606	1	51.2425	0.33703	1.34529
51.24_880.6062m/z	HMDB0008375		M+FA-H	C48H86NO8P	51.6	64.1	-1.35149	95.6659	100 - 53.6 - 15.7 - 3.29 - 0.547	http://nonlinear.com/redirect/outbound?p=hmdb&param=HMDB0008375	PC(20:3(5Z,8Z,11Z)/20:2(11Z,14Z))		880.606	1	51.2425	0.33703	1.34529
51.24_880.6062m/z	HMDB0008185		M+FA-H	C48H86NO8P	51.6	64.1	-1.35149	95.6659	100 - 53.6 - 15.7 - 3.29 - 0.547	http://nonlinear.com/redirect/outbound?p=hmdb&param=HMDB0008185	PC(18:3(6Z,9Z,12Z)/22:2(13Z,16Z))		880.606	1	51.2425	0.33703	1.34529
51.24_880.6062m/z	HMDB0008407		M+FA-H	C48H86NO8P	51.6	64.1	-1.35149	95.6659	100 - 53.6 - 15.7 - 3.29 - 0.547	http://nonlinear.com/redirect/outbound?p=hmdb&param=HMDB0008407	PC(20:3(8Z,11Z,14Z)/20:2(11Z,14Z))		880.606	1	51.2425	0.33703	1.34529
51.24_880.6062m/z	HMDB0008218		M+FA-H	C48H86NO8P	51.6	64.1	-1.35149	95.6659	100 - 53.6 - 15.7 - 3.29 - 0.547	http://nonlinear.com/redirect/outbound?p=hmdb&param=HMDB0008218	PC(18:3(9Z,12Z,15Z)/22:2(13Z,16Z))		880.606	1	51.2425	0.33703	1.34529
47.79_866.5909m/z	HMDB0009562		M+FA-H	C47H84NO8P	50.1	64	-0.966319	87.645	100 - 52.5 - 15.1 - 3.13 - 0.513	http://nonlinear.com/redirect/outbound?p=hmdb&param=HMDB0009562	PE(22:2(13Z,16Z)/20:3(5Z,8Z,11Z))		866.591	1	47.7941	0.000124649	2.10059
47.79_866.5909m/z	HMDB0009563		M+FA-H	C47H84NO8P	50.1	64	-0.966319	87.645	100 - 52.5 - 15.1 - 3.13 - 0.513	http://nonlinear.com/redirect/outbound?p=hmdb&param=HMDB0009563	PE(22:2(13Z,16Z)/20:3(8Z,11Z,14Z))		866.591	1	47.7941	0.000124649	2.10059
47.79_866.5909m/z	HMDB0009338		M+FA-H	C47H84NO8P	50.1	64	-0.966319	87.645	100 - 52.5 - 15.1 - 3.13 - 0.513	http://nonlinear.com/redirect/outbound?p=hmdb&param=HMDB0009338	PE(20:3(5Z,8Z,11Z)/22:2(13Z,16Z))		866.591	1	47.7941	0.000124649	2.10059
47.79_866.5909m/z	HMDB0009371		M+FA-H	C47H84NO8P	50.1	64	-0.966319	87.645	100 - 52.5 - 15.1 - 3.13 - 0.513	http://nonlinear.com/redirect/outbound?p=hmdb&param=HMDB0009371	PE(20:3(8Z,11Z,14Z)/22:2(13Z,16Z))		866.591	1	47.7941	0.000124649	2.10059
51.58_806.5907m/z	HMDB0008034		M+FA-H	C42H84NO8P	47.6	64	-1.2853	75.7962	100 - 47.1 - 12.5 - 2.4 - 0.368	http://nonlinear.com/redirect/outbound?p=hmdb&param=HMDB0008034	PC(18:0/16:0)		806.591	1	51.584	0.729568	1.30373
51.58_806.5907m/z	HMDB0008262		M+FA-H	C42H84NO8P	47.6	64	-1.2853	75.7962	100 - 47.1 - 12.5 - 2.4 - 0.368	http://nonlinear.com/redirect/outbound?p=hmdb&param=HMDB0008262	PC(20:0/14:0)		806.591	1	51.584	0.729568	1.30373
51.58_806.5907m/z	HMDB0007878		M+FA-H	C42H84NO8P	47.6	64	-1.2853	75.7962	100 - 47.1 - 12.5 - 2.4 - 0.368	http://nonlinear.com/redirect/outbound?p=hmdb&param=HMDB0007878	PC(14:0/20:0)		806.591	1	51.584	0.729568	1.30373
51.58_806.5907m/z	HMDB0007970		M+FA-H	C42H84NO8P	47.6	64	-1.2853	75.7962	100 - 47.1 - 12.5 - 2.4 - 0.368	http://nonlinear.com/redirect/outbound?p=hmdb&param=HMDB0007970	PC(16:0/18:0)		806.591	1	51.584	0.729568	1.30373
51.58_806.5907m/z	HMDB0008907		M+FA-H	C42H84NO8P	47.6	63.9	-1.2853	75.7962	100 - 47.1 - 12.5 - 2.4 - 0.368	http://nonlinear.com/redirect/outbound?p=hmdb&param=HMDB0008907	PE(15:0/22:0)		806.591	1	51.584	0.729568	1.30373
51.58_806.5907m/z	HMDB0009483		M+FA-H	C42H84NO8P	47.6	63.9	-1.2853	75.7962	100 - 47.1 - 12.5 - 2.4 - 0.368	http://nonlinear.com/redirect/outbound?p=hmdb&param=HMDB0009483	PE(22:0/15:0)		806.591	1	51.584	0.729568	1.30373
50.76_892.6061m/z	HMDB0009539		M+FA-H	C49H86NO8P	49.4	63.9	-1.46814	84.7968	100 - 54.7 - 16.3 - 3.46 - 0.583	http://nonlinear.com/redirect/outbound?p=hmdb&param=HMDB0009539	PE(22:1(13Z)/22:5(7Z,10Z,13Z,16Z,19Z))		892.606	1	50.7614	0.102651	1.42089
50.76_892.6061m/z	HMDB0009538		M+FA-H	C49H86NO8P	49.4	63.9	-1.46814	84.7968	100 - 54.7 - 16.3 - 3.46 - 0.583	http://nonlinear.com/redirect/outbound?p=hmdb&param=HMDB0009538	PE(22:1(13Z)/22:5(4Z,7Z,10Z,13Z,16Z))		892.606	1	50.7614	0.102651	1.42089
50.76_892.6061m/z	HMDB0009764		M+FA-H	C49H86NO8P	49.4	63.9	-1.46814	84.7968	100 - 54.7 - 16.3 - 3.46 - 0.583	http://nonlinear.com/redirect/outbound?p=hmdb&param=HMDB0009764	PE(24:1(15Z)/20:5(5Z,8Z,11Z,14Z,17Z))		892.606	1	50.7614	0.102651	1.42089
50.76_892.6061m/z	HMDB0009570		M+FA-H	C49H86NO8P	49.4	63.9	-1.46814	84.7968	100 - 54.7 - 16.3 - 3.46 - 0.583	http://nonlinear.com/redirect/outbound?p=hmdb&param=HMDB0009570	PE(22:2(13Z,16Z)/22:4(7Z,10Z,13Z,16Z))		892.606	1	50.7614	0.102651	1.42089
50.76_892.6061m/z	HMDB0009601		M+FA-H	C49H86NO8P	49.4	63.9	-1.46814	84.7968	100 - 54.7 - 16.3 - 3.46 - 0.583	http://nonlinear.com/redirect/outbound?p=hmdb&param=HMDB0009601	PE(22:4(7Z,10Z,13Z,16Z)/22:2(13Z,16Z))		892.606	1	50.7614	0.102651	1.42089
50.76_892.6061m/z	HMDB0009667		M+FA-H	C49H86NO8P	49.4	63.9	-1.46814	84.7968	100 - 54.7 - 16.3 - 3.46 - 0.583	http://nonlinear.com/redirect/outbound?p=hmdb&param=HMDB0009667	PE(22:5(7Z,10Z,13Z,16Z,19Z)/22:1(13Z))		892.606	1	50.7614	0.102651	1.42089
50.76_892.6061m/z	HMDB0009476		M+FA-H	C49H86NO8P	49.4	63.9	-1.46814	84.7968	100 - 54.7 - 16.3 - 3.46 - 0.583	http://nonlinear.com/redirect/outbound?p=hmdb&param=HMDB0009476	PE(20:5(5Z,8Z,11Z,14Z,17Z)/24:1(15Z))		892.606	1	50.7614	0.102651	1.42089
50.76_892.6061m/z	HMDB0009634		M+FA-H	C49H86NO8P	49.4	63.9	-1.46814	84.7968	100 - 54.7 - 16.3 - 3.46 - 0.583	http://nonlinear.com/redirect/outbound?p=hmdb&param=HMDB0009634	PE(22:5(4Z,7Z,10Z,13Z,16Z)/22:1(13Z))		892.606	1	50.7614	0.102651	1.42089
33.99_592.3612m/z	HMDB0010392		M+FA-H	C28H54NO7P	51.7	63.8	-1.37938	96.593	100 - 31.5 - 6.25 - 0.925 - 0.111	http://nonlinear.com/redirect/outbound?p=hmdb&param=HMDB0010392	LysoPC(20:2(11Z,14Z))		592.361	1	33.9887	9.84863e-07	2.05425
27.86_271.2277m/z	HMDB0031078		M+FA-H	C15H30O	51.8	63.7	-0.932551	96.5269	100 - 16.6 - 1.5	http://nonlinear.com/redirect/outbound?p=hmdb&param=HMDB0031078	Pentadecanal		271.228	1	27.8563	8.9828e-05	1.45354
27.86_271.2277m/z	HMDB0031081		M+FA-H	C15H30O	51.8	63.7	-0.932551	96.5269	100 - 16.6 - 1.5	http://nonlinear.com/redirect/outbound?p=hmdb&param=HMDB0031081	2-Pentadecanone		271.228	1	27.8563	8.9828e-05	1.45354
27.86_271.2277m/z	HMDB0059813		M+FA-H	C15H30O	51.8	63.7	-0.932551	96.5269	100 - 16.6 - 1.5	http://nonlinear.com/redirect/outbound?p=hmdb&param=HMDB0059813	Heptyl ketone		271.228	1	27.8563	8.9828e-05	1.45354
4.16_218.1036m/z	HMDB0000747		M+FA-H	C8H15NO3	52.3	63.5	1.03958	99.2837	100 - 9.3 - 1	http://nonlinear.com/redirect/outbound?p=hmdb&param=HMDB0000747	Isovalerylalanine		218.104	1	4.16132	1.03112e-11	2.85704
0.87_254.9813m/z	HMDB0060649		M-H	C6H8O9S	49.9	63.5	-1.33761	87.8642	100 - 7.72 - 6.63 - 0.46 - 0.134	http://nonlinear.com/redirect/outbound?p=hmdb&param=HMDB0060649	Ascorbic acid-2-sulfate		254.981	1	0.8709	0.117983	1.83694
38.62_447.3476m/z	HMDB0034423		M-H	C28H48O4	49.2	63.4	-0.941751	83.6521	100 - 31 - 5.46 - 0.701	http://nonlinear.com/redirect/outbound?p=hmdb&param=HMDB0034423	2-Deoxycastasterone		447.348	1	38.6198	0.000297303	2.24993
5.14_163.0398m/z	HMDB0029273		M-H2O-H	C9H10O4	51.8	63.4	-1.24046	97.1386	100 - 10 - 1.27	http://nonlinear.com/redirect/outbound?p=hmdb&param=HMDB0029273	2,6-Dimethoxybenzoic acid		163.04	1	5.14402	1.01461e-10	11.9505
46.88_790.5595m/z	HMDB0008099		M+FA-H	C41H80NO8P	51.4	63.3	-1.11283	94.9038	100 - 45.9 - 12 - 2.26 - 0.342	http://nonlinear.com/redirect/outbound?p=hmdb&param=HMDB0008099	PC(18:1(9Z)/15:0)		790.56	1	46.8778	0.407108	1.24624
46.88_790.5595m/z	HMDB0008066		M+FA-H	C41H80NO8P	51.4	63.3	-1.11283	94.9038	100 - 45.9 - 12 - 2.26 - 0.342	http://nonlinear.com/redirect/outbound?p=hmdb&param=HMDB0008066	PC(18:1(11Z)/15:0)		790.56	1	46.8778	0.407108	1.24624
46.88_790.5595m/z	HMDB0007939		M+FA-H	C41H80NO8P	51.4	63.3	-1.11283	94.9038	100 - 45.9 - 12 - 2.26 - 0.342	http://nonlinear.com/redirect/outbound?p=hmdb&param=HMDB0007939	PC(15:0/18:1(9Z))		790.56	1	46.8778	0.407108	1.24624
46.88_790.5595m/z	HMDB0007938		M+FA-H	C41H80NO8P	51.4	63.3	-1.11283	94.9038	100 - 45.9 - 12 - 2.26 - 0.342	http://nonlinear.com/redirect/outbound?p=hmdb&param=HMDB0007938	PC(15:0/18:1(11Z))		790.56	1	46.8778	0.407108	1.24624
46.88_790.5595m/z	HMDB0010568		M+FA-H	C41H80NO8P	51.4	63.3	-1.11283	94.9038	100 - 45.9 - 12 - 2.26 - 0.342	http://nonlinear.com/redirect/outbound?p=hmdb&param=HMDB0010568	PE-NMe2(16:0/18:1(9Z))		790.56	1	46.8778	0.407108	1.24624
47.95_724.5262m/z	HMDB0011377		M-H	C41H76NO7P	47.6	63.3	-3.43851	78.5653	100 - 45.9 - 11.7 - 2.16 - 0.316	http://nonlinear.com/redirect/outbound?p=hmdb&param=HMDB0011377	PE(P-18:0/18:3(6Z,9Z,12Z))		724.526	1	47.9489	0.0276096	1.54329
47.95_724.5262m/z	HMDB0011442		M-H	C41H76NO7P	47.6	63.3	-3.43851	78.5653	100 - 45.9 - 11.7 - 2.16 - 0.316	http://nonlinear.com/redirect/outbound?p=hmdb&param=HMDB0011442	PE(P-18:1(9Z)/18:2(9Z,12Z))		724.526	1	47.9489	0.0276096	1.54329
47.95_724.5262m/z	HMDB0011409		M-H	C41H76NO7P	47.6	63.3	-3.43851	78.5653	100 - 45.9 - 11.7 - 2.16 - 0.316	http://nonlinear.com/redirect/outbound?p=hmdb&param=HMDB0011409	PE(P-18:1(11Z)/18:2(9Z,12Z))		724.526	1	47.9489	0.0276096	1.54329
47.95_724.5262m/z	HMDB0011378		M-H	C41H76NO7P	47.6	63.3	-3.43851	78.5653	100 - 45.9 - 11.7 - 2.16 - 0.316	http://nonlinear.com/redirect/outbound?p=hmdb&param=HMDB0011378	PE(P-18:0/18:3(9Z,12Z,15Z))		724.526	1	47.9489	0.0276096	1.54329
47.95_724.5262m/z	HMDB0009116		M-H	C41H76NO7P	47.6	63.3	-3.43851	78.5653	100 - 45.9 - 11.7 - 2.16 - 0.316	http://nonlinear.com/redirect/outbound?p=hmdb&param=HMDB0009116	PE(18:2(9Z,12Z)/P-18:1(11Z))		724.526	1	47.9489	0.0276096	1.54329
47.95_724.5262m/z	HMDB0009117		M-H	C41H76NO7P	47.6	63.3	-3.43851	78.5653	100 - 45.9 - 11.7 - 2.16 - 0.316	http://nonlinear.com/redirect/outbound?p=hmdb&param=HMDB0009117	PE(18:2(9Z,12Z)/P-18:1(9Z))		724.526	1	47.9489	0.0276096	1.54329
47.95_724.5262m/z	HMDB0009181		M-H	C41H76NO7P	47.6	63.3	-3.43851	78.5653	100 - 45.9 - 11.7 - 2.16 - 0.316	http://nonlinear.com/redirect/outbound?p=hmdb&param=HMDB0009181	PE(18:3(9Z,12Z,15Z)/P-18:0)		724.526	1	47.9489	0.0276096	1.54329
47.95_724.5262m/z	HMDB0009148		M-H	C41H76NO7P	47.6	63.3	-3.43851	78.5653	100 - 45.9 - 11.7 - 2.16 - 0.316	http://nonlinear.com/redirect/outbound?p=hmdb&param=HMDB0009148	PE(18:3(6Z,9Z,12Z)/P-18:0)		724.526	1	47.9489	0.0276096	1.54329
44.67_876.5752m/z	HMDB0008090		M+FA-H	C48H82NO8P	49.3	63.2	-0.963702	84.2816	100 - 53.5 - 15.7 - 3.29 - 0.546	http://nonlinear.com/redirect/outbound?p=hmdb&param=HMDB0008090	PC(18:1(11Z)/22:6(4Z,7Z,10Z,13Z,16Z,19Z))		876.575	1	44.6746	0.000199508	2.73844
44.67_876.5752m/z	HMDB0008123		M+FA-H	C48H82NO8P	49.3	63.2	-0.963702	84.2816	100 - 53.5 - 15.7 - 3.29 - 0.546	http://nonlinear.com/redirect/outbound?p=hmdb&param=HMDB0008123	PC(18:1(9Z)/22:6(4Z,7Z,10Z,13Z,16Z,19Z))		876.575	1	44.6746	0.000199508	2.73844
44.67_876.5752m/z	HMDB0008347		M+FA-H	C48H82NO8P	49.3	63.2	-0.963702	84.2816	100 - 53.5 - 15.7 - 3.29 - 0.546	http://nonlinear.com/redirect/outbound?p=hmdb&param=HMDB0008347	PC(20:2(11Z,14Z)/20:5(5Z,8Z,11Z,14Z,17Z))		876.575	1	44.6746	0.000199508	2.73844
44.67_876.5752m/z	HMDB0008506		M+FA-H	C48H82NO8P	49.3	63.2	-0.963702	84.2816	100 - 53.5 - 15.7 - 3.29 - 0.546	http://nonlinear.com/redirect/outbound?p=hmdb&param=HMDB0008506	PC(20:5(5Z,8Z,11Z,14Z,17Z)/20:2(11Z,14Z))		876.575	1	44.6746	0.000199508	2.73844
44.67_876.5752m/z	HMDB0008729		M+FA-H	C48H82NO8P	49.3	63.2	-0.963702	84.2816	100 - 53.5 - 15.7 - 3.29 - 0.546	http://nonlinear.com/redirect/outbound?p=hmdb&param=HMDB0008729	PC(22:6(4Z,7Z,10Z,13Z,16Z,19Z)/18:1(9Z))		876.575	1	44.6746	0.000199508	2.73844
44.67_876.5752m/z	HMDB0008728		M+FA-H	C48H82NO8P	49.3	63.2	-0.963702	84.2816	100 - 53.5 - 15.7 - 3.29 - 0.546	http://nonlinear.com/redirect/outbound?p=hmdb&param=HMDB0008728	PC(22:6(4Z,7Z,10Z,13Z,16Z,19Z)/18:1(11Z))		876.575	1	44.6746	0.000199508	2.73844
46.88_790.5595m/z	HMDB0008993		M+FA-H	C41H80NO8P	51.4	63.2	-1.11283	94.9038	100 - 45.9 - 12 - 2.26 - 0.342	http://nonlinear.com/redirect/outbound?p=hmdb&param=HMDB0008993	PE(18:0/18:1(9Z))		790.56	1	46.8778	0.407108	1.24624
46.88_790.5595m/z	HMDB0008992		M+FA-H	C41H80NO8P	51.4	63.2	-1.11283	94.9038	100 - 45.9 - 12 - 2.26 - 0.342	http://nonlinear.com/redirect/outbound?p=hmdb&param=HMDB0008992	PE(18:0/18:1(11Z))		790.56	1	46.8778	0.407108	1.24624
46.88_790.5595m/z	HMDB0008842		M+FA-H	C41H80NO8P	51.4	63.2	-1.11283	94.9038	100 - 45.9 - 12 - 2.26 - 0.342	http://nonlinear.com/redirect/outbound?p=hmdb&param=HMDB0008842	PE(14:0/22:1(13Z))		790.56	1	46.8778	0.407108	1.24624
46.88_790.5595m/z	HMDB0009514		M+FA-H	C41H80NO8P	51.4	63.2	-1.11283	94.9038	100 - 45.9 - 12 - 2.26 - 0.342	http://nonlinear.com/redirect/outbound?p=hmdb&param=HMDB0009514	PE(22:1(13Z)/14:0)		790.56	1	46.8778	0.407108	1.24624
46.88_790.5595m/z	HMDB0008933		M+FA-H	C41H80NO8P	51.4	63.2	-1.11283	94.9038	100 - 45.9 - 12 - 2.26 - 0.342	http://nonlinear.com/redirect/outbound?p=hmdb&param=HMDB0008933	PE(16:0/20:1(11Z))		790.56	1	46.8778	0.407108	1.24624
46.88_790.5595m/z	HMDB0009057		M+FA-H	C41H80NO8P	51.4	63.2	-1.11283	94.9038	100 - 45.9 - 12 - 2.26 - 0.342	http://nonlinear.com/redirect/outbound?p=hmdb&param=HMDB0009057	PE(18:1(9Z)/18:0)		790.56	1	46.8778	0.407108	1.24624
46.88_790.5595m/z	HMDB0009024		M+FA-H	C41H80NO8P	51.4	63.2	-1.11283	94.9038	100 - 45.9 - 12 - 2.26 - 0.342	http://nonlinear.com/redirect/outbound?p=hmdb&param=HMDB0009024	PE(18:1(11Z)/18:0)		790.56	1	46.8778	0.407108	1.24624
46.88_790.5595m/z	HMDB0009253		M+FA-H	C41H80NO8P	51.4	63.2	-1.11283	94.9038	100 - 45.9 - 12 - 2.26 - 0.342	http://nonlinear.com/redirect/outbound?p=hmdb&param=HMDB0009253	PE(20:1(11Z)/16:0)		790.56	1	46.8778	0.407108	1.24624
44.67_876.5752m/z	HMDB0008379		M+FA-H	C48H82NO8P	49.3	63.1	-0.963702	84.2816	100 - 53.5 - 15.7 - 3.29 - 0.546	http://nonlinear.com/redirect/outbound?p=hmdb&param=HMDB0008379	PC(20:3(5Z,8Z,11Z)/20:4(8Z,11Z,14Z,17Z))		876.575	1	44.6746	0.000199508	2.73844
44.67_876.5752m/z	HMDB0008378		M+FA-H	C48H82NO8P	49.3	63.1	-0.963702	84.2816	100 - 53.5 - 15.7 - 3.29 - 0.546	http://nonlinear.com/redirect/outbound?p=hmdb&param=HMDB0008378	PC(20:3(5Z,8Z,11Z)/20:4(5Z,8Z,11Z,14Z))		876.575	1	44.6746	0.000199508	2.73844
44.67_876.5752m/z	HMDB0008186		M+FA-H	C48H82NO8P	49.3	63.1	-0.963702	84.2816	100 - 53.5 - 15.7 - 3.29 - 0.546	http://nonlinear.com/redirect/outbound?p=hmdb&param=HMDB0008186	PC(18:3(6Z,9Z,12Z)/22:4(7Z,10Z,13Z,16Z))		876.575	1	44.6746	0.000199508	2.73844
44.67_876.5752m/z	HMDB0008219		M+FA-H	C48H82NO8P	49.3	63.1	-0.963702	84.2816	100 - 53.5 - 15.7 - 3.29 - 0.546	http://nonlinear.com/redirect/outbound?p=hmdb&param=HMDB0008219	PC(18:3(9Z,12Z,15Z)/22:4(7Z,10Z,13Z,16Z))		876.575	1	44.6746	0.000199508	2.73844
44.67_876.5752m/z	HMDB0008410		M+FA-H	C48H82NO8P	49.3	63.1	-0.963702	84.2816	100 - 53.5 - 15.7 - 3.29 - 0.546	http://nonlinear.com/redirect/outbound?p=hmdb&param=HMDB0008410	PC(20:3(8Z,11Z,14Z)/20:4(5Z,8Z,11Z,14Z))		876.575	1	44.6746	0.000199508	2.73844
44.67_876.5752m/z	HMDB0008411		M+FA-H	C48H82NO8P	49.3	63.1	-0.963702	84.2816	100 - 53.5 - 15.7 - 3.29 - 0.546	http://nonlinear.com/redirect/outbound?p=hmdb&param=HMDB0008411	PC(20:3(8Z,11Z,14Z)/20:4(8Z,11Z,14Z,17Z))		876.575	1	44.6746	0.000199508	2.73844
44.67_876.5752m/z	HMDB0008633		M+FA-H	C48H82NO8P	49.3	63.1	-0.963702	84.2816	100 - 53.5 - 15.7 - 3.29 - 0.546	http://nonlinear.com/redirect/outbound?p=hmdb&param=HMDB0008633	PC(22:4(7Z,10Z,13Z,16Z)/18:3(9Z,12Z,15Z))		876.575	1	44.6746	0.000199508	2.73844
44.67_876.5752m/z	HMDB0008475		M+FA-H	C48H82NO8P	49.3	63.1	-0.963702	84.2816	100 - 53.5 - 15.7 - 3.29 - 0.546	http://nonlinear.com/redirect/outbound?p=hmdb&param=HMDB0008475	PC(20:4(8Z,11Z,14Z,17Z)/20:3(8Z,11Z,14Z))		876.575	1	44.6746	0.000199508	2.73844
44.67_876.5752m/z	HMDB0008442		M+FA-H	C48H82NO8P	49.3	63.1	-0.963702	84.2816	100 - 53.5 - 15.7 - 3.29 - 0.546	http://nonlinear.com/redirect/outbound?p=hmdb&param=HMDB0008442	PC(20:4(5Z,8Z,11Z,14Z)/20:3(8Z,11Z,14Z))		876.575	1	44.6746	0.000199508	2.73844
44.67_876.5752m/z	HMDB0008441		M+FA-H	C48H82NO8P	49.3	63.1	-0.963702	84.2816	100 - 53.5 - 15.7 - 3.29 - 0.546	http://nonlinear.com/redirect/outbound?p=hmdb&param=HMDB0008441	PC(20:4(5Z,8Z,11Z,14Z)/20:3(5Z,8Z,11Z))		876.575	1	44.6746	0.000199508	2.73844
44.67_876.5752m/z	HMDB0008474		M+FA-H	C48H82NO8P	49.3	63.1	-0.963702	84.2816	100 - 53.5 - 15.7 - 3.29 - 0.546	http://nonlinear.com/redirect/outbound?p=hmdb&param=HMDB0008474	PC(20:4(8Z,11Z,14Z,17Z)/20:3(5Z,8Z,11Z))		876.575	1	44.6746	0.000199508	2.73844
44.67_876.5752m/z	HMDB0008632		M+FA-H	C48H82NO8P	49.3	63.1	-0.963702	84.2816	100 - 53.5 - 15.7 - 3.29 - 0.546	http://nonlinear.com/redirect/outbound?p=hmdb&param=HMDB0008632	PC(22:4(7Z,10Z,13Z,16Z)/18:3(6Z,9Z,12Z))		876.575	1	44.6746	0.000199508	2.73844
47.95_724.5262m/z	HMDB0009515		M-H2O-H	C41H78NO8P	47.5	63	-3.35522	78.359	100 - 45.9 - 11.9 - 2.26 - 0.342	http://nonlinear.com/redirect/outbound?p=hmdb&param=HMDB0009515	PE(22:1(13Z)/14:1(9Z))		724.526	1	47.9489	0.0276096	1.54329
47.95_724.5262m/z	HMDB0008994		M-H2O-H	C41H78NO8P	47.5	63	-3.35522	78.359	100 - 45.9 - 11.9 - 2.26 - 0.342	http://nonlinear.com/redirect/outbound?p=hmdb&param=HMDB0008994	PE(18:0/18:2(9Z,12Z))		724.526	1	47.9489	0.0276096	1.54329
47.95_724.5262m/z	HMDB0008934		M-H2O-H	C41H78NO8P	47.5	63	-3.35522	78.359	100 - 45.9 - 11.9 - 2.26 - 0.342	http://nonlinear.com/redirect/outbound?p=hmdb&param=HMDB0008934	PE(16:0/20:2(11Z,14Z))		724.526	1	47.9489	0.0276096	1.54329
47.95_724.5262m/z	HMDB0009254		M-H2O-H	C41H78NO8P	47.5	63	-3.35522	78.359	100 - 45.9 - 11.9 - 2.26 - 0.342	http://nonlinear.com/redirect/outbound?p=hmdb&param=HMDB0009254	PE(20:1(11Z)/16:1(9Z))		724.526	1	47.9489	0.0276096	1.54329
47.95_724.5262m/z	HMDB0008843		M-H2O-H	C41H78NO8P	47.5	63	-3.35522	78.359	100 - 45.9 - 11.9 - 2.26 - 0.342	http://nonlinear.com/redirect/outbound?p=hmdb&param=HMDB0008843	PE(14:0/22:2(13Z,16Z))		724.526	1	47.9489	0.0276096	1.54329
47.95_724.5262m/z	HMDB0008875		M-H2O-H	C41H78NO8P	47.5	63	-3.35522	78.359	100 - 45.9 - 11.9 - 2.26 - 0.342	http://nonlinear.com/redirect/outbound?p=hmdb&param=HMDB0008875	PE(14:1(9Z)/22:1(13Z))		724.526	1	47.9489	0.0276096	1.54329
47.95_724.5262m/z	HMDB0009059		M-H2O-H	C41H78NO8P	47.5	63	-3.35522	78.359	100 - 45.9 - 11.9 - 2.26 - 0.342	http://nonlinear.com/redirect/outbound?p=hmdb&param=HMDB0009059	PE(18:1(9Z)/18:1(9Z))		724.526	1	47.9489	0.0276096	1.54329
47.95_724.5262m/z	HMDB0009025		M-H2O-H	C41H78NO8P	47.5	63	-3.35522	78.359	100 - 45.9 - 11.9 - 2.26 - 0.342	http://nonlinear.com/redirect/outbound?p=hmdb&param=HMDB0009025	PE(18:1(11Z)/18:1(11Z))		724.526	1	47.9489	0.0276096	1.54329
47.95_724.5262m/z	HMDB0009026		M-H2O-H	C41H78NO8P	47.5	63	-3.35522	78.359	100 - 45.9 - 11.9 - 2.26 - 0.342	http://nonlinear.com/redirect/outbound?p=hmdb&param=HMDB0009026	PE(18:1(11Z)/18:1(9Z))		724.526	1	47.9489	0.0276096	1.54329
47.95_724.5262m/z	HMDB0009058		M-H2O-H	C41H78NO8P	47.5	63	-3.35522	78.359	100 - 45.9 - 11.9 - 2.26 - 0.342	http://nonlinear.com/redirect/outbound?p=hmdb&param=HMDB0009058	PE(18:1(9Z)/18:1(11Z))		724.526	1	47.9489	0.0276096	1.54329
47.95_724.5262m/z	HMDB0008966		M-H2O-H	C41H78NO8P	47.5	63	-3.35522	78.359	100 - 45.9 - 11.9 - 2.26 - 0.342	http://nonlinear.com/redirect/outbound?p=hmdb&param=HMDB0008966	PE(16:1(9Z)/20:1(11Z))		724.526	1	47.9489	0.0276096	1.54329
47.95_724.5262m/z	HMDB0009286		M-H2O-H	C41H78NO8P	47.5	63	-3.35522	78.359	100 - 45.9 - 11.9 - 2.26 - 0.342	http://nonlinear.com/redirect/outbound?p=hmdb&param=HMDB0009286	PE(20:2(11Z,14Z)/16:0)		724.526	1	47.9489	0.0276096	1.54329
47.95_724.5262m/z	HMDB0009090		M-H2O-H	C41H78NO8P	47.5	63	-3.35522	78.359	100 - 45.9 - 11.9 - 2.26 - 0.342	http://nonlinear.com/redirect/outbound?p=hmdb&param=HMDB0009090	PE(18:2(9Z,12Z)/18:0)		724.526	1	47.9489	0.0276096	1.54329
47.95_724.5262m/z	HMDB0009547		M-H2O-H	C41H78NO8P	47.5	63	-3.35522	78.359	100 - 45.9 - 11.9 - 2.26 - 0.342	http://nonlinear.com/redirect/outbound?p=hmdb&param=HMDB0009547	PE(22:2(13Z,16Z)/14:0)		724.526	1	47.9489	0.0276096	1.54329
50.25_796.5867m/z	HMDB0009522		M-H	C45H84NO8P	46.5	62.9	0.635442	70.465	100 - 50.3 - 14 - 2.82 - 0.45	http://nonlinear.com/redirect/outbound?p=hmdb&param=HMDB0009522	PE(22:1(13Z)/18:2(9Z,12Z))		796.587	1	50.2498	0.160573	1.94181
50.25_796.5867m/z	HMDB0009106		M-H	C45H84NO8P	46.5	62.9	0.635442	70.465	100 - 50.3 - 14 - 2.82 - 0.45	http://nonlinear.com/redirect/outbound?p=hmdb&param=HMDB0009106	PE(18:2(9Z,12Z)/22:1(13Z))		796.587	1	50.2498	0.160573	1.94181
29.22_526.3139m/z	HMDB0010381		M+FA-H	C23H48NO7P	51.5	62.8	-2.42698	97.5756	100 - 26.1 - 4.7 - 0.635	http://nonlinear.com/redirect/outbound?p=hmdb&param=HMDB0010381	LysoPC(15:0)		526.314	1	29.2212	9.05834e-05	1.62068
37.79_552.3663m/z	HMDB0013122		M+FA-H	C26H54NO6P	51.5	62.7	-1.47229	96.7575	100 - 29.3 - 5.38 - 0.738	http://nonlinear.com/redirect/outbound?p=hmdb&param=HMDB0013122	LysoPC(P-18:0)		552.366	1	37.7948	1.40313e-05	1.9391
6.40_287.0230m/z	HMDB0029191		M-H	C11H12O7S	50.2	62.6	-0.351988	88.7027	100 - 13.1 - 6.75 - 0.773 - 0.138	http://nonlinear.com/redirect/outbound?p=hmdb&param=HMDB0029191	5'-(3',4'-Dihydroxyphenyl)-gamma-valerolactone sulfate		287.023	1	6.40207	0.0205279	3.73056
26.85_586.3133m/z	HMDB0010397		M+FA-H	C28H48NO7P	50.8	62.6	-3.26219	95.1814	100 - 31.5 - 6.23 - 0.921 - 0.111	http://nonlinear.com/redirect/outbound?p=hmdb&param=HMDB0010397	LysoPC(20:5(5Z,8Z,11Z,14Z,17Z))		586.313	1	26.8501	0.0496799	1.55538
5.14_163.0398m/z	HMDB0030968		M+FA-H	C8H6O	51.4	62.5	-1.91321	96.6627	100 - 8.76 - 0.542	http://nonlinear.com/redirect/outbound?p=hmdb&param=HMDB0030968	2,4,6-Octatriyn-1-ol		163.04	1	5.14402	1.01461e-10	11.9505
24.67_241.1808m/z	HMDB0030982		M-H	C14H26O3	52	62.4	-0.434122	98.1812	100 - 15.6 - 1.74 - 0.146	http://nonlinear.com/redirect/outbound?p=hmdb&param=HMDB0030982	6-Ketomyristic acid		241.181	1	24.6658	0.106434	1.64266
24.67_241.1808m/z	HMDB0010730		M-H	C14H26O3	52	62.4	-0.434122	98.1812	100 - 15.6 - 1.74 - 0.146	http://nonlinear.com/redirect/outbound?p=hmdb&param=HMDB0010730	3-Oxotetradecanoic acid		241.181	1	24.6658	0.106434	1.64266
38.25_596.3929m/z	HMDB0010390		M+FA-H	C28H58NO7P	49.9	62.4	-0.795886	88.0387	100 - 31.6 - 6.26 - 0.928 - 0.112	http://nonlinear.com/redirect/outbound?p=hmdb&param=HMDB0010390	LysoPC(20:0)		596.393	1	38.2452	9.55146e-08	2.92115
23.11_239.1652m/z	HMDB0000872		M-H2O-H	C14H26O4	51.9	62.3	-0.172493	97.2702	100 - 15.6 - 1.96 - 0.179	http://nonlinear.com/redirect/outbound?p=hmdb&param=HMDB0000872	Tetradecanedioic acid		239.165	1	23.1115	0.0242192	1.90914
9.04_137.0244m/z	HMDB0033812		M-H	C7H6O3	52	62.3	-0.412202	98.1631	100 - 7.75 - 0.876	http://nonlinear.com/redirect/outbound?p=hmdb&param=HMDB0033812	Sesamol		137.024	1	9.04497	0	35788.5
3.84_245.1141m/z	HMDB0028756		M-H	C10H18N2O5	51.4	62.2	-0.65631	95.7218	100 - 11.9 - 1.68 - 0.144	http://nonlinear.com/redirect/outbound?p=hmdb&param=HMDB0028756	Aspartyl-Isoleucine		245.114	1	3.83863	0.157647	1.45469
3.84_245.1141m/z	HMDB0011166		M-H	C10H18N2O5	51.4	62.2	-0.65631	95.7218	100 - 11.9 - 1.68 - 0.144	http://nonlinear.com/redirect/outbound?p=hmdb&param=HMDB0011166	L-beta-aspartyl-L-leucine		245.114	1	3.83863	0.157647	1.45469
54.07_857.6747m/z	HMDB0012107		M+FA-H	C47H93N2O6P	49.5	62.2	-0.823519	86.3877	100 - 52.9 - 14.9 - 2.97 - 0.463	http://nonlinear.com/redirect/outbound?p=hmdb&param=HMDB0012107	SM(d18:1/24:1(15Z))		857.675	1	54.0672	8.99136e-09	6.22579
40.87_483.2402m/z	HMDB0034339		M-H2O-H	C28H38O8	50.4	62	2.77799	93.3769	100 - 31 - 6.29 - 0.958 - 0.119	http://nonlinear.com/redirect/outbound?p=hmdb&param=HMDB0034339	Ixocarpalactone B		483.24	1	40.8716	0.266733	3.34167
40.87_483.2402m/z	HMDB0034059		M-H2O-H	C28H38O8	50.4	62	2.77799	93.3769	100 - 31 - 6.29 - 0.958 - 0.119	http://nonlinear.com/redirect/outbound?p=hmdb&param=HMDB0034059	4beta-Hydroxywithanolide E		483.24	1	40.8716	0.266733	3.34167
40.87_483.2402m/z	HMDB0033943		M-H2O-H	C28H38O8	50.4	62	2.77799	93.3769	100 - 31 - 6.29 - 0.958 - 0.119	http://nonlinear.com/redirect/outbound?p=hmdb&param=HMDB0033943	Withaperuvin G		483.24	1	40.8716	0.266733	3.34167
40.87_483.2402m/z	HMDB0034400		M-H2O-H	C28H38O8	50.4	62	2.77799	93.3769	100 - 31 - 6.29 - 0.958 - 0.119	http://nonlinear.com/redirect/outbound?p=hmdb&param=HMDB0034400	Withaperuvin F		483.24	1	40.8716	0.266733	3.34167
40.87_483.2402m/z	HMDB0031355		M-H2O-H	C28H38O8	50.4	62	2.77799	93.3769	100 - 31 - 6.29 - 0.958 - 0.119	http://nonlinear.com/redirect/outbound?p=hmdb&param=HMDB0031355	28-Hydroxywithanolide E		483.24	1	40.8716	0.266733	3.34167
41.77_652.4552m/z	HMDB0010405		M+FA-H	C32H66NO7P	51.5	62	-1.14939	96.6299	100 - 36 - 7.73 - 1.23 - 0.158	http://nonlinear.com/redirect/outbound?p=hmdb&param=HMDB0010405	LysoPC(24:0)		652.455	1	41.7701	0.00259054	1.6009
35.83_594.3767m/z	HMDB0011148		M+FA-H	C28H56NO7P	51.3	62	-1.70916	96.7268	100 - 31.6 - 6.25 - 0.927 - 0.112	http://nonlinear.com/redirect/outbound?p=hmdb&param=HMDB0011148	PC(18:1(9Z)e/2:0)		594.377	1	35.8305	7.64541e-07	2.11063
32.51_566.3460m/z	HMDB0002815		M+FA-H	C26H52NO7P	51.6	61.8	-0.568925	96.6818	100 - 29.4 - 5.59 - 0.799	http://nonlinear.com/redirect/outbound?p=hmdb&param=HMDB0002815	LysoPC(18:1(9Z))		566.346	1	32.5108	2.273e-07	1.5227
32.51_566.3460m/z	HMDB0062651		M+FA-H	C26H52NO7P	51.6	61.8	-0.568925	96.6818	100 - 29.4 - 5.59 - 0.799	http://nonlinear.com/redirect/outbound?p=hmdb&param=HMDB0062651	2-oleoyl-sn-glycero-3-phosphocholine		566.346	1	32.5108	2.273e-07	1.5227
32.51_566.3460m/z	HMDB0010385		M+FA-H	C26H52NO7P	51.6	61.8	-0.568925	96.6818	100 - 29.4 - 5.59 - 0.799	http://nonlinear.com/redirect/outbound?p=hmdb&param=HMDB0010385	LysoPC(18:1(11Z))		566.346	1	32.5108	2.273e-07	1.5227
4.61_182.0577n	HMDB0033624		M-H2O-H, M-H	C9H10O4	50.8	61.8	-1.05787	93.2553	100 - 10 - 1.27	http://nonlinear.com/redirect/outbound?p=hmdb&param=HMDB0033624	(卤)-2-Hydroxy-3-(2-hydroxyphenyl)propanoic acid	182.058	181.05	1	4.60613	0.202332	1.27908
4.61_182.0577n	HMDB0000755		M-H2O-H, M-H	C9H10O4	50.8	61.8	-1.05787	93.2553	100 - 10 - 1.27	http://nonlinear.com/redirect/outbound?p=hmdb&param=HMDB0000755	Hydroxyphenyllactic acid	182.058	181.05	1	4.60613	0.202332	1.27908
5.31_273.0070m/z	HMDB0041748		M-H	C10H10O7S	50.9	61.8	-1.54291	94.5692	100 - 12 - 6.62 - 0.7 - 0.131	http://nonlinear.com/redirect/outbound?p=hmdb&param=HMDB0041748	Isoferulic acid 3-sulfate		273.007	1	5.31317	4.56018e-10	6.31865
5.31_273.0070m/z	HMDB0029200		M-H	C10H10O7S	50.9	61.8	-1.54291	94.5692	100 - 12 - 6.62 - 0.7 - 0.131	http://nonlinear.com/redirect/outbound?p=hmdb&param=HMDB0029200	Ferulic acid 4-sulfate		273.007	1	5.31317	4.56018e-10	6.31865
40.87_483.2402m/z	HMDB0030362		M-H2O-H	C28H38O8	50.4	61.7	2.77799	93.3769	100 - 31 - 6.29 - 0.958 - 0.119	http://nonlinear.com/redirect/outbound?p=hmdb&param=HMDB0030362	Cavipetin B		483.24	1	40.8716	0.266733	3.34167
50.25_796.5867m/z	HMDB0009074		M-H	C45H84NO8P	46.3	61.7	0.635442	70.465	100 - 50.3 - 14 - 2.82 - 0.45	http://nonlinear.com/redirect/outbound?p=hmdb&param=HMDB0009074	PE(18:1(9Z)/22:2(13Z,16Z))		796.587	1	50.2498	0.160573	1.94181
50.25_796.5867m/z	HMDB0009041		M-H	C45H84NO8P	46.3	61.7	0.635442	70.465	100 - 50.3 - 14 - 2.82 - 0.45	http://nonlinear.com/redirect/outbound?p=hmdb&param=HMDB0009041	PE(18:1(11Z)/22:2(13Z,16Z))		796.587	1	50.2498	0.160573	1.94181
50.25_796.5867m/z	HMDB0009554		M-H	C45H84NO8P	46.3	61.7	0.635442	70.465	100 - 50.3 - 14 - 2.82 - 0.45	http://nonlinear.com/redirect/outbound?p=hmdb&param=HMDB0009554	PE(22:2(13Z,16Z)/18:1(9Z))		796.587	1	50.2498	0.160573	1.94181
50.25_796.5867m/z	HMDB0009553		M-H	C45H84NO8P	46.3	61.7	0.635442	70.465	100 - 50.3 - 14 - 2.82 - 0.45	http://nonlinear.com/redirect/outbound?p=hmdb&param=HMDB0009553	PE(22:2(13Z,16Z)/18:1(11Z))		796.587	1	50.2498	0.160573	1.94181
21.56_469.2791m/z	HMDB0000307		M+FA-H	C24H40O6	49.4	61.6	-3.84848	89.7313	100 - 26.6 - 4.64 - 0.607	http://nonlinear.com/redirect/outbound?p=hmdb&param=HMDB0000307	1b-Hydroxycholic acid		469.279	1	21.5598	0.000211406	5.12174
21.56_469.2791m/z	HMDB0000399		M+FA-H	C24H40O6	49.4	61.6	-3.84848	89.7313	100 - 26.6 - 4.64 - 0.607	http://nonlinear.com/redirect/outbound?p=hmdb&param=HMDB0000399	3a,6b,7a,12a-Tetrahydroxy-5b-cholanoic acid		469.279	1	21.5598	0.000211406	5.12174
21.56_469.2791m/z	HMDB0000316		M+FA-H	C24H40O6	49.4	61.6	-3.84848	89.7313	100 - 26.6 - 4.64 - 0.607	http://nonlinear.com/redirect/outbound?p=hmdb&param=HMDB0000316	2b,3a,7a,12a-Tetrahydroxy-5b-cholanoic acid		469.279	1	21.5598	0.000211406	5.12174
21.56_469.2791m/z	HMDB0000437		M+FA-H	C24H40O6	49.4	61.6	-3.84848	89.7313	100 - 26.6 - 4.64 - 0.607	http://nonlinear.com/redirect/outbound?p=hmdb&param=HMDB0000437	3a,4b,7a,12a-Tetrahydroxy-5b-cholanoic acid		469.279	1	21.5598	0.000211406	5.12174
21.56_469.2791m/z	HMDB0000340		M+FA-H	C24H40O6	49.4	61.6	-3.84848	89.7313	100 - 26.6 - 4.64 - 0.607	http://nonlinear.com/redirect/outbound?p=hmdb&param=HMDB0000340	3a,7a,12a,19-Tetrahydroxy-5b-cholanoic acid		469.279	1	21.5598	0.000211406	5.12174
21.56_469.2791m/z	HMDB0000367		M+FA-H	C24H40O6	49.4	61.6	-3.84848	89.7313	100 - 26.6 - 4.64 - 0.607	http://nonlinear.com/redirect/outbound?p=hmdb&param=HMDB0000367	3a,6b,7b,12a-Tetrahydroxy-5b-cholanoic acid		469.279	1	21.5598	0.000211406	5.12174
21.56_469.2791m/z	HMDB0000311		M+FA-H	C24H40O6	49.4	61.6	-3.84848	89.7313	100 - 26.6 - 4.64 - 0.607	http://nonlinear.com/redirect/outbound?p=hmdb&param=HMDB0000311	3b,4b,7a,12a-Tetrahydroxy-5b-cholanoic acid		469.279	1	21.5598	0.000211406	5.12174
21.56_469.2791m/z	HMDB0000377		M+FA-H	C24H40O6	49.4	61.6	-3.84848	89.7313	100 - 26.6 - 4.64 - 0.607	http://nonlinear.com/redirect/outbound?p=hmdb&param=HMDB0000377	3a,6b,7b,12b-Tetrahydroxy-5b-cholanoic acid		469.279	1	21.5598	0.000211406	5.12174
21.56_469.2791m/z	HMDB0013192		M+FA-H	C24H40O6	49.4	61.6	-3.84848	89.7313	100 - 26.6 - 4.64 - 0.607	http://nonlinear.com/redirect/outbound?p=hmdb&param=HMDB0013192	3a,7b,21-Trihydroxy-5b-cholanoic acid		469.279	1	21.5598	0.000211406	5.12174
21.56_469.2791m/z	HMDB0013158		M+FA-H	C24H40O6	49.4	61.6	-3.84848	89.7313	100 - 26.6 - 4.64 - 0.607	http://nonlinear.com/redirect/outbound?p=hmdb&param=HMDB0013158	1b,3a,7b-Trihydroxy-5b-cholanoic acid		469.279	1	21.5598	0.000211406	5.12174
21.56_469.2791m/z	HMDB0000433		M+FA-H	C24H40O6	49.4	61.6	-3.84848	89.7313	100 - 26.6 - 4.64 - 0.607	http://nonlinear.com/redirect/outbound?p=hmdb&param=HMDB0000433	1,3,7,12-Tetrahydroxycholan-24-oic acid		469.279	1	21.5598	0.000211406	5.12174
46.88_790.5595m/z	HMDB0009221		M+FA-H	C41H80NO8P	51	61.5	-1.11283	94.9038	100 - 45.9 - 12 - 2.26 - 0.342	http://nonlinear.com/redirect/outbound?p=hmdb&param=HMDB0009221	PE(20:0/16:1(9Z))		790.56	1	46.8778	0.407108	1.24624
46.88_790.5595m/z	HMDB0008965		M+FA-H	C41H80NO8P	51	61.5	-1.11283	94.9038	100 - 45.9 - 12 - 2.26 - 0.342	http://nonlinear.com/redirect/outbound?p=hmdb&param=HMDB0008965	PE(16:1(9Z)/20:0)		790.56	1	46.8778	0.407108	1.24624
46.88_790.5595m/z	HMDB0009482		M+FA-H	C41H80NO8P	51	61.3	-1.11283	94.9038	100 - 45.9 - 12 - 2.26 - 0.342	http://nonlinear.com/redirect/outbound?p=hmdb&param=HMDB0009482	PE(22:0/14:1(9Z))		790.56	1	46.8778	0.407108	1.24624
46.88_790.5595m/z	HMDB0008874		M+FA-H	C41H80NO8P	51	61.3	-1.11283	94.9038	100 - 45.9 - 12 - 2.26 - 0.342	http://nonlinear.com/redirect/outbound?p=hmdb&param=HMDB0008874	PE(14:1(9Z)/22:0)		790.56	1	46.8778	0.407108	1.24624
40.87_483.2402m/z	HMDB0034184		M+FA-H	C27H34O5	50.2	61.2	3.18378	93.4004	100 - 29.8 - 5.3 - 0.7	http://nonlinear.com/redirect/outbound?p=hmdb&param=HMDB0034184	Licorisoflavan A		483.24	1	40.8716	0.266733	3.34167
23.11_239.1652m/z	HMDB0032355		M+FA-H	C13H22O	52	61.2	-0.229379	98.857	100 - 14.4 - 1.16	http://nonlinear.com/redirect/outbound?p=hmdb&param=HMDB0032355	(+/-)-[R-(E)]-5-Isopropyl-8-methylnona-6,8-dien-2-one		239.165	1	23.1115	0.0242192	1.90914
23.11_239.1652m/z	HMDB0036026		M+FA-H	C13H22O	51.9	61.2	-0.229379	98.857	100 - 14.4 - 1.16	http://nonlinear.com/redirect/outbound?p=hmdb&param=HMDB0036026	Octahydro-6-isopropyl-2(1H)-naphthalenone		239.165	1	23.1115	0.0242192	1.90914
23.11_239.1652m/z	HMDB0036823		M+FA-H	C13H22O	52	61.2	-0.229379	98.857	100 - 14.4 - 1.16	http://nonlinear.com/redirect/outbound?p=hmdb&param=HMDB0036823	Theaspirane		239.165	1	23.1115	0.0242192	1.90914
51.01_840.6104m/z	HMDB0013420		M+FA-H	C46H86NO7P	50.6	61.2	-2.55718	95.0852	100 - 51.4 - 14.4 - 2.86 - 0.45	http://nonlinear.com/redirect/outbound?p=hmdb&param=HMDB0013420	PC(o-18:0/20:4(8Z,11Z,14Z,17Z))		840.61	1	51.0095	0.0631516	1.44418
51.01_840.6104m/z	HMDB0008359		M+FA-H	C46H86NO7P	50.6	61.2	-2.55718	95.0852	100 - 51.4 - 14.4 - 2.86 - 0.45	http://nonlinear.com/redirect/outbound?p=hmdb&param=HMDB0008359	PC(20:2(11Z,14Z)/P-18:1(11Z))		840.61	1	51.0095	0.0631516	1.44418
51.01_840.6104m/z	HMDB0011252		M+FA-H	C46H86NO7P	50.6	61.2	-2.55718	95.0852	100 - 51.4 - 14.4 - 2.86 - 0.45	http://nonlinear.com/redirect/outbound?p=hmdb&param=HMDB0011252	PC(P-18:0/20:3(8Z,11Z,14Z))		840.61	1	51.0095	0.0631516	1.44418
51.01_840.6104m/z	HMDB0011251		M+FA-H	C46H86NO7P	50.6	61.2	-2.55718	95.0852	100 - 51.4 - 14.4 - 2.86 - 0.45	http://nonlinear.com/redirect/outbound?p=hmdb&param=HMDB0011251	PC(P-18:0/20:3(5Z,8Z,11Z))		840.61	1	51.0095	0.0631516	1.44418
51.01_840.6104m/z	HMDB0008360		M+FA-H	C46H86NO7P	50.6	61.2	-2.55718	95.0852	100 - 51.4 - 14.4 - 2.86 - 0.45	http://nonlinear.com/redirect/outbound?p=hmdb&param=HMDB0008360	PC(20:2(11Z,14Z)/P-18:1(9Z))		840.61	1	51.0095	0.0631516	1.44418
51.01_840.6104m/z	HMDB0008391		M+FA-H	C46H86NO7P	50.6	61.2	-2.55718	95.0852	100 - 51.4 - 14.4 - 2.86 - 0.45	http://nonlinear.com/redirect/outbound?p=hmdb&param=HMDB0008391	PC(20:3(5Z,8Z,11Z)/P-18:0)		840.61	1	51.0095	0.0631516	1.44418
51.01_840.6104m/z	HMDB0011316		M+FA-H	C46H86NO7P	50.6	61.2	-2.55718	95.0852	100 - 51.4 - 14.4 - 2.86 - 0.45	http://nonlinear.com/redirect/outbound?p=hmdb&param=HMDB0011316	PC(P-18:1(9Z)/20:2(11Z,14Z))		840.61	1	51.0095	0.0631516	1.44418
51.01_840.6104m/z	HMDB0008423		M+FA-H	C46H86NO7P	50.6	61.2	-2.55718	95.0852	100 - 51.4 - 14.4 - 2.86 - 0.45	http://nonlinear.com/redirect/outbound?p=hmdb&param=HMDB0008423	PC(20:3(8Z,11Z,14Z)/P-18:0)		840.61	1	51.0095	0.0631516	1.44418
51.01_840.6104m/z	HMDB0011283		M+FA-H	C46H86NO7P	50.6	61.2	-2.55718	95.0852	100 - 51.4 - 14.4 - 2.86 - 0.45	http://nonlinear.com/redirect/outbound?p=hmdb&param=HMDB0011283	PC(P-18:1(11Z)/20:2(11Z,14Z))		840.61	1	51.0095	0.0631516	1.44418
23.11_239.1652m/z	HMDB0032913		M+FA-H	C13H22O	51.9	61.1	-0.229379	98.857	100 - 14.4 - 1.16	http://nonlinear.com/redirect/outbound?p=hmdb&param=HMDB0032913	4-(2,6,6-Trimethyl-1-cyclohexen-1-yl)-2-butanone		239.165	1	23.1115	0.0242192	1.90914
23.11_239.1652m/z	HMDB0038897		M+FA-H	C13H22O	51.9	61.1	-0.229379	98.857	100 - 14.4 - 1.16	http://nonlinear.com/redirect/outbound?p=hmdb&param=HMDB0038897	(E)-2-(2-Octenyl)cyclopentanone		239.165	1	23.1115	0.0242192	1.90914
23.11_239.1652m/z	HMDB0038216		M+FA-H	C13H22O	51.9	61.1	-0.229379	98.857	100 - 14.4 - 1.16	http://nonlinear.com/redirect/outbound?p=hmdb&param=HMDB0038216	5-Isopropyl-2-(2-methylpropyl)-2-cyclohexen-1-one		239.165	1	23.1115	0.0242192	1.90914
23.11_239.1652m/z	HMDB0038026		M+FA-H	C13H22O	51.9	61.1	-0.229379	98.857	100 - 14.4 - 1.16	http://nonlinear.com/redirect/outbound?p=hmdb&param=HMDB0038026	Dihydro-alpha-ionone		239.165	1	23.1115	0.0242192	1.90914
21.44_323.2222m/z	HMDB0040901		M-H2O-H	C19H34O5	48.4	61.1	-1.82821	83.2715	100 - 21.1 - 3.15 - 0.351	http://nonlinear.com/redirect/outbound?p=hmdb&param=HMDB0040901	13-Hydroxy-9-methoxy-10-oxo-11-octadecenoic acid		323.222	1	21.4357	0.372947	1.86157
21.44_323.2222m/z	HMDB0031007		M-H	C19H32O4	48.4	61	-1.92978	83.4889	100 - 21.1 - 2.93 - 0.306	http://nonlinear.com/redirect/outbound?p=hmdb&param=HMDB0031007	1-Acetoxy-2-hydroxy-16-heptadecyn-4-one		323.222	1	21.4357	0.372947	1.86157
21.44_323.2222m/z	HMDB0030963		M+FA-H	C18H30O2	48.6	60.9	-2.24887	84.8135	100 - 19.9 - 2.28 - 0.193	http://nonlinear.com/redirect/outbound?p=hmdb&param=HMDB0030963	Punicic acid		323.222	1	21.4357	0.372947	1.86157
21.44_323.2222m/z	HMDB0003073		M+FA-H	C18H30O2	48.6	60.9	-2.24887	84.8135	100 - 19.9 - 2.28 - 0.193	http://nonlinear.com/redirect/outbound?p=hmdb&param=HMDB0003073	Gamma-Linolenic acid		323.222	1	21.4357	0.372947	1.86157
21.44_323.2222m/z	HMDB0030964		M+FA-H	C18H30O2	48.6	60.9	-2.24887	84.8135	100 - 19.9 - 2.28 - 0.193	http://nonlinear.com/redirect/outbound?p=hmdb&param=HMDB0030964	Linolenelaidic acid		323.222	1	21.4357	0.372947	1.86157
21.44_323.2222m/z	HMDB0001388		M+FA-H	C18H30O2	48.6	60.9	-2.24887	84.8135	100 - 19.9 - 2.28 - 0.193	http://nonlinear.com/redirect/outbound?p=hmdb&param=HMDB0001388	Alpha-Linolenic acid		323.222	1	21.4357	0.372947	1.86157
21.44_323.2222m/z	HMDB0030962		M+FA-H	C18H30O2	48.6	60.9	-2.24887	84.8135	100 - 19.9 - 2.28 - 0.193	http://nonlinear.com/redirect/outbound?p=hmdb&param=HMDB0030962	Calendic acid		323.222	1	21.4357	0.372947	1.86157
36.26_818.2159m/z	HMDB0038487		M+FA-H	C33H41O21+	45.3	60.8	4.77088	70.986	100 - 37 - 11 - 2.37 - 0.44	http://nonlinear.com/redirect/outbound?p=hmdb&param=HMDB0038487	Cyanidin 3-sophoroside 5-glucoside		818.216	1	36.2563	0.461676	1.82294
36.26_818.2159m/z	HMDB0041716		M+FA-H	C33H41O21+	45.3	60.8	4.77088	70.986	100 - 37 - 11 - 2.37 - 0.44	http://nonlinear.com/redirect/outbound?p=hmdb&param=HMDB0041716	Cyanidin 3-diglucoside 5-glucoside		818.216	1	36.2563	0.461676	1.82294
36.26_818.2159m/z	HMDB0037973		M+FA-H	C33H41O21+	45.3	60.8	4.77088	70.986	100 - 37 - 11 - 2.37 - 0.44	http://nonlinear.com/redirect/outbound?p=hmdb&param=HMDB0037973	Cyanidin 3,3',5-triglucoside		818.216	1	36.2563	0.461676	1.82294
36.26_818.2159m/z	HMDB0037995		M+FA-H	C33H41O21+	45.3	60.8	4.77088	70.986	100 - 37 - 11 - 2.37 - 0.44	http://nonlinear.com/redirect/outbound?p=hmdb&param=HMDB0037995	Cyanidin 3-sophorotrioside		818.216	1	36.2563	0.461676	1.82294
32.33_271.2281m/z	HMDB0010734		M-H	C16H32O3	50.3	60.8	0.759731	91.8412	100 - 17.8 - 2.1 - 0.187	http://nonlinear.com/redirect/outbound?p=hmdb&param=HMDB0010734	(R)-3-Hydroxy-hexadecanoic acid		271.228	1	32.334	0.0954099	1.28253
32.33_271.2281m/z	HMDB0031057		M-H	C16H32O3	50.3	60.8	0.759731	91.8412	100 - 17.8 - 2.1 - 0.187	http://nonlinear.com/redirect/outbound?p=hmdb&param=HMDB0031057	(R)-2-Hydroxyhexadecanoic acid		271.228	1	32.334	0.0954099	1.28253
32.33_271.2281m/z	HMDB0061658		M-H	C16H32O3	50.3	60.8	0.759731	91.8412	100 - 17.8 - 2.1 - 0.187	http://nonlinear.com/redirect/outbound?p=hmdb&param=HMDB0061658	3-hydroxyhexadecanoic acid		271.228	1	32.334	0.0954099	1.28253
24.67_241.1808m/z	HMDB0036172		M+FA-H	C13H24O	51.6	60.8	-0.535919	97.7828	100 - 14.4 - 1.16	http://nonlinear.com/redirect/outbound?p=hmdb&param=HMDB0036172	4-(2,6,6-Trimethyl-1-cyclohexenyl)-2-butanol		241.181	1	24.6658	0.106434	1.64266
3.71_227.9970m/z	HMDB0062547		M-H2O-H	C8H9NO6S	50.1	60.8	-0.841705	90.7827	100 - 10.2 - 6.22 - 0.56 - 0.107	http://nonlinear.com/redirect/outbound?p=hmdb&param=HMDB0062547	2-hydroxyacetaminophen sulfate		227.997	1	3.71447	0.657884	1.45252
4.61_182.0577n	HMDB0029232		M-H2O-H, M-H	C9H10O4	50.5	60.8	-1.05787	93.2553	100 - 10 - 1.27	http://nonlinear.com/redirect/outbound?p=hmdb&param=HMDB0029232	3-Hydroxyphenyllactate	182.058	181.05	1	4.60613	0.202332	1.27908
4.61_182.0577n	HMDB0062595		M-H2O-H, M-H	C9H10O4	50.6	60.8	-1.05787	93.2553	100 - 10 - 1.27	http://nonlinear.com/redirect/outbound?p=hmdb&param=HMDB0062595	Meta-hydroxyphenylhydracrylic Acid	182.058	181.05	1	4.60613	0.202332	1.27908
4.61_182.0577n	HMDB0000423		M-H2O-H, M-H	C9H10O4	50.6	60.8	-1.05787	93.2553	100 - 10 - 1.27	http://nonlinear.com/redirect/outbound?p=hmdb&param=HMDB0000423	3,4-Dihydroxyhydrocinnamic acid	182.058	181.05	1	4.60613	0.202332	1.27908
4.61_182.0577n	HMDB0002643		M-H2O-H, M-H	C9H10O4	50.6	60.8	-1.05787	93.2553	100 - 10 - 1.27	http://nonlinear.com/redirect/outbound?p=hmdb&param=HMDB0002643	3-(3-Hydroxyphenyl)-3-hydroxypropanoic acid	182.058	181.05	1	4.60613	0.202332	1.27908
45.11_876.5751m/z	HMDB0008379		M+FA-H	C48H82NO8P	49	60.8	-1.08382	85.6723	100 - 53.5 - 15.7 - 3.29 - 0.546	http://nonlinear.com/redirect/outbound?p=hmdb&param=HMDB0008379	PC(20:3(5Z,8Z,11Z)/20:4(8Z,11Z,14Z,17Z))		876.575	1	45.1149	7.51563e-09	4.16159
45.11_876.5751m/z	HMDB0008378		M+FA-H	C48H82NO8P	49	60.8	-1.08382	85.6723	100 - 53.5 - 15.7 - 3.29 - 0.546	http://nonlinear.com/redirect/outbound?p=hmdb&param=HMDB0008378	PC(20:3(5Z,8Z,11Z)/20:4(5Z,8Z,11Z,14Z))		876.575	1	45.1149	7.51563e-09	4.16159
45.11_876.5751m/z	HMDB0008186		M+FA-H	C48H82NO8P	49	60.8	-1.08382	85.6723	100 - 53.5 - 15.7 - 3.29 - 0.546	http://nonlinear.com/redirect/outbound?p=hmdb&param=HMDB0008186	PC(18:3(6Z,9Z,12Z)/22:4(7Z,10Z,13Z,16Z))		876.575	1	45.1149	7.51563e-09	4.16159
45.11_876.5751m/z	HMDB0008219		M+FA-H	C48H82NO8P	49	60.8	-1.08382	85.6723	100 - 53.5 - 15.7 - 3.29 - 0.546	http://nonlinear.com/redirect/outbound?p=hmdb&param=HMDB0008219	PC(18:3(9Z,12Z,15Z)/22:4(7Z,10Z,13Z,16Z))		876.575	1	45.1149	7.51563e-09	4.16159
45.11_876.5751m/z	HMDB0008410		M+FA-H	C48H82NO8P	49	60.8	-1.08382	85.6723	100 - 53.5 - 15.7 - 3.29 - 0.546	http://nonlinear.com/redirect/outbound?p=hmdb&param=HMDB0008410	PC(20:3(8Z,11Z,14Z)/20:4(5Z,8Z,11Z,14Z))		876.575	1	45.1149	7.51563e-09	4.16159
45.11_876.5751m/z	HMDB0008411		M+FA-H	C48H82NO8P	49	60.8	-1.08382	85.6723	100 - 53.5 - 15.7 - 3.29 - 0.546	http://nonlinear.com/redirect/outbound?p=hmdb&param=HMDB0008411	PC(20:3(8Z,11Z,14Z)/20:4(8Z,11Z,14Z,17Z))		876.575	1	45.1149	7.51563e-09	4.16159
45.11_876.5751m/z	HMDB0008633		M+FA-H	C48H82NO8P	49	60.8	-1.08382	85.6723	100 - 53.5 - 15.7 - 3.29 - 0.546	http://nonlinear.com/redirect/outbound?p=hmdb&param=HMDB0008633	PC(22:4(7Z,10Z,13Z,16Z)/18:3(9Z,12Z,15Z))		876.575	1	45.1149	7.51563e-09	4.16159
45.11_876.5751m/z	HMDB0008475		M+FA-H	C48H82NO8P	49	60.8	-1.08382	85.6723	100 - 53.5 - 15.7 - 3.29 - 0.546	http://nonlinear.com/redirect/outbound?p=hmdb&param=HMDB0008475	PC(20:4(8Z,11Z,14Z,17Z)/20:3(8Z,11Z,14Z))		876.575	1	45.1149	7.51563e-09	4.16159
45.11_876.5751m/z	HMDB0008442		M+FA-H	C48H82NO8P	49	60.8	-1.08382	85.6723	100 - 53.5 - 15.7 - 3.29 - 0.546	http://nonlinear.com/redirect/outbound?p=hmdb&param=HMDB0008442	PC(20:4(5Z,8Z,11Z,14Z)/20:3(8Z,11Z,14Z))		876.575	1	45.1149	7.51563e-09	4.16159
45.11_876.5751m/z	HMDB0008441		M+FA-H	C48H82NO8P	49	60.8	-1.08382	85.6723	100 - 53.5 - 15.7 - 3.29 - 0.546	http://nonlinear.com/redirect/outbound?p=hmdb&param=HMDB0008441	PC(20:4(5Z,8Z,11Z,14Z)/20:3(5Z,8Z,11Z))		876.575	1	45.1149	7.51563e-09	4.16159
45.11_876.5751m/z	HMDB0008474		M+FA-H	C48H82NO8P	49	60.8	-1.08382	85.6723	100 - 53.5 - 15.7 - 3.29 - 0.546	http://nonlinear.com/redirect/outbound?p=hmdb&param=HMDB0008474	PC(20:4(8Z,11Z,14Z,17Z)/20:3(5Z,8Z,11Z))		876.575	1	45.1149	7.51563e-09	4.16159
45.11_876.5751m/z	HMDB0008632		M+FA-H	C48H82NO8P	49	60.8	-1.08382	85.6723	100 - 53.5 - 15.7 - 3.29 - 0.546	http://nonlinear.com/redirect/outbound?p=hmdb&param=HMDB0008632	PC(22:4(7Z,10Z,13Z,16Z)/18:3(6Z,9Z,12Z))		876.575	1	45.1149	7.51563e-09	4.16159
4.61_182.0577n	HMDB0000118		M-H2O-H, M-H	C9H10O4	50.5	60.7	-1.05787	93.2553	100 - 10 - 1.27	http://nonlinear.com/redirect/outbound?p=hmdb&param=HMDB0000118	Homovanillic acid	182.058	181.05	1	4.60613	0.202332	1.27908
4.61_182.0577n	HMDB0000333		M-H2O-H, M-H	C9H10O4	50.5	60.7	-1.05787	93.2553	100 - 10 - 1.27	http://nonlinear.com/redirect/outbound?p=hmdb&param=HMDB0000333	Isohomovanillic acid	182.058	181.05	1	4.60613	0.202332	1.27908
45.11_876.5751m/z	HMDB0008347		M+FA-H	C48H82NO8P	49	60.7	-1.08382	85.6723	100 - 53.5 - 15.7 - 3.29 - 0.546	http://nonlinear.com/redirect/outbound?p=hmdb&param=HMDB0008347	PC(20:2(11Z,14Z)/20:5(5Z,8Z,11Z,14Z,17Z))		876.575	1	45.1149	7.51563e-09	4.16159
45.11_876.5751m/z	HMDB0008154		M+FA-H	C48H82NO8P	49	60.7	-1.08382	85.6723	100 - 53.5 - 15.7 - 3.29 - 0.546	http://nonlinear.com/redirect/outbound?p=hmdb&param=HMDB0008154	PC(18:2(9Z,12Z)/22:5(4Z,7Z,10Z,13Z,16Z))		876.575	1	45.1149	7.51563e-09	4.16159
45.11_876.5751m/z	HMDB0008155		M+FA-H	C48H82NO8P	49	60.7	-1.08382	85.6723	100 - 53.5 - 15.7 - 3.29 - 0.546	http://nonlinear.com/redirect/outbound?p=hmdb&param=HMDB0008155	PC(18:2(9Z,12Z)/22:5(7Z,10Z,13Z,16Z,19Z))		876.575	1	45.1149	7.51563e-09	4.16159
45.11_876.5751m/z	HMDB0008697		M+FA-H	C48H82NO8P	49	60.7	-1.08382	85.6723	100 - 53.5 - 15.7 - 3.29 - 0.546	http://nonlinear.com/redirect/outbound?p=hmdb&param=HMDB0008697	PC(22:5(7Z,10Z,13Z,16Z,19Z)/18:2(9Z,12Z))		876.575	1	45.1149	7.51563e-09	4.16159
45.11_876.5751m/z	HMDB0008664		M+FA-H	C48H82NO8P	49	60.7	-1.08382	85.6723	100 - 53.5 - 15.7 - 3.29 - 0.546	http://nonlinear.com/redirect/outbound?p=hmdb&param=HMDB0008664	PC(22:5(4Z,7Z,10Z,13Z,16Z)/18:2(9Z,12Z))		876.575	1	45.1149	7.51563e-09	4.16159
45.11_876.5751m/z	HMDB0008506		M+FA-H	C48H82NO8P	49	60.7	-1.08382	85.6723	100 - 53.5 - 15.7 - 3.29 - 0.546	http://nonlinear.com/redirect/outbound?p=hmdb&param=HMDB0008506	PC(20:5(5Z,8Z,11Z,14Z,17Z)/20:2(11Z,14Z))		876.575	1	45.1149	7.51563e-09	4.16159
21.40_283.1548m/z	HMDB0038256		M+FA-H	C14H22O3	49	60.7	-1.29436	85.9657	100 - 15.5 - 1.74 - 0.145	http://nonlinear.com/redirect/outbound?p=hmdb&param=HMDB0038256	Geranyl acetoacetate		283.155	1	21.4046	0.181288	1.30061
9.81_261.1343m/z	HMDB0037137		M+FA-H	C11H20O4	51.2	60.5	-0.515057	95.9697	100 - 12.3 - 1.51 - 0.124	http://nonlinear.com/redirect/outbound?p=hmdb&param=HMDB0037137	Butyl butyryllactate		261.134	1	9.80803	0.275192	1.40774
4.36_172.9912m/z	HMDB0060015		M-H	C6H6O4S	51	60.5	-1.40214	96.4371	100 - 7.51 - 5.58 - 0.369	http://nonlinear.com/redirect/outbound?p=hmdb&param=HMDB0060015	Phenol sulphate		172.991	1	4.36082	0.568733	1.6268
23.11_239.1652m/z	HMDB0031846		M+FA-H	C13H22O	51.8	60.4	-0.229379	98.857	100 - 14.4 - 1.16	http://nonlinear.com/redirect/outbound?p=hmdb&param=HMDB0031846	Geranylacetone		239.165	1	23.1115	0.0242192	1.90914
6.17_322.9495m/z	HMDB0042049		M-H	C8H11Cl3O7	40.3	60.3	-0.731168	41.8811	100 - 9.05 - 97.7 - 8.81 - 32.4 - 2.91 - 3.83 - 0.339	http://nonlinear.com/redirect/outbound?p=hmdb&param=HMDB0042049	Trichloroethanol glucuronide		322.95	1	6.17395	0.0239114	1.79788
46.06_749.5806m/z	HMDB0062665		M+FA-H	C39H81N2O6P	50.1	60.2	-1.13463	91.5832	100 - 44.1 - 10.7 - 1.87 - 0.259	http://nonlinear.com/redirect/outbound?p=hmdb&param=HMDB0062665	N-hexadecanoylsphinganine-1-phosphocholine		749.581	1	46.0627	1.11022e-16	6.915
29.88_476.2771m/z	HMDB0011477		M-H	C23H44NO7P	51.1	60.1	-2.35265	98.1437	100 - 26 - 4.69 - 0.633	http://nonlinear.com/redirect/outbound?p=hmdb&param=HMDB0011477	LysoPE(0:0/18:2(9Z,12Z))		476.277	1	29.8769	0.00216805	1.5079
29.88_476.2771m/z	HMDB0011507		M-H	C23H44NO7P	51.1	60.1	-2.35265	98.1437	100 - 26 - 4.69 - 0.633	http://nonlinear.com/redirect/outbound?p=hmdb&param=HMDB0011507	LysoPE(18:2(9Z,12Z)/0:0)		476.277	1	29.8769	0.00216805	1.5079
38.71_622.4081m/z	HMDB0010399		M+FA-H	C30H60NO7P	49.7	59.7	-1.45417	90.6338	100 - 33.8 - 6.96 - 1.07 - 0.133	http://nonlinear.com/redirect/outbound?p=hmdb&param=HMDB0010399	LysoPC(22:1(13Z))		622.408	1	38.713	7.53848e-06	2.24323
43.71_828.5752m/z	HMDB0008041		M+FA-H	C44H82NO8P	48.6	59.4	-1.08157	85.1083	100 - 49.2 - 13.5 - 2.67 - 0.42	http://nonlinear.com/redirect/outbound?p=hmdb&param=HMDB0008041	PC(18:0/18:3(9Z,12Z,15Z))		828.575	1	43.7112	0.258782	1.84859
43.71_828.5752m/z	HMDB0008040		M+FA-H	C44H82NO8P	48.6	59.4	-1.08157	85.1083	100 - 49.2 - 13.5 - 2.67 - 0.42	http://nonlinear.com/redirect/outbound?p=hmdb&param=HMDB0008040	PC(18:0/18:3(6Z,9Z,12Z))		828.575	1	43.7112	0.258782	1.84859
43.71_828.5752m/z	HMDB0008072		M+FA-H	C44H82NO8P	48.6	59.4	-1.08157	85.1083	100 - 49.2 - 13.5 - 2.67 - 0.42	http://nonlinear.com/redirect/outbound?p=hmdb&param=HMDB0008072	PC(18:1(11Z)/18:2(9Z,12Z))		828.575	1	43.7112	0.258782	1.84859
43.71_828.5752m/z	HMDB0008105		M+FA-H	C44H82NO8P	48.6	59.4	-1.08157	85.1083	100 - 49.2 - 13.5 - 2.67 - 0.42	http://nonlinear.com/redirect/outbound?p=hmdb&param=HMDB0008105	PC(18:1(9Z)/18:2(9Z,12Z))		828.575	1	43.7112	0.258782	1.84859
43.71_828.5752m/z	HMDB0007981		M+FA-H	C44H82NO8P	48.6	59.4	-1.08157	85.1083	100 - 49.2 - 13.5 - 2.67 - 0.42	http://nonlinear.com/redirect/outbound?p=hmdb&param=HMDB0007981	PC(16:0/20:3(8Z,11Z,14Z))		828.575	1	43.7112	0.258782	1.84859
43.71_828.5752m/z	HMDB0007980		M+FA-H	C44H82NO8P	48.6	59.4	-1.08157	85.1083	100 - 49.2 - 13.5 - 2.67 - 0.42	http://nonlinear.com/redirect/outbound?p=hmdb&param=HMDB0007980	PC(16:0/20:3(5Z,8Z,11Z))		828.575	1	43.7112	0.258782	1.84859
43.71_828.5752m/z	HMDB0008332		M+FA-H	C44H82NO8P	48.6	59.4	-1.08157	85.1083	100 - 49.2 - 13.5 - 2.67 - 0.42	http://nonlinear.com/redirect/outbound?p=hmdb&param=HMDB0008332	PC(20:2(11Z,14Z)/16:1(9Z))		828.575	1	43.7112	0.258782	1.84859
43.71_828.5752m/z	HMDB0008136		M+FA-H	C44H82NO8P	48.6	59.4	-1.08157	85.1083	100 - 49.2 - 13.5 - 2.67 - 0.42	http://nonlinear.com/redirect/outbound?p=hmdb&param=HMDB0008136	PC(18:2(9Z,12Z)/18:1(11Z))		828.575	1	43.7112	0.258782	1.84859
43.71_828.5752m/z	HMDB0007921		M+FA-H	C44H82NO8P	48.6	59.4	-1.08157	85.1083	100 - 49.2 - 13.5 - 2.67 - 0.42	http://nonlinear.com/redirect/outbound?p=hmdb&param=HMDB0007921	PC(14:1(9Z)/22:2(13Z,16Z))		828.575	1	43.7112	0.258782	1.84859
43.71_828.5752m/z	HMDB0008012		M+FA-H	C44H82NO8P	48.6	59.4	-1.08157	85.1083	100 - 49.2 - 13.5 - 2.67 - 0.42	http://nonlinear.com/redirect/outbound?p=hmdb&param=HMDB0008012	PC(16:1(9Z)/20:2(11Z,14Z))		828.575	1	43.7112	0.258782	1.84859
43.71_828.5752m/z	HMDB0008591		M+FA-H	C44H82NO8P	48.6	59.4	-1.08157	85.1083	100 - 49.2 - 13.5 - 2.67 - 0.42	http://nonlinear.com/redirect/outbound?p=hmdb&param=HMDB0008591	PC(22:2(13Z,16Z)/14:1(9Z))		828.575	1	43.7112	0.258782	1.84859
43.71_828.5752m/z	HMDB0008137		M+FA-H	C44H82NO8P	48.6	59.4	-1.08157	85.1083	100 - 49.2 - 13.5 - 2.67 - 0.42	http://nonlinear.com/redirect/outbound?p=hmdb&param=HMDB0008137	PC(18:2(9Z,12Z)/18:1(9Z))		828.575	1	43.7112	0.258782	1.84859
43.71_828.5752m/z	HMDB0008397		M+FA-H	C44H82NO8P	48.6	59.4	-1.08157	85.1083	100 - 49.2 - 13.5 - 2.67 - 0.42	http://nonlinear.com/redirect/outbound?p=hmdb&param=HMDB0008397	PC(20:3(8Z,11Z,14Z)/16:0)		828.575	1	43.7112	0.258782	1.84859
43.71_828.5752m/z	HMDB0008168		M+FA-H	C44H82NO8P	48.6	59.4	-1.08157	85.1083	100 - 49.2 - 13.5 - 2.67 - 0.42	http://nonlinear.com/redirect/outbound?p=hmdb&param=HMDB0008168	PC(18:3(6Z,9Z,12Z)/18:0)		828.575	1	43.7112	0.258782	1.84859
43.71_828.5752m/z	HMDB0008201		M+FA-H	C44H82NO8P	48.6	59.4	-1.08157	85.1083	100 - 49.2 - 13.5 - 2.67 - 0.42	http://nonlinear.com/redirect/outbound?p=hmdb&param=HMDB0008201	PC(18:3(9Z,12Z,15Z)/18:0)		828.575	1	43.7112	0.258782	1.84859
43.71_828.5752m/z	HMDB0008364		M+FA-H	C44H82NO8P	48.6	59.4	-1.08157	85.1083	100 - 49.2 - 13.5 - 2.67 - 0.42	http://nonlinear.com/redirect/outbound?p=hmdb&param=HMDB0008364	PC(20:3(5Z,8Z,11Z)/16:0)		828.575	1	43.7112	0.258782	1.84859
45.11_876.5751m/z	HMDB0008090		M+FA-H	C48H82NO8P	48.8	59.4	-1.08382	85.6723	100 - 53.5 - 15.7 - 3.29 - 0.546	http://nonlinear.com/redirect/outbound?p=hmdb&param=HMDB0008090	PC(18:1(11Z)/22:6(4Z,7Z,10Z,13Z,16Z,19Z))		876.575	1	45.1149	7.51563e-09	4.16159
45.11_876.5751m/z	HMDB0008123		M+FA-H	C48H82NO8P	48.8	59.4	-1.08382	85.6723	100 - 53.5 - 15.7 - 3.29 - 0.546	http://nonlinear.com/redirect/outbound?p=hmdb&param=HMDB0008123	PC(18:1(9Z)/22:6(4Z,7Z,10Z,13Z,16Z,19Z))		876.575	1	45.1149	7.51563e-09	4.16159
45.11_876.5751m/z	HMDB0008729		M+FA-H	C48H82NO8P	48.8	59.4	-1.08382	85.6723	100 - 53.5 - 15.7 - 3.29 - 0.546	http://nonlinear.com/redirect/outbound?p=hmdb&param=HMDB0008729	PC(22:6(4Z,7Z,10Z,13Z,16Z,19Z)/18:1(9Z))		876.575	1	45.1149	7.51563e-09	4.16159
45.11_876.5751m/z	HMDB0008728		M+FA-H	C48H82NO8P	48.8	59.4	-1.08382	85.6723	100 - 53.5 - 15.7 - 3.29 - 0.546	http://nonlinear.com/redirect/outbound?p=hmdb&param=HMDB0008728	PC(22:6(4Z,7Z,10Z,13Z,16Z,19Z)/18:1(11Z))		876.575	1	45.1149	7.51563e-09	4.16159
40.83_859.6900m/z	HMDB0012095		M+FA-H	C47H95N2O6P	50.6	59.4	-1.21634	95.1395	100 - 52.9 - 14.9 - 2.97 - 0.464	http://nonlinear.com/redirect/outbound?p=hmdb&param=HMDB0012095	SM(d18:0/24:1(15Z))		859.69	1	40.8251	1.81151e-05	49.4256
44.41_812.5446m/z	HMDB0009003		M+FA-H	C43H78NO8P	50.1	59.2	-0.173272	91.7024	100 - 48.1 - 12.9 - 2.52 - 0.392	http://nonlinear.com/redirect/outbound?p=hmdb&param=HMDB0009003	PE(18:0/20:4(5Z,8Z,11Z,14Z))		812.545	1	44.4117	0.0895784	1.52907
44.41_812.5446m/z	HMDB0009004		M+FA-H	C43H78NO8P	50.1	59.2	-0.173272	91.7024	100 - 48.1 - 12.9 - 2.52 - 0.392	http://nonlinear.com/redirect/outbound?p=hmdb&param=HMDB0009004	PE(18:0/20:4(8Z,11Z,14Z,17Z))		812.545	1	44.4117	0.0895784	1.52907
44.41_812.5446m/z	HMDB0009387		M+FA-H	C43H78NO8P	50.1	59.2	-0.173272	91.7024	100 - 48.1 - 12.9 - 2.52 - 0.392	http://nonlinear.com/redirect/outbound?p=hmdb&param=HMDB0009387	PE(20:4(5Z,8Z,11Z,14Z)/18:0)		812.545	1	44.4117	0.0895784	1.52907
44.41_812.5446m/z	HMDB0009420		M+FA-H	C43H78NO8P	50.1	59.2	-0.173272	91.7024	100 - 48.1 - 12.9 - 2.52 - 0.392	http://nonlinear.com/redirect/outbound?p=hmdb&param=HMDB0009420	PE(20:4(8Z,11Z,14Z,17Z)/18:0)		812.545	1	44.4117	0.0895784	1.52907
44.41_812.5446m/z	HMDB0008943		M+FA-H	C43H78NO8P	50.1	59.1	-0.173272	91.7024	100 - 48.1 - 12.9 - 2.52 - 0.392	http://nonlinear.com/redirect/outbound?p=hmdb&param=HMDB0008943	PE(16:0/22:4(7Z,10Z,13Z,16Z))		812.545	1	44.4117	0.0895784	1.52907
44.41_812.5446m/z	HMDB0009583		M+FA-H	C43H78NO8P	50.1	59.1	-0.173272	91.7024	100 - 48.1 - 12.9 - 2.52 - 0.392	http://nonlinear.com/redirect/outbound?p=hmdb&param=HMDB0009583	PE(22:4(7Z,10Z,13Z,16Z)/16:0)		812.545	1	44.4117	0.0895784	1.52907
5.21_178.0508m/z	HMDB0000714		M-H	C9H9NO3	51.4	59	-0.906951	99.1068	100 - 10.3 - 1.1	http://nonlinear.com/redirect/outbound?p=hmdb&param=HMDB0000714	Hippuric acid		178.051	1	5.2057	0.00375913	2.12863
23.34_705.3312m/z	HMDB0002318		M+FA-H	C32H52O14	46.8	58.9	-4.17519	79.7184	100 - 35.7 - 9.08 - 1.72 - 0.273	http://nonlinear.com/redirect/outbound?p=hmdb&param=HMDB0002318	Capsianoside I		705.331	1	23.3411	0.844208	8.06746
21.00_369.2277m/z	HMDB0012502		M-H	C20H34O6	50.6	58.7	-1.65266	96.2291	100 - 22.3 - 3.59 - 0.432	http://nonlinear.com/redirect/outbound?p=hmdb&param=HMDB0012502	10,11-dihydro-20-dihydroxy-LTB4		369.228	1	21.0015	3.8634e-05	15.3809
21.40_283.1548m/z	HMDB0060593		M-H	C15H24O5	48.4	58.6	-1.08481	84.6213	100 - 16.7 - 2.33 - 0.235	http://nonlinear.com/redirect/outbound?p=hmdb&param=HMDB0060593	Alpha-dihydroartemisinin		283.155	1	21.4046	0.181288	1.30061
21.40_283.1548m/z	HMDB0061088		M-H	C15H24O5	48.4	58.6	-1.08481	84.6213	100 - 16.7 - 2.33 - 0.235	http://nonlinear.com/redirect/outbound?p=hmdb&param=HMDB0061088	Dihydroartemisinin (DHA)		283.155	1	21.4046	0.181288	1.30061
35.71_475.1779m/z	HMDB0039249		M-H	C28H28O7	48.9	58.5	3.49891	90.0418	100 - 30.9 - 6.04 - 0.885 - 0.105	http://nonlinear.com/redirect/outbound?p=hmdb&param=HMDB0039249	1-(2H-1,3-Benzodioxol-5-yl)-2-[2,6-dimethoxy-4-(prop-2-en-1-yl)phenoxy]propyl benzoate		475.178	1	35.7073	0.00106036	1.78191
21.72_331.1906m/z	HMDB0038966		M-H	C20H28O4	47	58.5	-2.54259	79.6238	100 - 22.1 - 3.15 - 0.336	http://nonlinear.com/redirect/outbound?p=hmdb&param=HMDB0038966	(9Z,11S,16S)-1-Acetoxy-9,17-octadecadiene-12,14-diyne-11,16-diol		331.191	1	21.719	0.490443	2.04023
6.25_338.0873m/z	HMDB0037263		M-H2O-H	C15H19NO9	49.9	58.4	-2.43464	93.8929	100 - 17.2 - 3.23 - 0.386	http://nonlinear.com/redirect/outbound?p=hmdb&param=HMDB0037263	HMBOA-Glc		338.087	1	6.24973	0.333732	1.83816
6.90_284.0890n	HMDB0011686		M-H2O-H, M-H	C13H16O7	50.6	58.3	-1.97569	97.2901	100 - 14.5 - 2.42 - 0.249	http://nonlinear.com/redirect/outbound?p=hmdb&param=HMDB0011686	p-Cresol glucuronide	284.089	283.082	1	6.89835	0.243664	1.59033
6.25_338.0873m/z	HMDB0029833		M-H2O-H	C15H19NO9	49.9	58.3	-2.43464	93.8929	100 - 17.2 - 3.23 - 0.386	http://nonlinear.com/redirect/outbound?p=hmdb&param=HMDB0029833	Cyclodopa glucoside		338.087	1	6.24973	0.333732	1.83816
32.33_271.2281m/z	HMDB0031078		M+FA-H	C15H30O	49.7	58.2	0.914233	91.4892	100 - 16.6 - 1.5	http://nonlinear.com/redirect/outbound?p=hmdb&param=HMDB0031078	Pentadecanal		271.228	1	32.334	0.0954099	1.28253
32.33_271.2281m/z	HMDB0031081		M+FA-H	C15H30O	49.7	58.2	0.914233	91.4892	100 - 16.6 - 1.5	http://nonlinear.com/redirect/outbound?p=hmdb&param=HMDB0031081	2-Pentadecanone		271.228	1	32.334	0.0954099	1.28253
32.33_271.2281m/z	HMDB0059813		M+FA-H	C15H30O	49.7	58.2	0.914233	91.4892	100 - 16.6 - 1.5	http://nonlinear.com/redirect/outbound?p=hmdb&param=HMDB0059813	Heptyl ketone		271.228	1	32.334	0.0954099	1.28253
24.67_241.1808m/z	HMDB0041490		M+FA-H	C13H24O	51	58	-0.535919	97.7828	100 - 14.4 - 1.16	http://nonlinear.com/redirect/outbound?p=hmdb&param=HMDB0041490	Dihydrogeranylacetone		241.181	1	24.6658	0.106434	1.64266
24.67_241.1808m/z	HMDB0041404		M+FA-H	C13H24O	51	58	-0.535919	97.7828	100 - 14.4 - 1.16	http://nonlinear.com/redirect/outbound?p=hmdb&param=HMDB0041404	2-Methylcyclododecanone		241.181	1	24.6658	0.106434	1.64266
24.67_241.1808m/z	HMDB0032247		M+FA-H	C13H24O	51	58	-0.535919	97.7828	100 - 14.4 - 1.16	http://nonlinear.com/redirect/outbound?p=hmdb&param=HMDB0032247	(Z)-4-Dodecenal		241.181	1	24.6658	0.106434	1.64266
24.67_241.1808m/z	HMDB0037275		M+FA-H	C13H24O	51	58	-0.535919	97.7828	100 - 14.4 - 1.16	http://nonlinear.com/redirect/outbound?p=hmdb&param=HMDB0037275	2-Tridecenal		241.181	1	24.6658	0.106434	1.64266
33.25_616.3615m/z	HMDB0010401		M+FA-H	C30H54NO7P	50.7	58	-0.896983	96.4045	100 - 33.7 - 6.94 - 1.06 - 0.132	http://nonlinear.com/redirect/outbound?p=hmdb&param=HMDB0010401	LysoPC(22:4(7Z,10Z,13Z,16Z))		616.361	1	33.2497	3.87312e-07	2.08706
20.69_291.1236m/z	HMDB0036488		M+FA-H	C15H18O3	50.7	57.8	-0.865748	96.5349	100 - 16.5 - 1.9 - 0.163	http://nonlinear.com/redirect/outbound?p=hmdb&param=HMDB0036488	Annuolide C		291.124	1	20.6919	0.509192	1.75551
20.69_291.1236m/z	HMDB0030911		M+FA-H	C15H18O3	50.7	57.8	-0.865748	96.5349	100 - 16.5 - 1.9 - 0.163	http://nonlinear.com/redirect/outbound?p=hmdb&param=HMDB0030911	2-Oxo-5,11(13)-eudesmadien-12,8-olide		291.124	1	20.6919	0.509192	1.75551
20.69_291.1236m/z	HMDB0037801		M+FA-H	C15H18O3	50.7	57.8	-0.865748	96.5349	100 - 16.5 - 1.9 - 0.163	http://nonlinear.com/redirect/outbound?p=hmdb&param=HMDB0037801	Annuolide A		291.124	1	20.6919	0.509192	1.75551
20.69_291.1236m/z	HMDB0036473		M+FA-H	C15H18O3	50.7	57.8	-0.865748	96.5349	100 - 16.5 - 1.9 - 0.163	http://nonlinear.com/redirect/outbound?p=hmdb&param=HMDB0036473	8-Epixanthatin		291.124	1	20.6919	0.509192	1.75551
30.09_614.3448m/z	HMDB0010402		M+FA-H	C30H52NO7P	50.1	57.8	-2.7139	95.745	100 - 33.7 - 6.93 - 1.06 - 0.132	http://nonlinear.com/redirect/outbound?p=hmdb&param=HMDB0010402	LysoPC(22:5(4Z,7Z,10Z,13Z,16Z))		614.345	1	30.0891	3.28747e-06	2.15319
30.09_614.3448m/z	HMDB0010403		M+FA-H	C30H52NO7P	50.1	57.8	-2.7139	95.745	100 - 33.7 - 6.93 - 1.06 - 0.132	http://nonlinear.com/redirect/outbound?p=hmdb&param=HMDB0010403	LysoPC(22:5(7Z,10Z,13Z,16Z,19Z))		614.345	1	30.0891	3.28747e-06	2.15319
8.56_680.2092m/z	HMDB0001902		M-H2O-H	C29H33N9O12	46.5	57.6	3.07421	78.6654	100 - 35.5 - 8.59 - 1.56 - 0.234	http://nonlinear.com/redirect/outbound?p=hmdb&param=HMDB0001902	Pteroyltriglutamic acid		680.209	1	8.55517	0.439014	1.40575
48.84_814.5954m/z	HMDB0013425		M+FA-H	C44H84NO7P	47.4	57.6	-1.69167	81.4324	100 - 49.2 - 13.3 - 2.57 - 0.393	http://nonlinear.com/redirect/outbound?p=hmdb&param=HMDB0013425	PC(o-18:1(11Z)/18:2(9Z,12Z))		814.595	1	48.8407	0.000211511	2.14563
48.84_814.5954m/z	HMDB0011244		M+FA-H	C44H84NO7P	47.4	57.6	-1.69167	81.4324	100 - 49.2 - 13.3 - 2.57 - 0.393	http://nonlinear.com/redirect/outbound?p=hmdb&param=HMDB0011244	PC(P-18:0/18:2(9Z,12Z))		814.595	1	48.8407	0.000211511	2.14563
48.84_814.5954m/z	HMDB0011217		M+FA-H	C44H84NO7P	47.4	57.6	-1.69167	81.4324	100 - 49.2 - 13.3 - 2.57 - 0.393	http://nonlinear.com/redirect/outbound?p=hmdb&param=HMDB0011217	PC(P-16:0/20:2(11Z,14Z))		814.595	1	48.8407	0.000211511	2.14563
48.84_814.5954m/z	HMDB0008357		M+FA-H	C44H84NO7P	47.4	57.6	-1.69167	81.4324	100 - 49.2 - 13.3 - 2.57 - 0.393	http://nonlinear.com/redirect/outbound?p=hmdb&param=HMDB0008357	PC(20:2(11Z,14Z)/P-16:0)		814.595	1	48.8407	0.000211511	2.14563
48.84_814.5954m/z	HMDB0013429		M+FA-H	C44H84NO7P	47.4	57.6	-1.69167	81.4324	100 - 49.2 - 13.3 - 2.57 - 0.393	http://nonlinear.com/redirect/outbound?p=hmdb&param=HMDB0013429	PC(o-18:1(9Z)/18:2(9Z,12Z))		814.595	1	48.8407	0.000211511	2.14563
48.84_814.5954m/z	HMDB0008160		M+FA-H	C44H84NO7P	47.4	57.6	-1.69167	81.4324	100 - 49.2 - 13.3 - 2.57 - 0.393	http://nonlinear.com/redirect/outbound?p=hmdb&param=HMDB0008160	PC(18:2(9Z,12Z)/P-18:0)		814.595	1	48.8407	0.000211511	2.14563
38.92_508.3398m/z	HMDB0011511		M-H	C25H52NO7P	48.4	57.5	-2.08967	86.9714	100 - 28.3 - 5.29 - 0.742	http://nonlinear.com/redirect/outbound?p=hmdb&param=HMDB0011511	LysoPE(20:0/0:0)		508.34	1	38.9154	0.0178748	1.75742
38.92_508.3398m/z	HMDB0011481		M-H	C25H52NO7P	48.4	57.5	-2.08967	86.9714	100 - 28.3 - 5.29 - 0.742	http://nonlinear.com/redirect/outbound?p=hmdb&param=HMDB0011481	LysoPE(0:0/20:0)		508.34	1	38.9154	0.0178748	1.75742
53.03_882.6209m/z	HMDB0008279		M+FA-H	C48H88NO8P	47.5	57.5	-2.44655	82.84	100 - 53.6 - 15.7 - 3.3 - 0.548	http://nonlinear.com/redirect/outbound?p=hmdb&param=HMDB0008279	PC(20:0/20:4(5Z,8Z,11Z,14Z))		882.621	1	53.0266	0.0819235	1.66448
53.03_882.6209m/z	HMDB0008280		M+FA-H	C48H88NO8P	47.5	57.5	-2.44655	82.84	100 - 53.6 - 15.7 - 3.3 - 0.548	http://nonlinear.com/redirect/outbound?p=hmdb&param=HMDB0008280	PC(20:0/20:4(8Z,11Z,14Z,17Z))		882.621	1	53.0266	0.0819235	1.66448
53.03_882.6209m/z	HMDB0008471		M+FA-H	C48H88NO8P	47.5	57.5	-2.44655	82.84	100 - 53.6 - 15.7 - 3.3 - 0.548	http://nonlinear.com/redirect/outbound?p=hmdb&param=HMDB0008471	PC(20:4(8Z,11Z,14Z,17Z)/20:0)		882.621	1	53.0266	0.0819235	1.66448
53.03_882.6209m/z	HMDB0008438		M+FA-H	C48H88NO8P	47.5	57.5	-2.44655	82.84	100 - 53.6 - 15.7 - 3.3 - 0.548	http://nonlinear.com/redirect/outbound?p=hmdb&param=HMDB0008438	PC(20:4(5Z,8Z,11Z,14Z)/20:0)		882.621	1	53.0266	0.0819235	1.66448
27.92_269.2120m/z	HMDB0030972		M-H	C16H30O3	50.2	57.4	-0.992122	94.747	100 - 17.8 - 2.1 - 0.187	http://nonlinear.com/redirect/outbound?p=hmdb&param=HMDB0030972	8-Oxohexadecanoic acid		269.212	1	27.9179	0.00933992	1.95802
27.92_269.2120m/z	HMDB0030973		M-H	C16H30O3	50.2	57.4	-0.992122	94.747	100 - 17.8 - 2.1 - 0.187	http://nonlinear.com/redirect/outbound?p=hmdb&param=HMDB0030973	9-Oxohexadecanoic acid		269.212	1	27.9179	0.00933992	1.95802
27.92_269.2120m/z	HMDB0030978		M-H	C16H30O3	50.2	57.4	-0.992122	94.747	100 - 17.8 - 2.1 - 0.187	http://nonlinear.com/redirect/outbound?p=hmdb&param=HMDB0030978	11-Oxohexadecanoic acid		269.212	1	27.9179	0.00933992	1.95802
27.92_269.2120m/z	HMDB0010733		M-H	C16H30O3	50.2	57.4	-0.992122	94.747	100 - 17.8 - 2.1 - 0.187	http://nonlinear.com/redirect/outbound?p=hmdb&param=HMDB0010733	3-Oxohexadecanoic acid		269.212	1	27.9179	0.00933992	1.95802
53.03_882.6209m/z	HMDB0008054		M+FA-H	C48H88NO8P	47.5	57.4	-2.44655	82.84	100 - 53.6 - 15.7 - 3.3 - 0.548	http://nonlinear.com/redirect/outbound?p=hmdb&param=HMDB0008054	PC(18:0/22:4(7Z,10Z,13Z,16Z))		882.621	1	53.0266	0.0819235	1.66448
53.03_882.6209m/z	HMDB0008628		M+FA-H	C48H88NO8P	47.5	57.4	-2.44655	82.84	100 - 53.6 - 15.7 - 3.3 - 0.548	http://nonlinear.com/redirect/outbound?p=hmdb&param=HMDB0008628	PC(22:4(7Z,10Z,13Z,16Z)/18:0)		882.621	1	53.0266	0.0819235	1.66448
50.75_818.5907m/z	HMDB0008999		M+FA-H	C43H84NO8P	50	57.2	-1.28207	94.1764	100 - 48.1 - 13 - 2.53 - 0.394	http://nonlinear.com/redirect/outbound?p=hmdb&param=HMDB0008999	PE(18:0/20:1(11Z))		818.591	1	50.7459	0.253666	1.30902
50.75_818.5907m/z	HMDB0008941		M+FA-H	C43H84NO8P	50	57.2	-1.28207	94.1764	100 - 48.1 - 13 - 2.53 - 0.394	http://nonlinear.com/redirect/outbound?p=hmdb&param=HMDB0008941	PE(16:0/22:1(13Z))		818.591	1	50.7459	0.253666	1.30902
50.75_818.5907m/z	HMDB0009031		M+FA-H	C43H84NO8P	50	57.2	-1.28207	94.1764	100 - 48.1 - 13 - 2.53 - 0.394	http://nonlinear.com/redirect/outbound?p=hmdb&param=HMDB0009031	PE(18:1(11Z)/20:0)		818.591	1	50.7459	0.253666	1.30902
50.75_818.5907m/z	HMDB0009255		M+FA-H	C43H84NO8P	50	57.2	-1.28207	94.1764	100 - 48.1 - 13 - 2.53 - 0.394	http://nonlinear.com/redirect/outbound?p=hmdb&param=HMDB0009255	PE(20:1(11Z)/18:0)		818.591	1	50.7459	0.253666	1.30902
50.75_818.5907m/z	HMDB0009064		M+FA-H	C43H84NO8P	50	57.2	-1.28207	94.1764	100 - 48.1 - 13 - 2.53 - 0.394	http://nonlinear.com/redirect/outbound?p=hmdb&param=HMDB0009064	PE(18:1(9Z)/20:0)		818.591	1	50.7459	0.253666	1.30902
50.75_818.5907m/z	HMDB0009517		M+FA-H	C43H84NO8P	50	57.1	-1.28207	94.1764	100 - 48.1 - 13 - 2.53 - 0.394	http://nonlinear.com/redirect/outbound?p=hmdb&param=HMDB0009517	PE(22:1(13Z)/16:0)		818.591	1	50.7459	0.253666	1.30902
50.75_818.5907m/z	HMDB0008849		M+FA-H	C43H84NO8P	50	57.1	-1.28207	94.1764	100 - 48.1 - 13 - 2.53 - 0.394	http://nonlinear.com/redirect/outbound?p=hmdb&param=HMDB0008849	PE(14:0/24:1(15Z))		818.591	1	50.7459	0.253666	1.30902
50.75_818.5907m/z	HMDB0009745		M+FA-H	C43H84NO8P	50	57.1	-1.28207	94.1764	100 - 48.1 - 13 - 2.53 - 0.394	http://nonlinear.com/redirect/outbound?p=hmdb&param=HMDB0009745	PE(24:1(15Z)/14:0)		818.591	1	50.7459	0.253666	1.30902
50.75_818.5907m/z	HMDB0009223		M+FA-H	C43H84NO8P	49.9	56.9	-1.28207	94.1764	100 - 48.1 - 13 - 2.53 - 0.394	http://nonlinear.com/redirect/outbound?p=hmdb&param=HMDB0009223	PE(20:0/18:1(11Z))		818.591	1	50.7459	0.253666	1.30902
50.75_818.5907m/z	HMDB0009224		M+FA-H	C43H84NO8P	49.9	56.9	-1.28207	94.1764	100 - 48.1 - 13 - 2.53 - 0.394	http://nonlinear.com/redirect/outbound?p=hmdb&param=HMDB0009224	PE(20:0/18:1(9Z))		818.591	1	50.7459	0.253666	1.30902
6.25_338.0873m/z	HMDB0010362		M-H	C15H17NO8	49.6	56.9	-2.56397	94.1377	100 - 17.1 - 3.02 - 0.349	http://nonlinear.com/redirect/outbound?p=hmdb&param=HMDB0010362	6-Hydroxy-5-methoxyindole glucuronide		338.087	1	6.24973	0.333732	1.83816
6.25_338.0873m/z	HMDB0010363		M-H	C15H17NO8	49.6	56.9	-2.56397	94.1377	100 - 17.1 - 3.02 - 0.349	http://nonlinear.com/redirect/outbound?p=hmdb&param=HMDB0010363	5-Hydroxy-6-methoxyindole glucuronide		338.087	1	6.24973	0.333732	1.83816
44.57_766.5385m/z	HMDB0009067		M-H	C43H78NO8P	48.3	56.8	-0.976184	85.7793	100 - 48.1 - 12.9 - 2.52 - 0.392	http://nonlinear.com/redirect/outbound?p=hmdb&param=HMDB0009067	PE(18:1(9Z)/20:3(5Z,8Z,11Z))		766.538	1	44.5669	0.126175	1.61304
44.57_766.5385m/z	HMDB0009068		M-H	C43H78NO8P	48.3	56.8	-0.976184	85.7793	100 - 48.1 - 12.9 - 2.52 - 0.392	http://nonlinear.com/redirect/outbound?p=hmdb&param=HMDB0009068	PE(18:1(9Z)/20:3(8Z,11Z,14Z))		766.538	1	44.5669	0.126175	1.61304
44.57_766.5385m/z	HMDB0009035		M-H	C43H78NO8P	48.3	56.8	-0.976184	85.7793	100 - 48.1 - 12.9 - 2.52 - 0.392	http://nonlinear.com/redirect/outbound?p=hmdb&param=HMDB0009035	PE(18:1(11Z)/20:3(8Z,11Z,14Z))		766.538	1	44.5669	0.126175	1.61304
44.57_766.5385m/z	HMDB0009034		M-H	C43H78NO8P	48.3	56.8	-0.976184	85.7793	100 - 48.1 - 12.9 - 2.52 - 0.392	http://nonlinear.com/redirect/outbound?p=hmdb&param=HMDB0009034	PE(18:1(11Z)/20:3(5Z,8Z,11Z))		766.538	1	44.5669	0.126175	1.61304
44.57_766.5385m/z	HMDB0009322		M-H	C43H78NO8P	48.3	56.8	-0.976184	85.7793	100 - 48.1 - 12.9 - 2.52 - 0.392	http://nonlinear.com/redirect/outbound?p=hmdb&param=HMDB0009322	PE(20:3(5Z,8Z,11Z)/18:1(11Z))		766.538	1	44.5669	0.126175	1.61304
44.57_766.5385m/z	HMDB0009355		M-H	C43H78NO8P	48.3	56.8	-0.976184	85.7793	100 - 48.1 - 12.9 - 2.52 - 0.392	http://nonlinear.com/redirect/outbound?p=hmdb&param=HMDB0009355	PE(20:3(8Z,11Z,14Z)/18:1(11Z))		766.538	1	44.5669	0.126175	1.61304
44.57_766.5385m/z	HMDB0009356		M-H	C43H78NO8P	48.3	56.8	-0.976184	85.7793	100 - 48.1 - 12.9 - 2.52 - 0.392	http://nonlinear.com/redirect/outbound?p=hmdb&param=HMDB0009356	PE(20:3(8Z,11Z,14Z)/18:1(9Z))		766.538	1	44.5669	0.126175	1.61304
44.57_766.5385m/z	HMDB0009323		M-H	C43H78NO8P	48.3	56.8	-0.976184	85.7793	100 - 48.1 - 12.9 - 2.52 - 0.392	http://nonlinear.com/redirect/outbound?p=hmdb&param=HMDB0009323	PE(20:3(5Z,8Z,11Z)/18:1(9Z))		766.538	1	44.5669	0.126175	1.61304
44.41_812.5446m/z	HMDB0009228		M+FA-H	C43H78NO8P	49.6	56.7	-0.173272	91.7024	100 - 48.1 - 12.9 - 2.52 - 0.392	http://nonlinear.com/redirect/outbound?p=hmdb&param=HMDB0009228	PE(20:0/18:4(6Z,9Z,12Z,15Z))		812.545	1	44.4117	0.0895784	1.52907
44.41_812.5446m/z	HMDB0008969		M+FA-H	C43H78NO8P	49.6	56.7	-0.173272	91.7024	100 - 48.1 - 12.9 - 2.52 - 0.392	http://nonlinear.com/redirect/outbound?p=hmdb&param=HMDB0008969	PE(16:1(9Z)/20:3(8Z,11Z,14Z))		812.545	1	44.4117	0.0895784	1.52907
44.41_812.5446m/z	HMDB0009067		M+FA-H	C43H78NO8P	49.6	56.7	-0.173272	91.7024	100 - 48.1 - 12.9 - 2.52 - 0.392	http://nonlinear.com/redirect/outbound?p=hmdb&param=HMDB0009067	PE(18:1(9Z)/20:3(5Z,8Z,11Z))		812.545	1	44.4117	0.0895784	1.52907
44.41_812.5446m/z	HMDB0009259		M+FA-H	C43H78NO8P	49.6	56.7	-0.173272	91.7024	100 - 48.1 - 12.9 - 2.52 - 0.392	http://nonlinear.com/redirect/outbound?p=hmdb&param=HMDB0009259	PE(20:1(11Z)/18:3(6Z,9Z,12Z))		812.545	1	44.4117	0.0895784	1.52907
44.41_812.5446m/z	HMDB0009260		M+FA-H	C43H78NO8P	49.6	56.7	-0.173272	91.7024	100 - 48.1 - 12.9 - 2.52 - 0.392	http://nonlinear.com/redirect/outbound?p=hmdb&param=HMDB0009260	PE(20:1(11Z)/18:3(9Z,12Z,15Z))		812.545	1	44.4117	0.0895784	1.52907
44.41_812.5446m/z	HMDB0009068		M+FA-H	C43H78NO8P	49.6	56.7	-0.173272	91.7024	100 - 48.1 - 12.9 - 2.52 - 0.392	http://nonlinear.com/redirect/outbound?p=hmdb&param=HMDB0009068	PE(18:1(9Z)/20:3(8Z,11Z,14Z))		812.545	1	44.4117	0.0895784	1.52907
44.41_812.5446m/z	HMDB0009035		M+FA-H	C43H78NO8P	49.6	56.7	-0.173272	91.7024	100 - 48.1 - 12.9 - 2.52 - 0.392	http://nonlinear.com/redirect/outbound?p=hmdb&param=HMDB0009035	PE(18:1(11Z)/20:3(8Z,11Z,14Z))		812.545	1	44.4117	0.0895784	1.52907
44.41_812.5446m/z	HMDB0009034		M+FA-H	C43H78NO8P	49.6	56.7	-0.173272	91.7024	100 - 48.1 - 12.9 - 2.52 - 0.392	http://nonlinear.com/redirect/outbound?p=hmdb&param=HMDB0009034	PE(18:1(11Z)/20:3(5Z,8Z,11Z))		812.545	1	44.4117	0.0895784	1.52907
44.41_812.5446m/z	HMDB0009099		M+FA-H	C43H78NO8P	49.6	56.7	-0.173272	91.7024	100 - 48.1 - 12.9 - 2.52 - 0.392	http://nonlinear.com/redirect/outbound?p=hmdb&param=HMDB0009099	PE(18:2(9Z,12Z)/20:2(11Z,14Z))		812.545	1	44.4117	0.0895784	1.52907
44.41_812.5446m/z	HMDB0009291		M+FA-H	C43H78NO8P	49.6	56.7	-0.173272	91.7024	100 - 48.1 - 12.9 - 2.52 - 0.392	http://nonlinear.com/redirect/outbound?p=hmdb&param=HMDB0009291	PE(20:2(11Z,14Z)/18:2(9Z,12Z))		812.545	1	44.4117	0.0895784	1.52907
44.41_812.5446m/z	HMDB0009322		M+FA-H	C43H78NO8P	49.6	56.7	-0.173272	91.7024	100 - 48.1 - 12.9 - 2.52 - 0.392	http://nonlinear.com/redirect/outbound?p=hmdb&param=HMDB0009322	PE(20:3(5Z,8Z,11Z)/18:1(11Z))		812.545	1	44.4117	0.0895784	1.52907
44.41_812.5446m/z	HMDB0009355		M+FA-H	C43H78NO8P	49.6	56.7	-0.173272	91.7024	100 - 48.1 - 12.9 - 2.52 - 0.392	http://nonlinear.com/redirect/outbound?p=hmdb&param=HMDB0009355	PE(20:3(8Z,11Z,14Z)/18:1(11Z))		812.545	1	44.4117	0.0895784	1.52907
44.41_812.5446m/z	HMDB0009164		M+FA-H	C43H78NO8P	49.6	56.7	-0.173272	91.7024	100 - 48.1 - 12.9 - 2.52 - 0.392	http://nonlinear.com/redirect/outbound?p=hmdb&param=HMDB0009164	PE(18:3(9Z,12Z,15Z)/20:1(11Z))		812.545	1	44.4117	0.0895784	1.52907
44.41_812.5446m/z	HMDB0009131		M+FA-H	C43H78NO8P	49.6	56.7	-0.173272	91.7024	100 - 48.1 - 12.9 - 2.52 - 0.392	http://nonlinear.com/redirect/outbound?p=hmdb&param=HMDB0009131	PE(18:3(6Z,9Z,12Z)/20:1(11Z))		812.545	1	44.4117	0.0895784	1.52907
44.41_812.5446m/z	HMDB0009356		M+FA-H	C43H78NO8P	49.6	56.7	-0.173272	91.7024	100 - 48.1 - 12.9 - 2.52 - 0.392	http://nonlinear.com/redirect/outbound?p=hmdb&param=HMDB0009356	PE(20:3(8Z,11Z,14Z)/18:1(9Z))		812.545	1	44.4117	0.0895784	1.52907
44.41_812.5446m/z	HMDB0009323		M+FA-H	C43H78NO8P	49.6	56.7	-0.173272	91.7024	100 - 48.1 - 12.9 - 2.52 - 0.392	http://nonlinear.com/redirect/outbound?p=hmdb&param=HMDB0009323	PE(20:3(5Z,8Z,11Z)/18:1(9Z))		812.545	1	44.4117	0.0895784	1.52907
44.41_812.5446m/z	HMDB0009196		M+FA-H	C43H78NO8P	49.6	56.7	-0.173272	91.7024	100 - 48.1 - 12.9 - 2.52 - 0.392	http://nonlinear.com/redirect/outbound?p=hmdb&param=HMDB0009196	PE(18:4(6Z,9Z,12Z,15Z)/20:0)		812.545	1	44.4117	0.0895784	1.52907
46.65_768.5544m/z	HMDB0009258		M-H	C43H80NO8P	47.7	56.6	-0.659886	82.9006	100 - 48.1 - 13 - 2.53 - 0.393	http://nonlinear.com/redirect/outbound?p=hmdb&param=HMDB0009258	PE(20:1(11Z)/18:2(9Z,12Z))		768.554	1	46.6478	0.508665	1.19094
46.65_768.5544m/z	HMDB0009098		M-H	C43H80NO8P	47.7	56.6	-0.659886	82.9006	100 - 48.1 - 13 - 2.53 - 0.393	http://nonlinear.com/redirect/outbound?p=hmdb&param=HMDB0009098	PE(18:2(9Z,12Z)/20:1(11Z))		768.554	1	46.6478	0.508665	1.19094
28.35_356.2345n	HMDB0060044		M-H, M+FA-H	C23H32O3	50.6	56.6	-1.94802	98.9729	100 - 25.4 - 3.7 - 0.395	http://nonlinear.com/redirect/outbound?p=hmdb&param=HMDB0060044	14-HDoHE	356.234	355.227	1	28.3479	0.212816	1.50319
30.92_614.3460m/z	HMDB0040684		M+FA-H	C37H47NO4	48.1	56.6	-4.80141	89.6745	100 - 41.1 - 9.04 - 1.4 - 0.171	http://nonlinear.com/redirect/outbound?p=hmdb&param=HMDB0040684	Janthitrem C		614.346	1	30.9183	9.27482e-06	2.12124
43.35_852.5745m/z	HMDB0008050		M+FA-H	C46H82NO8P	48	56.4	-1.83266	85.6194	100 - 51.4 - 14.6 - 2.97 - 0.48	http://nonlinear.com/redirect/outbound?p=hmdb&param=HMDB0008050	PC(18:0/20:5(5Z,8Z,11Z,14Z,17Z))		852.575	1	43.3492	0.469455	1.77982
43.35_852.5745m/z	HMDB0008115		M+FA-H	C46H82NO8P	48	56.4	-1.83266	85.6194	100 - 51.4 - 14.6 - 2.97 - 0.48	http://nonlinear.com/redirect/outbound?p=hmdb&param=HMDB0008115	PC(18:1(9Z)/20:4(8Z,11Z,14Z,17Z))		852.575	1	43.3492	0.469455	1.77982
43.35_852.5745m/z	HMDB0008082		M+FA-H	C46H82NO8P	48	56.4	-1.83266	85.6194	100 - 51.4 - 14.6 - 2.97 - 0.48	http://nonlinear.com/redirect/outbound?p=hmdb&param=HMDB0008082	PC(18:1(11Z)/20:4(8Z,11Z,14Z,17Z))		852.575	1	43.3492	0.469455	1.77982
43.35_852.5745m/z	HMDB0008081		M+FA-H	C46H82NO8P	48	56.4	-1.83266	85.6194	100 - 51.4 - 14.6 - 2.97 - 0.48	http://nonlinear.com/redirect/outbound?p=hmdb&param=HMDB0008081	PC(18:1(11Z)/20:4(5Z,8Z,11Z,14Z))		852.575	1	43.3492	0.469455	1.77982
43.35_852.5745m/z	HMDB0007990		M+FA-H	C46H82NO8P	48	56.4	-1.83266	85.6194	100 - 51.4 - 14.6 - 2.97 - 0.48	http://nonlinear.com/redirect/outbound?p=hmdb&param=HMDB0007990	PC(16:0/22:5(7Z,10Z,13Z,16Z,19Z))		852.575	1	43.3492	0.469455	1.77982
43.35_852.5745m/z	HMDB0008114		M+FA-H	C46H82NO8P	48	56.4	-1.83266	85.6194	100 - 51.4 - 14.6 - 2.97 - 0.48	http://nonlinear.com/redirect/outbound?p=hmdb&param=HMDB0008114	PC(18:1(9Z)/20:4(5Z,8Z,11Z,14Z))		852.575	1	43.3492	0.469455	1.77982
43.35_852.5745m/z	HMDB0007989		M+FA-H	C46H82NO8P	48	56.4	-1.83266	85.6194	100 - 51.4 - 14.6 - 2.97 - 0.48	http://nonlinear.com/redirect/outbound?p=hmdb&param=HMDB0007989	PC(16:0/22:5(4Z,7Z,10Z,13Z,16Z))		852.575	1	43.3492	0.469455	1.77982
43.35_852.5745m/z	HMDB0008306		M+FA-H	C46H82NO8P	48	56.4	-1.83266	85.6194	100 - 51.4 - 14.6 - 2.97 - 0.48	http://nonlinear.com/redirect/outbound?p=hmdb&param=HMDB0008306	PC(20:1(11Z)/18:4(6Z,9Z,12Z,15Z))		852.575	1	43.3492	0.469455	1.77982
43.35_852.5745m/z	HMDB0008139		M+FA-H	C46H82NO8P	48	56.4	-1.83266	85.6194	100 - 51.4 - 14.6 - 2.97 - 0.48	http://nonlinear.com/redirect/outbound?p=hmdb&param=HMDB0008139	PC(18:2(9Z,12Z)/20:3(5Z,8Z,11Z))		852.575	1	43.3492	0.469455	1.77982
43.35_852.5745m/z	HMDB0008021		M+FA-H	C46H82NO8P	48	56.4	-1.83266	85.6194	100 - 51.4 - 14.6 - 2.97 - 0.48	http://nonlinear.com/redirect/outbound?p=hmdb&param=HMDB0008021	PC(16:1(9Z)/22:4(7Z,10Z,13Z,16Z))		852.575	1	43.3492	0.469455	1.77982
43.35_852.5745m/z	HMDB0008338		M+FA-H	C46H82NO8P	48	56.4	-1.83266	85.6194	100 - 51.4 - 14.6 - 2.97 - 0.48	http://nonlinear.com/redirect/outbound?p=hmdb&param=HMDB0008338	PC(20:2(11Z,14Z)/18:3(9Z,12Z,15Z))		852.575	1	43.3492	0.469455	1.77982
43.35_852.5745m/z	HMDB0008146		M+FA-H	C46H82NO8P	48	56.4	-1.83266	85.6194	100 - 51.4 - 14.6 - 2.97 - 0.48	http://nonlinear.com/redirect/outbound?p=hmdb&param=HMDB0008146	PC(18:2(9Z,12Z)/20:3(8Z,11Z,14Z))		852.575	1	43.3492	0.469455	1.77982
43.35_852.5745m/z	HMDB0008337		M+FA-H	C46H82NO8P	48	56.4	-1.83266	85.6194	100 - 51.4 - 14.6 - 2.97 - 0.48	http://nonlinear.com/redirect/outbound?p=hmdb&param=HMDB0008337	PC(20:2(11Z,14Z)/18:3(6Z,9Z,12Z))		852.575	1	43.3492	0.469455	1.77982
43.35_852.5745m/z	HMDB0008369		M+FA-H	C46H82NO8P	48	56.4	-1.83266	85.6194	100 - 51.4 - 14.6 - 2.97 - 0.48	http://nonlinear.com/redirect/outbound?p=hmdb&param=HMDB0008369	PC(20:3(5Z,8Z,11Z)/18:2(9Z,12Z))		852.575	1	43.3492	0.469455	1.77982
43.35_852.5745m/z	HMDB0008402		M+FA-H	C46H82NO8P	48	56.4	-1.83266	85.6194	100 - 51.4 - 14.6 - 2.97 - 0.48	http://nonlinear.com/redirect/outbound?p=hmdb&param=HMDB0008402	PC(20:3(8Z,11Z,14Z)/18:2(9Z,12Z))		852.575	1	43.3492	0.469455	1.77982
43.35_852.5745m/z	HMDB0008177		M+FA-H	C46H82NO8P	48	56.4	-1.83266	85.6194	100 - 51.4 - 14.6 - 2.97 - 0.48	http://nonlinear.com/redirect/outbound?p=hmdb&param=HMDB0008177	PC(18:3(6Z,9Z,12Z)/20:2(11Z,14Z))		852.575	1	43.3492	0.469455	1.77982
43.35_852.5745m/z	HMDB0008210		M+FA-H	C46H82NO8P	48	56.4	-1.83266	85.6194	100 - 51.4 - 14.6 - 2.97 - 0.48	http://nonlinear.com/redirect/outbound?p=hmdb&param=HMDB0008210	PC(18:3(9Z,12Z,15Z)/20:2(11Z,14Z))		852.575	1	43.3492	0.469455	1.77982
43.35_852.5745m/z	HMDB0008627		M+FA-H	C46H82NO8P	48	56.4	-1.83266	85.6194	100 - 51.4 - 14.6 - 2.97 - 0.48	http://nonlinear.com/redirect/outbound?p=hmdb&param=HMDB0008627	PC(22:4(7Z,10Z,13Z,16Z)/16:1(9Z))		852.575	1	43.3492	0.469455	1.77982
43.35_852.5745m/z	HMDB0008432		M+FA-H	C46H82NO8P	48	56.4	-1.83266	85.6194	100 - 51.4 - 14.6 - 2.97 - 0.48	http://nonlinear.com/redirect/outbound?p=hmdb&param=HMDB0008432	PC(20:4(5Z,8Z,11Z,14Z)/18:1(11Z))		852.575	1	43.3492	0.469455	1.77982
43.35_852.5745m/z	HMDB0008242		M+FA-H	C46H82NO8P	48	56.4	-1.83266	85.6194	100 - 51.4 - 14.6 - 2.97 - 0.48	http://nonlinear.com/redirect/outbound?p=hmdb&param=HMDB0008242	PC(18:4(6Z,9Z,12Z,15Z)/20:1(11Z))		852.575	1	43.3492	0.469455	1.77982
43.35_852.5745m/z	HMDB0008466		M+FA-H	C46H82NO8P	48	56.4	-1.83266	85.6194	100 - 51.4 - 14.6 - 2.97 - 0.48	http://nonlinear.com/redirect/outbound?p=hmdb&param=HMDB0008466	PC(20:4(8Z,11Z,14Z,17Z)/18:1(9Z))		852.575	1	43.3492	0.469455	1.77982
43.35_852.5745m/z	HMDB0008465		M+FA-H	C46H82NO8P	48	56.4	-1.83266	85.6194	100 - 51.4 - 14.6 - 2.97 - 0.48	http://nonlinear.com/redirect/outbound?p=hmdb&param=HMDB0008465	PC(20:4(8Z,11Z,14Z,17Z)/18:1(11Z))		852.575	1	43.3492	0.469455	1.77982
43.35_852.5745m/z	HMDB0008433		M+FA-H	C46H82NO8P	48	56.4	-1.83266	85.6194	100 - 51.4 - 14.6 - 2.97 - 0.48	http://nonlinear.com/redirect/outbound?p=hmdb&param=HMDB0008433	PC(20:4(5Z,8Z,11Z,14Z)/18:1(9Z))		852.575	1	43.3492	0.469455	1.77982
43.35_852.5745m/z	HMDB0008659		M+FA-H	C46H82NO8P	48	56.4	-1.83266	85.6194	100 - 51.4 - 14.6 - 2.97 - 0.48	http://nonlinear.com/redirect/outbound?p=hmdb&param=HMDB0008659	PC(22:5(4Z,7Z,10Z,13Z,16Z)/16:0)		852.575	1	43.3492	0.469455	1.77982
43.35_852.5745m/z	HMDB0008497		M+FA-H	C46H82NO8P	48	56.4	-1.83266	85.6194	100 - 51.4 - 14.6 - 2.97 - 0.48	http://nonlinear.com/redirect/outbound?p=hmdb&param=HMDB0008497	PC(20:5(5Z,8Z,11Z,14Z,17Z)/18:0)		852.575	1	43.3492	0.469455	1.77982
43.35_852.5745m/z	HMDB0008692		M+FA-H	C46H82NO8P	48	56.4	-1.83266	85.6194	100 - 51.4 - 14.6 - 2.97 - 0.48	http://nonlinear.com/redirect/outbound?p=hmdb&param=HMDB0008692	PC(22:5(7Z,10Z,13Z,16Z,19Z)/16:0)		852.575	1	43.3492	0.469455	1.77982
47.87_816.5760m/z	HMDB0009032		M+FA-H	C43H82NO8P	50.4	56.3	0.00250721	95.5478	100 - 48.1 - 13 - 2.53 - 0.393	http://nonlinear.com/redirect/outbound?p=hmdb&param=HMDB0009032	PE(18:1(11Z)/20:1(11Z))		816.576	1	47.8717	0.00834216	1.55296
47.87_816.5760m/z	HMDB0009065		M+FA-H	C43H82NO8P	50.4	56.3	0.00250721	95.5478	100 - 48.1 - 13 - 2.53 - 0.393	http://nonlinear.com/redirect/outbound?p=hmdb&param=HMDB0009065	PE(18:1(9Z)/20:1(11Z))		816.576	1	47.8717	0.00834216	1.55296
47.87_816.5760m/z	HMDB0008942		M+FA-H	C43H82NO8P	50.3	56.1	0.00250721	95.5478	100 - 48.1 - 13 - 2.53 - 0.393	http://nonlinear.com/redirect/outbound?p=hmdb&param=HMDB0008942	PE(16:0/22:2(13Z,16Z))		816.576	1	47.8717	0.00834216	1.55296
53.21_908.6373m/z	HMDB0008544		M+FA-H	C50H90NO8P	45.6	56.1	-1.48322	73.4816	100 - 55.8 - 16.9 - 3.65 - 0.622	http://nonlinear.com/redirect/outbound?p=hmdb&param=HMDB0008544	PC(22:0/20:5(5Z,8Z,11Z,14Z,17Z))		908.637	1	53.2126	0.436837	1.56933
53.21_908.6373m/z	HMDB0008286		M+FA-H	C50H90NO8P	45.6	56.1	-1.48322	73.4816	100 - 55.8 - 16.9 - 3.65 - 0.622	http://nonlinear.com/redirect/outbound?p=hmdb&param=HMDB0008286	PC(20:0/22:5(4Z,7Z,10Z,13Z,16Z))		908.637	1	53.2126	0.436837	1.56933
53.21_908.6373m/z	HMDB0008287		M+FA-H	C50H90NO8P	45.6	56.1	-1.48322	73.4816	100 - 55.8 - 16.9 - 3.65 - 0.622	http://nonlinear.com/redirect/outbound?p=hmdb&param=HMDB0008287	PC(20:0/22:5(7Z,10Z,13Z,16Z,19Z))		908.637	1	53.2126	0.436837	1.56933
53.21_908.6373m/z	HMDB0008574		M+FA-H	C50H90NO8P	45.6	56.1	-1.48322	73.4816	100 - 55.8 - 16.9 - 3.65 - 0.622	http://nonlinear.com/redirect/outbound?p=hmdb&param=HMDB0008574	PC(22:1(13Z)/20:4(5Z,8Z,11Z,14Z))		908.637	1	53.2126	0.436837	1.56933
53.21_908.6373m/z	HMDB0008575		M+FA-H	C50H90NO8P	45.6	56.1	-1.48322	73.4816	100 - 55.8 - 16.9 - 3.65 - 0.622	http://nonlinear.com/redirect/outbound?p=hmdb&param=HMDB0008575	PC(22:1(13Z)/20:4(8Z,11Z,14Z,17Z))		908.637	1	53.2126	0.436837	1.56933
53.21_908.6373m/z	HMDB0008318		M+FA-H	C50H90NO8P	45.6	56.1	-1.48322	73.4816	100 - 55.8 - 16.9 - 3.65 - 0.622	http://nonlinear.com/redirect/outbound?p=hmdb&param=HMDB0008318	PC(20:1(11Z)/22:4(7Z,10Z,13Z,16Z))		908.637	1	53.2126	0.436837	1.56933
53.21_908.6373m/z	HMDB0008799		M+FA-H	C50H90NO8P	45.6	56.1	-1.48322	73.4816	100 - 55.8 - 16.9 - 3.65 - 0.622	http://nonlinear.com/redirect/outbound?p=hmdb&param=HMDB0008799	PC(24:1(15Z)/18:4(6Z,9Z,12Z,15Z))		908.637	1	53.2126	0.436837	1.56933
53.21_908.6373m/z	HMDB0008606		M+FA-H	C50H90NO8P	45.6	56.1	-1.48322	73.4816	100 - 55.8 - 16.9 - 3.65 - 0.622	http://nonlinear.com/redirect/outbound?p=hmdb&param=HMDB0008606	PC(22:2(13Z,16Z)/20:3(8Z,11Z,14Z))		908.637	1	53.2126	0.436837	1.56933
53.21_908.6373m/z	HMDB0008605		M+FA-H	C50H90NO8P	45.6	56.1	-1.48322	73.4816	100 - 55.8 - 16.9 - 3.65 - 0.622	http://nonlinear.com/redirect/outbound?p=hmdb&param=HMDB0008605	PC(22:2(13Z,16Z)/20:3(5Z,8Z,11Z))		908.637	1	53.2126	0.436837	1.56933
53.21_908.6373m/z	HMDB0008415		M+FA-H	C50H90NO8P	45.6	56.1	-1.48322	73.4816	100 - 55.8 - 16.9 - 3.65 - 0.622	http://nonlinear.com/redirect/outbound?p=hmdb&param=HMDB0008415	PC(20:3(8Z,11Z,14Z)/22:2(13Z,16Z))		908.637	1	53.2126	0.436837	1.56933
53.21_908.6373m/z	HMDB0008383		M+FA-H	C50H90NO8P	45.6	56.1	-1.48322	73.4816	100 - 55.8 - 16.9 - 3.65 - 0.622	http://nonlinear.com/redirect/outbound?p=hmdb&param=HMDB0008383	PC(20:3(5Z,8Z,11Z)/22:2(13Z,16Z))		908.637	1	53.2126	0.436837	1.56933
53.21_908.6373m/z	HMDB0008447		M+FA-H	C50H90NO8P	45.6	56.1	-1.48322	73.4816	100 - 55.8 - 16.9 - 3.65 - 0.622	http://nonlinear.com/redirect/outbound?p=hmdb&param=HMDB0008447	PC(20:4(5Z,8Z,11Z,14Z)/22:1(13Z))		908.637	1	53.2126	0.436837	1.56933
53.21_908.6373m/z	HMDB0008636		M+FA-H	C50H90NO8P	45.6	56.1	-1.48322	73.4816	100 - 55.8 - 16.9 - 3.65 - 0.622	http://nonlinear.com/redirect/outbound?p=hmdb&param=HMDB0008636	PC(22:4(7Z,10Z,13Z,16Z)/20:1(11Z))		908.637	1	53.2126	0.436837	1.56933
53.21_908.6373m/z	HMDB0008257		M+FA-H	C50H90NO8P	45.6	56.1	-1.48322	73.4816	100 - 55.8 - 16.9 - 3.65 - 0.622	http://nonlinear.com/redirect/outbound?p=hmdb&param=HMDB0008257	PC(18:4(6Z,9Z,12Z,15Z)/24:1(15Z))		908.637	1	53.2126	0.436837	1.56933
53.21_908.6373m/z	HMDB0008480		M+FA-H	C50H90NO8P	45.6	56.1	-1.48322	73.4816	100 - 55.8 - 16.9 - 3.65 - 0.622	http://nonlinear.com/redirect/outbound?p=hmdb&param=HMDB0008480	PC(20:4(8Z,11Z,14Z,17Z)/22:1(13Z))		908.637	1	53.2126	0.436837	1.56933
53.21_908.6373m/z	HMDB0008668		M+FA-H	C50H90NO8P	45.6	56.1	-1.48322	73.4816	100 - 55.8 - 16.9 - 3.65 - 0.622	http://nonlinear.com/redirect/outbound?p=hmdb&param=HMDB0008668	PC(22:5(4Z,7Z,10Z,13Z,16Z)/20:0)		908.637	1	53.2126	0.436837	1.56933
53.21_908.6373m/z	HMDB0008701		M+FA-H	C50H90NO8P	45.6	56.1	-1.48322	73.4816	100 - 55.8 - 16.9 - 3.65 - 0.622	http://nonlinear.com/redirect/outbound?p=hmdb&param=HMDB0008701	PC(22:5(7Z,10Z,13Z,16Z,19Z)/20:0)		908.637	1	53.2126	0.436837	1.56933
53.21_908.6373m/z	HMDB0008512		M+FA-H	C50H90NO8P	45.6	56.1	-1.48322	73.4816	100 - 55.8 - 16.9 - 3.65 - 0.622	http://nonlinear.com/redirect/outbound?p=hmdb&param=HMDB0008512	PC(20:5(5Z,8Z,11Z,14Z,17Z)/22:0)		908.637	1	53.2126	0.436837	1.56933
48.84_814.5954m/z	HMDB0039527		M+FA-H	C44H84NO7P	47.1	56.1	-1.69167	81.4324	100 - 49.2 - 13.3 - 2.57 - 0.393	http://nonlinear.com/redirect/outbound?p=hmdb&param=HMDB0039527	1-O-Hexadecyl-2-O-dihomogammalinolenoylglycero-3-phosphocholine		814.595	1	48.8407	0.000211511	2.14563
48.84_814.5954m/z	HMDB0008095		M+FA-H	C44H84NO7P	47.1	56.1	-1.69167	81.4324	100 - 49.2 - 13.3 - 2.57 - 0.393	http://nonlinear.com/redirect/outbound?p=hmdb&param=HMDB0008095	PC(18:1(11Z)/P-18:1(11Z))		814.595	1	48.8407	0.000211511	2.14563
48.84_814.5954m/z	HMDB0008096		M+FA-H	C44H84NO7P	47.1	56.1	-1.69167	81.4324	100 - 49.2 - 13.3 - 2.57 - 0.393	http://nonlinear.com/redirect/outbound?p=hmdb&param=HMDB0008096	PC(18:1(11Z)/P-18:1(9Z))		814.595	1	48.8407	0.000211511	2.14563
48.84_814.5954m/z	HMDB0008128		M+FA-H	C44H84NO7P	47.1	56.1	-1.69167	81.4324	100 - 49.2 - 13.3 - 2.57 - 0.393	http://nonlinear.com/redirect/outbound?p=hmdb&param=HMDB0008128	PC(18:1(9Z)/P-18:1(11Z))		814.595	1	48.8407	0.000211511	2.14563
48.84_814.5954m/z	HMDB0008129		M+FA-H	C44H84NO7P	47.1	56.1	-1.69167	81.4324	100 - 49.2 - 13.3 - 2.57 - 0.393	http://nonlinear.com/redirect/outbound?p=hmdb&param=HMDB0008129	PC(18:1(9Z)/P-18:1(9Z))		814.595	1	48.8407	0.000211511	2.14563
48.84_814.5954m/z	HMDB0011275		M+FA-H	C44H84NO7P	47.1	56.1	-1.69167	81.4324	100 - 49.2 - 13.3 - 2.57 - 0.393	http://nonlinear.com/redirect/outbound?p=hmdb&param=HMDB0011275	PC(P-18:1(11Z)/18:1(11Z))		814.595	1	48.8407	0.000211511	2.14563
48.84_814.5954m/z	HMDB0011276		M+FA-H	C44H84NO7P	47.1	56.1	-1.69167	81.4324	100 - 49.2 - 13.3 - 2.57 - 0.393	http://nonlinear.com/redirect/outbound?p=hmdb&param=HMDB0011276	PC(P-18:1(11Z)/18:1(9Z))		814.595	1	48.8407	0.000211511	2.14563
48.84_814.5954m/z	HMDB0011309		M+FA-H	C44H84NO7P	47.1	56.1	-1.69167	81.4324	100 - 49.2 - 13.3 - 2.57 - 0.393	http://nonlinear.com/redirect/outbound?p=hmdb&param=HMDB0011309	PC(P-18:1(9Z)/18:1(9Z))		814.595	1	48.8407	0.000211511	2.14563
48.84_814.5954m/z	HMDB0011308		M+FA-H	C44H84NO7P	47.1	56.1	-1.69167	81.4324	100 - 49.2 - 13.3 - 2.57 - 0.393	http://nonlinear.com/redirect/outbound?p=hmdb&param=HMDB0011308	PC(P-18:1(9Z)/18:1(11Z))		814.595	1	48.8407	0.000211511	2.14563
53.03_882.6209m/z	HMDB0011201		M+FA-H	C48H88NO8P	47.2	56.1	-2.44655	82.84	100 - 53.6 - 15.7 - 3.3 - 0.548	http://nonlinear.com/redirect/outbound?p=hmdb&param=HMDB0011201	PC(20:3(8Z,11Z,14Z)/20:1(11Z))		882.621	1	53.0266	0.0819235	1.66448
53.03_882.6209m/z	HMDB0008310		M+FA-H	C48H88NO8P	47.2	56.1	-2.44655	82.84	100 - 53.6 - 15.7 - 3.3 - 0.548	http://nonlinear.com/redirect/outbound?p=hmdb&param=HMDB0008310	PC(20:1(11Z)/20:3(5Z,8Z,11Z))		882.621	1	53.0266	0.0819235	1.66448
53.03_882.6209m/z	HMDB0008311		M+FA-H	C48H88NO8P	47.2	56.1	-2.44655	82.84	100 - 53.6 - 15.7 - 3.3 - 0.548	http://nonlinear.com/redirect/outbound?p=hmdb&param=HMDB0008311	PC(20:1(11Z)/20:3(8Z,11Z,14Z))		882.621	1	53.0266	0.0819235	1.66448
53.03_882.6209m/z	HMDB0008374		M+FA-H	C48H88NO8P	47.2	56.1	-2.44655	82.84	100 - 53.6 - 15.7 - 3.3 - 0.548	http://nonlinear.com/redirect/outbound?p=hmdb&param=HMDB0008374	PC(20:3(5Z,8Z,11Z)/20:1(11Z))		882.621	1	53.0266	0.0819235	1.66448
36.09_568.3620m/z	HMDB0010384		M+FA-H	C26H54NO7P	50.7	56	0.00654502	97.3292	100 - 29.4 - 5.6 - 0.801	http://nonlinear.com/redirect/outbound?p=hmdb&param=HMDB0010384	LysoPC(18:0)		568.362	1	36.0902	1.13986e-05	1.29534
47.87_816.5760m/z	HMDB0009518		M+FA-H	C43H82NO8P	50.3	56	0.00250721	95.5478	100 - 48.1 - 13 - 2.53 - 0.393	http://nonlinear.com/redirect/outbound?p=hmdb&param=HMDB0009518	PE(22:1(13Z)/16:1(9Z))		816.576	1	47.8717	0.00834216	1.55296
47.87_816.5760m/z	HMDB0009746		M+FA-H	C43H82NO8P	50.3	56	0.00250721	95.5478	100 - 48.1 - 13 - 2.53 - 0.393	http://nonlinear.com/redirect/outbound?p=hmdb&param=HMDB0009746	PE(24:1(15Z)/14:1(9Z))		816.576	1	47.8717	0.00834216	1.55296
47.87_816.5760m/z	HMDB0009000		M+FA-H	C43H82NO8P	50.3	56	0.00250721	95.5478	100 - 48.1 - 13 - 2.53 - 0.393	http://nonlinear.com/redirect/outbound?p=hmdb&param=HMDB0009000	PE(18:0/20:2(11Z,14Z))		816.576	1	47.8717	0.00834216	1.55296
47.87_816.5760m/z	HMDB0009225		M+FA-H	C43H82NO8P	50.3	56	0.00250721	95.5478	100 - 48.1 - 13 - 2.53 - 0.393	http://nonlinear.com/redirect/outbound?p=hmdb&param=HMDB0009225	PE(20:0/18:2(9Z,12Z))		816.576	1	47.8717	0.00834216	1.55296
47.87_816.5760m/z	HMDB0009257		M+FA-H	C43H82NO8P	50.3	56	0.00250721	95.5478	100 - 48.1 - 13 - 2.53 - 0.393	http://nonlinear.com/redirect/outbound?p=hmdb&param=HMDB0009257	PE(20:1(11Z)/18:1(9Z))		816.576	1	47.8717	0.00834216	1.55296
47.87_816.5760m/z	HMDB0009256		M+FA-H	C43H82NO8P	50.3	56	0.00250721	95.5478	100 - 48.1 - 13 - 2.53 - 0.393	http://nonlinear.com/redirect/outbound?p=hmdb&param=HMDB0009256	PE(20:1(11Z)/18:1(11Z))		816.576	1	47.8717	0.00834216	1.55296
47.87_816.5760m/z	HMDB0008882		M+FA-H	C43H82NO8P	50.3	56	0.00250721	95.5478	100 - 48.1 - 13 - 2.53 - 0.393	http://nonlinear.com/redirect/outbound?p=hmdb&param=HMDB0008882	PE(14:1(9Z)/24:1(15Z))		816.576	1	47.8717	0.00834216	1.55296
47.87_816.5760m/z	HMDB0008974		M+FA-H	C43H82NO8P	50.3	56	0.00250721	95.5478	100 - 48.1 - 13 - 2.53 - 0.393	http://nonlinear.com/redirect/outbound?p=hmdb&param=HMDB0008974	PE(16:1(9Z)/22:1(13Z))		816.576	1	47.8717	0.00834216	1.55296
47.87_816.5760m/z	HMDB0009288		M+FA-H	C43H82NO8P	50.3	56	0.00250721	95.5478	100 - 48.1 - 13 - 2.53 - 0.393	http://nonlinear.com/redirect/outbound?p=hmdb&param=HMDB0009288	PE(20:2(11Z,14Z)/18:0)		816.576	1	47.8717	0.00834216	1.55296
47.87_816.5760m/z	HMDB0009097		M+FA-H	C43H82NO8P	50.3	56	0.00250721	95.5478	100 - 48.1 - 13 - 2.53 - 0.393	http://nonlinear.com/redirect/outbound?p=hmdb&param=HMDB0009097	PE(18:2(9Z,12Z)/20:0)		816.576	1	47.8717	0.00834216	1.55296
27.92_269.2120m/z	HMDB0037798		M-H2O-H	C16H32O4	49.9	56	-0.930113	94.4989	100 - 17.8 - 2.32 - 0.225	http://nonlinear.com/redirect/outbound?p=hmdb&param=HMDB0037798	(S)-10,16-Dihydroxyhexadecanoic acid		269.212	1	27.9179	0.00933992	1.95802
36.09_568.3620m/z	HMDB0011128		M+FA-H	C26H54NO7P	50.6	55.9	0.00654502	97.3292	100 - 29.4 - 5.6 - 0.801	http://nonlinear.com/redirect/outbound?p=hmdb&param=HMDB0011128	LysoPC(0:0/18:0)		568.362	1	36.0902	1.13986e-05	1.29534
50.07_762.5640m/z	HMDB0011206		M+FA-H	C40H80NO7P	48.4	55.9	-1.99241	88.5136	100 - 44.8 - 11.2 - 2.04 - 0.295	http://nonlinear.com/redirect/outbound?p=hmdb&param=HMDB0011206	PC(P-16:0/16:0)		762.564	1	50.0664	0.849174	1.30435
53.03_882.6209m/z	HMDB0008536		M+FA-H	C48H88NO8P	47.2	55.9	-2.44655	82.84	100 - 53.6 - 15.7 - 3.3 - 0.548	http://nonlinear.com/redirect/outbound?p=hmdb&param=HMDB0008536	PC(22:0/18:4(6Z,9Z,12Z,15Z))		882.621	1	53.0266	0.0819235	1.66448
53.03_882.6209m/z	HMDB0008567		M+FA-H	C48H88NO8P	47.2	55.9	-2.44655	82.84	100 - 53.6 - 15.7 - 3.3 - 0.548	http://nonlinear.com/redirect/outbound?p=hmdb&param=HMDB0008567	PC(22:1(13Z)/18:3(9Z,12Z,15Z))		882.621	1	53.0266	0.0819235	1.66448
53.03_882.6209m/z	HMDB0008566		M+FA-H	C48H88NO8P	47.2	55.9	-2.44655	82.84	100 - 53.6 - 15.7 - 3.3 - 0.548	http://nonlinear.com/redirect/outbound?p=hmdb&param=HMDB0008566	PC(22:1(13Z)/18:3(6Z,9Z,12Z))		882.621	1	53.0266	0.0819235	1.66448
53.03_882.6209m/z	HMDB0008152		M+FA-H	C48H88NO8P	47.2	55.9	-2.44655	82.84	100 - 53.6 - 15.7 - 3.3 - 0.548	http://nonlinear.com/redirect/outbound?p=hmdb&param=HMDB0008152	PC(18:2(9Z,12Z)/22:2(13Z,16Z))		882.621	1	53.0266	0.0819235	1.66448
53.03_882.6209m/z	HMDB0008598		M+FA-H	C48H88NO8P	47.2	55.9	-2.44655	82.84	100 - 53.6 - 15.7 - 3.3 - 0.548	http://nonlinear.com/redirect/outbound?p=hmdb&param=HMDB0008598	PC(22:2(13Z,16Z)/18:2(9Z,12Z))		882.621	1	53.0266	0.0819235	1.66448
53.03_882.6209m/z	HMDB0008342		M+FA-H	C48H88NO8P	47.2	55.9	-2.44655	82.84	100 - 53.6 - 15.7 - 3.3 - 0.548	http://nonlinear.com/redirect/outbound?p=hmdb&param=HMDB0008342	PC(20:2(11Z,14Z)/20:2(11Z,14Z))		882.621	1	53.0266	0.0819235	1.66448
53.03_882.6209m/z	HMDB0008184		M+FA-H	C48H88NO8P	47.2	55.9	-2.44655	82.84	100 - 53.6 - 15.7 - 3.3 - 0.548	http://nonlinear.com/redirect/outbound?p=hmdb&param=HMDB0008184	PC(18:3(6Z,9Z,12Z)/22:1(13Z))		882.621	1	53.0266	0.0819235	1.66448
53.03_882.6209m/z	HMDB0008217		M+FA-H	C48H88NO8P	47.2	55.9	-2.44655	82.84	100 - 53.6 - 15.7 - 3.3 - 0.548	http://nonlinear.com/redirect/outbound?p=hmdb&param=HMDB0008217	PC(18:3(9Z,12Z,15Z)/22:1(13Z))		882.621	1	53.0266	0.0819235	1.66448
53.03_882.6209m/z	HMDB0008249		M+FA-H	C48H88NO8P	47.2	55.9	-2.44655	82.84	100 - 53.6 - 15.7 - 3.3 - 0.548	http://nonlinear.com/redirect/outbound?p=hmdb&param=HMDB0008249	PC(18:4(6Z,9Z,12Z,15Z)/22:0)		882.621	1	53.0266	0.0819235	1.66448
45.65_876.5752m/z	HMDB0008090		M+FA-H	C48H82NO8P	49	55.8	-0.945698	90.1975	100 - 53.5 - 15.7 - 3.29 - 0.546	http://nonlinear.com/redirect/outbound?p=hmdb&param=HMDB0008090	PC(18:1(11Z)/22:6(4Z,7Z,10Z,13Z,16Z,19Z))		876.575	1	45.6485	4.45408e-06	1.84794
45.65_876.5752m/z	HMDB0008123		M+FA-H	C48H82NO8P	49	55.8	-0.945698	90.1975	100 - 53.5 - 15.7 - 3.29 - 0.546	http://nonlinear.com/redirect/outbound?p=hmdb&param=HMDB0008123	PC(18:1(9Z)/22:6(4Z,7Z,10Z,13Z,16Z,19Z))		876.575	1	45.6485	4.45408e-06	1.84794
45.65_876.5752m/z	HMDB0008729		M+FA-H	C48H82NO8P	49	55.8	-0.945698	90.1975	100 - 53.5 - 15.7 - 3.29 - 0.546	http://nonlinear.com/redirect/outbound?p=hmdb&param=HMDB0008729	PC(22:6(4Z,7Z,10Z,13Z,16Z,19Z)/18:1(9Z))		876.575	1	45.6485	4.45408e-06	1.84794
45.65_876.5752m/z	HMDB0008728		M+FA-H	C48H82NO8P	49	55.8	-0.945698	90.1975	100 - 53.5 - 15.7 - 3.29 - 0.546	http://nonlinear.com/redirect/outbound?p=hmdb&param=HMDB0008728	PC(22:6(4Z,7Z,10Z,13Z,16Z,19Z)/18:1(11Z))		876.575	1	45.6485	4.45408e-06	1.84794
28.86_612.3291m/z	HMDB0010404		M+FA-H	C30H50NO7P	49.9	55.7	-2.80542	97.1469	100 - 33.7 - 6.93 - 1.06 - 0.132	http://nonlinear.com/redirect/outbound?p=hmdb&param=HMDB0010404	LysoPC(22:6(4Z,7Z,10Z,13Z,16Z,19Z))		612.329	1	28.8552	1.42626e-05	1.57763
43.33_786.5283m/z	HMDB0007941		M+FA-H	C41H76NO8P	43.5	55.6	-1.0126	62.9195	100 - 45.9 - 11.9 - 2.26 - 0.341	http://nonlinear.com/redirect/outbound?p=hmdb&param=HMDB0007941	PC(15:0/18:3(6Z,9Z,12Z))		786.528	1	43.3337	0.492878	1.88468
43.33_786.5283m/z	HMDB0007942		M+FA-H	C41H76NO8P	43.5	55.6	-1.0126	62.9195	100 - 45.9 - 11.9 - 2.26 - 0.341	http://nonlinear.com/redirect/outbound?p=hmdb&param=HMDB0007942	PC(15:0/18:3(9Z,12Z,15Z))		786.528	1	43.3337	0.492878	1.88468
43.33_786.5283m/z	HMDB0008165		M+FA-H	C41H76NO8P	43.5	55.6	-1.0126	62.9195	100 - 45.9 - 11.9 - 2.26 - 0.341	http://nonlinear.com/redirect/outbound?p=hmdb&param=HMDB0008165	PC(18:3(6Z,9Z,12Z)/15:0)		786.528	1	43.3337	0.492878	1.88468
43.33_786.5283m/z	HMDB0008198		M+FA-H	C41H76NO8P	43.5	55.6	-1.0126	62.9195	100 - 45.9 - 11.9 - 2.26 - 0.341	http://nonlinear.com/redirect/outbound?p=hmdb&param=HMDB0008198	PC(18:3(9Z,12Z,15Z)/15:0)		786.528	1	43.3337	0.492878	1.88468
28.18_538.3140m/z	HMDB0010383		M+FA-H	C24H48NO7P	50.1	55.6	-2.20688	97.424	100 - 27.1 - 4.98 - 0.686	http://nonlinear.com/redirect/outbound?p=hmdb&param=HMDB0010383	LysoPC(16:1(9Z))		538.314	1	28.1795	1.97666e-06	2.022
46.65_768.5544m/z	HMDB0009066		M-H	C43H80NO8P	47.5	55.5	-0.659886	82.9006	100 - 48.1 - 13 - 2.53 - 0.393	http://nonlinear.com/redirect/outbound?p=hmdb&param=HMDB0009066	PE(18:1(9Z)/20:2(11Z,14Z))		768.554	1	46.6478	0.508665	1.19094
46.65_768.5544m/z	HMDB0009033		M-H	C43H80NO8P	47.5	55.5	-0.659886	82.9006	100 - 48.1 - 13 - 2.53 - 0.393	http://nonlinear.com/redirect/outbound?p=hmdb&param=HMDB0009033	PE(18:1(11Z)/20:2(11Z,14Z))		768.554	1	46.6478	0.508665	1.19094
46.65_768.5544m/z	HMDB0009289		M-H	C43H80NO8P	47.5	55.5	-0.659886	82.9006	100 - 48.1 - 13 - 2.53 - 0.393	http://nonlinear.com/redirect/outbound?p=hmdb&param=HMDB0009289	PE(20:2(11Z,14Z)/18:1(11Z))		768.554	1	46.6478	0.508665	1.19094
46.65_768.5544m/z	HMDB0009290		M-H	C43H80NO8P	47.5	55.5	-0.659886	82.9006	100 - 48.1 - 13 - 2.53 - 0.393	http://nonlinear.com/redirect/outbound?p=hmdb&param=HMDB0009290	PE(20:2(11Z,14Z)/18:1(9Z))		768.554	1	46.6478	0.508665	1.19094
43.33_786.5283m/z	HMDB0008936		M+FA-H	C41H76NO8P	43.4	55.5	-1.0126	62.9195	100 - 45.9 - 11.9 - 2.26 - 0.341	http://nonlinear.com/redirect/outbound?p=hmdb&param=HMDB0008936	PE(16:0/20:3(8Z,11Z,14Z))		786.528	1	43.3337	0.492878	1.88468
43.33_786.5283m/z	HMDB0008935		M+FA-H	C41H76NO8P	43.4	55.5	-1.0126	62.9195	100 - 45.9 - 11.9 - 2.26 - 0.341	http://nonlinear.com/redirect/outbound?p=hmdb&param=HMDB0008935	PE(16:0/20:3(5Z,8Z,11Z))		786.528	1	43.3337	0.492878	1.88468
43.33_786.5283m/z	HMDB0008995		M+FA-H	C41H76NO8P	43.4	55.5	-1.0126	62.9195	100 - 45.9 - 11.9 - 2.26 - 0.341	http://nonlinear.com/redirect/outbound?p=hmdb&param=HMDB0008995	PE(18:0/18:3(6Z,9Z,12Z))		786.528	1	43.3337	0.492878	1.88468
43.33_786.5283m/z	HMDB0009060		M+FA-H	C41H76NO8P	43.4	55.5	-1.0126	62.9195	100 - 45.9 - 11.9 - 2.26 - 0.341	http://nonlinear.com/redirect/outbound?p=hmdb&param=HMDB0009060	PE(18:1(9Z)/18:2(9Z,12Z))		786.528	1	43.3337	0.492878	1.88468
43.33_786.5283m/z	HMDB0009027		M+FA-H	C41H76NO8P	43.4	55.5	-1.0126	62.9195	100 - 45.9 - 11.9 - 2.26 - 0.341	http://nonlinear.com/redirect/outbound?p=hmdb&param=HMDB0009027	PE(18:1(11Z)/18:2(9Z,12Z))		786.528	1	43.3337	0.492878	1.88468
43.33_786.5283m/z	HMDB0008967		M+FA-H	C41H76NO8P	43.4	55.5	-1.0126	62.9195	100 - 45.9 - 11.9 - 2.26 - 0.341	http://nonlinear.com/redirect/outbound?p=hmdb&param=HMDB0008967	PE(16:1(9Z)/20:2(11Z,14Z))		786.528	1	43.3337	0.492878	1.88468
43.33_786.5283m/z	HMDB0008996		M+FA-H	C41H76NO8P	43.4	55.5	-1.0126	62.9195	100 - 45.9 - 11.9 - 2.26 - 0.341	http://nonlinear.com/redirect/outbound?p=hmdb&param=HMDB0008996	PE(18:0/18:3(9Z,12Z,15Z))		786.528	1	43.3337	0.492878	1.88468
43.33_786.5283m/z	HMDB0008876		M+FA-H	C41H76NO8P	43.4	55.5	-1.0126	62.9195	100 - 45.9 - 11.9 - 2.26 - 0.341	http://nonlinear.com/redirect/outbound?p=hmdb&param=HMDB0008876	PE(14:1(9Z)/22:2(13Z,16Z))		786.528	1	43.3337	0.492878	1.88468
43.33_786.5283m/z	HMDB0009287		M+FA-H	C41H76NO8P	43.4	55.5	-1.0126	62.9195	100 - 45.9 - 11.9 - 2.26 - 0.341	http://nonlinear.com/redirect/outbound?p=hmdb&param=HMDB0009287	PE(20:2(11Z,14Z)/16:1(9Z))		786.528	1	43.3337	0.492878	1.88468
43.33_786.5283m/z	HMDB0009548		M+FA-H	C41H76NO8P	43.4	55.5	-1.0126	62.9195	100 - 45.9 - 11.9 - 2.26 - 0.341	http://nonlinear.com/redirect/outbound?p=hmdb&param=HMDB0009548	PE(22:2(13Z,16Z)/14:1(9Z))		786.528	1	43.3337	0.492878	1.88468
43.33_786.5283m/z	HMDB0009091		M+FA-H	C41H76NO8P	43.4	55.5	-1.0126	62.9195	100 - 45.9 - 11.9 - 2.26 - 0.341	http://nonlinear.com/redirect/outbound?p=hmdb&param=HMDB0009091	PE(18:2(9Z,12Z)/18:1(11Z))		786.528	1	43.3337	0.492878	1.88468
43.33_786.5283m/z	HMDB0009092		M+FA-H	C41H76NO8P	43.4	55.5	-1.0126	62.9195	100 - 45.9 - 11.9 - 2.26 - 0.341	http://nonlinear.com/redirect/outbound?p=hmdb&param=HMDB0009092	PE(18:2(9Z,12Z)/18:1(9Z))		786.528	1	43.3337	0.492878	1.88468
43.33_786.5283m/z	HMDB0009156		M+FA-H	C41H76NO8P	43.4	55.5	-1.0126	62.9195	100 - 45.9 - 11.9 - 2.26 - 0.341	http://nonlinear.com/redirect/outbound?p=hmdb&param=HMDB0009156	PE(18:3(9Z,12Z,15Z)/18:0)		786.528	1	43.3337	0.492878	1.88468
43.33_786.5283m/z	HMDB0009352		M+FA-H	C41H76NO8P	43.4	55.5	-1.0126	62.9195	100 - 45.9 - 11.9 - 2.26 - 0.341	http://nonlinear.com/redirect/outbound?p=hmdb&param=HMDB0009352	PE(20:3(8Z,11Z,14Z)/16:0)		786.528	1	43.3337	0.492878	1.88468
43.33_786.5283m/z	HMDB0009123		M+FA-H	C41H76NO8P	43.4	55.5	-1.0126	62.9195	100 - 45.9 - 11.9 - 2.26 - 0.341	http://nonlinear.com/redirect/outbound?p=hmdb&param=HMDB0009123	PE(18:3(6Z,9Z,12Z)/18:0)		786.528	1	43.3337	0.492878	1.88468
43.33_786.5283m/z	HMDB0009319		M+FA-H	C41H76NO8P	43.4	55.5	-1.0126	62.9195	100 - 45.9 - 11.9 - 2.26 - 0.341	http://nonlinear.com/redirect/outbound?p=hmdb&param=HMDB0009319	PE(20:3(5Z,8Z,11Z)/16:0)		786.528	1	43.3337	0.492878	1.88468
22.84_425.1022m/z	HMDB0015541		M+FA-H	C17H20N2O6S	48.9	55.4	-0.674577	89.798	100 - 20.4 - 7.72 - 1.26 - 0.195	http://nonlinear.com/redirect/outbound?p=hmdb&param=HMDB0015541	Meticillin		425.102	1	22.8351	0.00444341	1.21359
50.75_818.5907m/z	HMDB0009713		M+FA-H	C43H84NO8P	49.6	55.4	-1.28207	94.1764	100 - 48.1 - 13 - 2.53 - 0.394	http://nonlinear.com/redirect/outbound?p=hmdb&param=HMDB0009713	PE(24:0/14:1(9Z))		818.591	1	50.7459	0.253666	1.30902
50.75_818.5907m/z	HMDB0009485		M+FA-H	C43H84NO8P	49.6	55.4	-1.28207	94.1764	100 - 48.1 - 13 - 2.53 - 0.394	http://nonlinear.com/redirect/outbound?p=hmdb&param=HMDB0009485	PE(22:0/16:1(9Z))		818.591	1	50.7459	0.253666	1.30902
50.75_818.5907m/z	HMDB0008973		M+FA-H	C43H84NO8P	49.6	55.4	-1.28207	94.1764	100 - 48.1 - 13 - 2.53 - 0.394	http://nonlinear.com/redirect/outbound?p=hmdb&param=HMDB0008973	PE(16:1(9Z)/22:0)		818.591	1	50.7459	0.253666	1.30902
50.75_818.5907m/z	HMDB0008881		M+FA-H	C43H84NO8P	49.6	55.4	-1.28207	94.1764	100 - 48.1 - 13 - 2.53 - 0.394	http://nonlinear.com/redirect/outbound?p=hmdb&param=HMDB0008881	PE(14:1(9Z)/24:0)		818.591	1	50.7459	0.253666	1.30902
47.87_816.5760m/z	HMDB0009550		M+FA-H	C43H82NO8P	50.2	55.3	0.00250721	95.5478	100 - 48.1 - 13 - 2.53 - 0.393	http://nonlinear.com/redirect/outbound?p=hmdb&param=HMDB0009550	PE(22:2(13Z,16Z)/16:0)		816.576	1	47.8717	0.00834216	1.55296
24.73_285.2069m/z	HMDB0029765		M+FA-H	C15H28O2	50.4	55.3	-1.01594	97.9616	100 - 16.6 - 1.7 - 0.131	http://nonlinear.com/redirect/outbound?p=hmdb&param=HMDB0029765	9-Pentadecenoic acid		285.207	1	24.7274	0.0236877	1.39519
24.73_285.2069m/z	HMDB0039715		M+FA-H	C15H28O2	50.4	55.3	-1.01594	97.9616	100 - 16.6 - 1.7 - 0.131	http://nonlinear.com/redirect/outbound?p=hmdb&param=HMDB0039715	Auberganol		285.207	1	24.7274	0.0236877	1.39519
4.61_182.0577n	HMDB0004061		M-H2O-H, M-H	C9H10O4	49.4	55.2	-1.05787	93.2553	100 - 10 - 1.27	http://nonlinear.com/redirect/outbound?p=hmdb&param=HMDB0004061	3-Methoxy-4-hydroxyphenylglycolaldehyde	182.058	181.05	1	4.60613	0.202332	1.27908
43.47_774.5284m/z	HMDB0007874		M+FA-H	C40H76NO8P	48.3	55	-0.896851	87.5304	100 - 44.8 - 11.4 - 2.13 - 0.318	http://nonlinear.com/redirect/outbound?p=hmdb&param=HMDB0007874	PC(14:0/18:2(9Z,12Z))		774.528	1	43.4734	0.015255	1.93417
43.47_774.5284m/z	HMDB0008130		M+FA-H	C40H76NO8P	48.3	55	-0.896851	87.5304	100 - 44.8 - 11.4 - 2.13 - 0.318	http://nonlinear.com/redirect/outbound?p=hmdb&param=HMDB0008130	PC(18:2(9Z,12Z)/14:0)		774.528	1	43.4734	0.015255	1.93417
27.92_269.2120m/z	HMDB0032218		M+FA-H	C15H28O	50	55	-1.19569	96.3322	100 - 16.6 - 1.49	http://nonlinear.com/redirect/outbound?p=hmdb&param=HMDB0032218	(+/-)-Dihydrofarnesol		269.212	1	27.9179	0.00933992	1.95802
27.92_269.2120m/z	HMDB0031111		M+FA-H	C15H28O	50	55	-1.19569	96.3322	100 - 16.6 - 1.49	http://nonlinear.com/redirect/outbound?p=hmdb&param=HMDB0031111	5,10-Pentadecadien-1-ol		269.212	1	27.9179	0.00933992	1.95802
27.92_269.2120m/z	HMDB0040377		M+FA-H	C15H28O	50	55	-1.19569	96.3322	100 - 16.6 - 1.49	http://nonlinear.com/redirect/outbound?p=hmdb&param=HMDB0040377	3-Pentadecenal		269.212	1	27.9179	0.00933992	1.95802
43.47_774.5284m/z	HMDB0008901		M+FA-H	C40H76NO8P	48.3	54.9	-0.896851	87.5304	100 - 44.8 - 11.4 - 2.13 - 0.318	http://nonlinear.com/redirect/outbound?p=hmdb&param=HMDB0008901	PE(15:0/20:2(11Z,14Z))		774.528	1	43.4734	0.015255	1.93417
43.47_774.5284m/z	HMDB0009285		M+FA-H	C40H76NO8P	48.3	54.9	-0.896851	87.5304	100 - 44.8 - 11.4 - 2.13 - 0.318	http://nonlinear.com/redirect/outbound?p=hmdb&param=HMDB0009285	PE(20:2(11Z,14Z)/15:0)		774.528	1	43.4734	0.015255	1.93417
41.29_652.4551m/z	HMDB0010405		M+FA-H	C32H66NO7P	49.3	54.9	-1.29515	93.3186	100 - 36 - 7.73 - 1.23 - 0.158	http://nonlinear.com/redirect/outbound?p=hmdb&param=HMDB0010405	LysoPC(24:0)		652.455	1	41.2901	0.00816173	1.63508
36.67_511.4724m/z	HMDB0032682		M+FA-H	C31H62O2	49.7	54.9	-1.74213	95.5527	100 - 34.3 - 6.12 - 0.754	http://nonlinear.com/redirect/outbound?p=hmdb&param=HMDB0032682	10-Hydroxy-16-hentriacontanone		511.472	1	36.6692	0.30391	1.38343
24.73_285.2069m/z	HMDB0041287		M-H	C16H30O4	50.4	54.8	-0.852647	98.3715	100 - 17.8 - 2.31 - 0.224	http://nonlinear.com/redirect/outbound?p=hmdb&param=HMDB0041287	16-Hydroxy-10-oxohexadecanoic acid		285.207	1	24.7274	0.0236877	1.39519
24.73_285.2069m/z	HMDB0000672		M-H	C16H30O4	50.4	54.8	-0.852647	98.3715	100 - 17.8 - 2.31 - 0.224	http://nonlinear.com/redirect/outbound?p=hmdb&param=HMDB0000672	Hexadecanedioic acid		285.207	1	24.7274	0.0236877	1.39519
42.42_719.5341m/z	HMDB0012097		M+FA-H	C37H75N2O6P	49.8	54.7	-0.624806	95.1106	100 - 41.8 - 9.77 - 1.65 - 0.221	http://nonlinear.com/redirect/outbound?p=hmdb&param=HMDB0012097	SM(d18:1/14:0)		719.534	1	42.4196	7.60551e-07	2.33026
45.65_876.5752m/z	HMDB0008697		M+FA-H	C48H82NO8P	48.7	54.6	-0.945698	90.1975	100 - 53.5 - 15.7 - 3.29 - 0.546	http://nonlinear.com/redirect/outbound?p=hmdb&param=HMDB0008697	PC(22:5(7Z,10Z,13Z,16Z,19Z)/18:2(9Z,12Z))		876.575	1	45.6485	4.45408e-06	1.84794
45.65_876.5752m/z	HMDB0008664		M+FA-H	C48H82NO8P	48.7	54.6	-0.945698	90.1975	100 - 53.5 - 15.7 - 3.29 - 0.546	http://nonlinear.com/redirect/outbound?p=hmdb&param=HMDB0008664	PC(22:5(4Z,7Z,10Z,13Z,16Z)/18:2(9Z,12Z))		876.575	1	45.6485	4.45408e-06	1.84794
3.62_145.0524n	HMDB0029737		M-H, M+FA-H	C9H7NO	48.8	54.6	-2.67184	92.7335	100 - 10.2 - 0.674	http://nonlinear.com/redirect/outbound?p=hmdb&param=HMDB0029737	1H-Indole-3-carboxaldehyde	145.052	190.051	1	3.62117	0.106874	1.33015
26.62_401.0895m/z	HMDB0062467		M+FA-H	C19H16O7	47.7	54.4	4.66193	89.6898	100 - 21 - 3.53 - 0.433	http://nonlinear.com/redirect/outbound?p=hmdb&param=HMDB0062467	Docosahexaenoylcarnitine		401.089	1	26.6186	0.0027073	1.80019
45.65_876.5752m/z	HMDB0008347		M+FA-H	C48H82NO8P	48.7	54.4	-0.945698	90.1975	100 - 53.5 - 15.7 - 3.29 - 0.546	http://nonlinear.com/redirect/outbound?p=hmdb&param=HMDB0008347	PC(20:2(11Z,14Z)/20:5(5Z,8Z,11Z,14Z,17Z))		876.575	1	45.6485	4.45408e-06	1.84794
45.65_876.5752m/z	HMDB0008154		M+FA-H	C48H82NO8P	48.7	54.4	-0.945698	90.1975	100 - 53.5 - 15.7 - 3.29 - 0.546	http://nonlinear.com/redirect/outbound?p=hmdb&param=HMDB0008154	PC(18:2(9Z,12Z)/22:5(4Z,7Z,10Z,13Z,16Z))		876.575	1	45.6485	4.45408e-06	1.84794
45.65_876.5752m/z	HMDB0008155		M+FA-H	C48H82NO8P	48.7	54.4	-0.945698	90.1975	100 - 53.5 - 15.7 - 3.29 - 0.546	http://nonlinear.com/redirect/outbound?p=hmdb&param=HMDB0008155	PC(18:2(9Z,12Z)/22:5(7Z,10Z,13Z,16Z,19Z))		876.575	1	45.6485	4.45408e-06	1.84794
45.65_876.5752m/z	HMDB0008379		M+FA-H	C48H82NO8P	48.7	54.4	-0.945698	90.1975	100 - 53.5 - 15.7 - 3.29 - 0.546	http://nonlinear.com/redirect/outbound?p=hmdb&param=HMDB0008379	PC(20:3(5Z,8Z,11Z)/20:4(8Z,11Z,14Z,17Z))		876.575	1	45.6485	4.45408e-06	1.84794
45.65_876.5752m/z	HMDB0008378		M+FA-H	C48H82NO8P	48.7	54.4	-0.945698	90.1975	100 - 53.5 - 15.7 - 3.29 - 0.546	http://nonlinear.com/redirect/outbound?p=hmdb&param=HMDB0008378	PC(20:3(5Z,8Z,11Z)/20:4(5Z,8Z,11Z,14Z))		876.575	1	45.6485	4.45408e-06	1.84794
45.65_876.5752m/z	HMDB0008186		M+FA-H	C48H82NO8P	48.7	54.4	-0.945698	90.1975	100 - 53.5 - 15.7 - 3.29 - 0.546	http://nonlinear.com/redirect/outbound?p=hmdb&param=HMDB0008186	PC(18:3(6Z,9Z,12Z)/22:4(7Z,10Z,13Z,16Z))		876.575	1	45.6485	4.45408e-06	1.84794
45.65_876.5752m/z	HMDB0008219		M+FA-H	C48H82NO8P	48.7	54.4	-0.945698	90.1975	100 - 53.5 - 15.7 - 3.29 - 0.546	http://nonlinear.com/redirect/outbound?p=hmdb&param=HMDB0008219	PC(18:3(9Z,12Z,15Z)/22:4(7Z,10Z,13Z,16Z))		876.575	1	45.6485	4.45408e-06	1.84794
45.65_876.5752m/z	HMDB0008410		M+FA-H	C48H82NO8P	48.7	54.4	-0.945698	90.1975	100 - 53.5 - 15.7 - 3.29 - 0.546	http://nonlinear.com/redirect/outbound?p=hmdb&param=HMDB0008410	PC(20:3(8Z,11Z,14Z)/20:4(5Z,8Z,11Z,14Z))		876.575	1	45.6485	4.45408e-06	1.84794
45.65_876.5752m/z	HMDB0008411		M+FA-H	C48H82NO8P	48.7	54.4	-0.945698	90.1975	100 - 53.5 - 15.7 - 3.29 - 0.546	http://nonlinear.com/redirect/outbound?p=hmdb&param=HMDB0008411	PC(20:3(8Z,11Z,14Z)/20:4(8Z,11Z,14Z,17Z))		876.575	1	45.6485	4.45408e-06	1.84794
45.65_876.5752m/z	HMDB0008633		M+FA-H	C48H82NO8P	48.7	54.4	-0.945698	90.1975	100 - 53.5 - 15.7 - 3.29 - 0.546	http://nonlinear.com/redirect/outbound?p=hmdb&param=HMDB0008633	PC(22:4(7Z,10Z,13Z,16Z)/18:3(9Z,12Z,15Z))		876.575	1	45.6485	4.45408e-06	1.84794
45.65_876.5752m/z	HMDB0008475		M+FA-H	C48H82NO8P	48.7	54.4	-0.945698	90.1975	100 - 53.5 - 15.7 - 3.29 - 0.546	http://nonlinear.com/redirect/outbound?p=hmdb&param=HMDB0008475	PC(20:4(8Z,11Z,14Z,17Z)/20:3(8Z,11Z,14Z))		876.575	1	45.6485	4.45408e-06	1.84794
45.65_876.5752m/z	HMDB0008442		M+FA-H	C48H82NO8P	48.7	54.4	-0.945698	90.1975	100 - 53.5 - 15.7 - 3.29 - 0.546	http://nonlinear.com/redirect/outbound?p=hmdb&param=HMDB0008442	PC(20:4(5Z,8Z,11Z,14Z)/20:3(8Z,11Z,14Z))		876.575	1	45.6485	4.45408e-06	1.84794
45.65_876.5752m/z	HMDB0008441		M+FA-H	C48H82NO8P	48.7	54.4	-0.945698	90.1975	100 - 53.5 - 15.7 - 3.29 - 0.546	http://nonlinear.com/redirect/outbound?p=hmdb&param=HMDB0008441	PC(20:4(5Z,8Z,11Z,14Z)/20:3(5Z,8Z,11Z))		876.575	1	45.6485	4.45408e-06	1.84794
45.65_876.5752m/z	HMDB0008474		M+FA-H	C48H82NO8P	48.7	54.4	-0.945698	90.1975	100 - 53.5 - 15.7 - 3.29 - 0.546	http://nonlinear.com/redirect/outbound?p=hmdb&param=HMDB0008474	PC(20:4(8Z,11Z,14Z,17Z)/20:3(5Z,8Z,11Z))		876.575	1	45.6485	4.45408e-06	1.84794
45.65_876.5752m/z	HMDB0008632		M+FA-H	C48H82NO8P	48.7	54.4	-0.945698	90.1975	100 - 53.5 - 15.7 - 3.29 - 0.546	http://nonlinear.com/redirect/outbound?p=hmdb&param=HMDB0008632	PC(22:4(7Z,10Z,13Z,16Z)/18:3(6Z,9Z,12Z))		876.575	1	45.6485	4.45408e-06	1.84794
45.65_876.5752m/z	HMDB0008506		M+FA-H	C48H82NO8P	48.7	54.4	-0.945698	90.1975	100 - 53.5 - 15.7 - 3.29 - 0.546	http://nonlinear.com/redirect/outbound?p=hmdb&param=HMDB0008506	PC(20:5(5Z,8Z,11Z,14Z,17Z)/20:2(11Z,14Z))		876.575	1	45.6485	4.45408e-06	1.84794
26.62_401.0895m/z	HMDB0033659		M+FA-H	C19H16O7	47.7	54.3	4.66193	89.6898	100 - 21 - 3.53 - 0.433	http://nonlinear.com/redirect/outbound?p=hmdb&param=HMDB0033659	Dihydrohydroxy-O-methylsterigmatocystin		401.089	1	26.6186	0.0027073	1.80019
4.61_212.0025m/z	HMDB0000682		M-H	C8H7NO4S	50	54.2	1.0858	97.2182	100 - 10.1 - 5.8 - 0.513	http://nonlinear.com/redirect/outbound?p=hmdb&param=HMDB0000682	Indoxyl sulfate		212.003	1	4.60613	0.0253212	1.70536
5.21_178.0508m/z	HMDB0060486		M+FA-H	C8H7NO	50.2	54.2	-1.22054	98.5087	100 - 9.14 - 0.575	http://nonlinear.com/redirect/outbound?p=hmdb&param=HMDB0060486	Mandelonitrile		178.051	1	5.2057	0.00375913	2.12863
5.21_178.0508m/z	HMDB0034666		M+FA-H	C8H7NO	50.2	54.2	-1.22054	98.5087	100 - 9.14 - 0.575	http://nonlinear.com/redirect/outbound?p=hmdb&param=HMDB0034666	(卤)-2-Hydroxy-2-phenylacetonitrile		178.051	1	5.2057	0.00375913	2.12863
28.99_469.3310m/z	HMDB0037782		M-H2O-H	C30H48O5	48.9	54.1	-2.7748	93.5122	100 - 33.2 - 6.36 - 0.893 - 0.1	http://nonlinear.com/redirect/outbound?p=hmdb&param=HMDB0037782	Ganoderiol D		469.331	1	28.9913	0.00113296	106.464
34.34_470.1525m/z	HMDB0002061		M+FA-H	C16H27NO12	47.2	53.9	2.21831	84.5376	100 - 18.4 - 4.07 - 0.541	http://nonlinear.com/redirect/outbound?p=hmdb&param=HMDB0002061	Hyaluronic acid		470.152	1	34.342	0.0040285	2.33942
9.37_297.0977m/z	HMDB0010350		M-H	C14H18O7	50	53.6	-0.973431	97.687	100 - 15.6 - 2.58 - 0.275	http://nonlinear.com/redirect/outbound?p=hmdb&param=HMDB0010350	2-Phenylethanol glucuronide		297.098	1	9.3656	1.99776e-05	3.18188
7.45_259.1184m/z	HMDB0030986		M+FA-H	C11H18O4	49.9	53.5	-1.46735	97.9887	100 - 12.3 - 1.51 - 0.124	http://nonlinear.com/redirect/outbound?p=hmdb&param=HMDB0030986	2-Carboxy-5,7-dimethyl-4-octanolide		259.118	1	7.45118	0.370685	1.46206
7.45_259.1184m/z	HMDB0030984		M+FA-H	C11H18O4	49.9	53.5	-1.46735	97.9887	100 - 12.3 - 1.51 - 0.124	http://nonlinear.com/redirect/outbound?p=hmdb&param=HMDB0030984	5-Hexyltetrahydro-2-oxo-3-furancarboxylic acid		259.118	1	7.45118	0.370685	1.46206
7.45_259.1184m/z	HMDB0030985		M+FA-H	C11H18O4	49.9	53.5	-1.46735	97.9887	100 - 12.3 - 1.51 - 0.124	http://nonlinear.com/redirect/outbound?p=hmdb&param=HMDB0030985	alpha-Carboxy-delta-decalactone		259.118	1	7.45118	0.370685	1.46206
27.86_271.2277m/z	HMDB0010734		M-H	C16H32O3	49.9	53.4	-0.774962	96.8652	100 - 17.8 - 2.1 - 0.187	http://nonlinear.com/redirect/outbound?p=hmdb&param=HMDB0010734	(R)-3-Hydroxy-hexadecanoic acid		271.228	1	27.8563	8.9828e-05	1.45354
27.86_271.2277m/z	HMDB0031057		M-H	C16H32O3	49.9	53.4	-0.774962	96.8652	100 - 17.8 - 2.1 - 0.187	http://nonlinear.com/redirect/outbound?p=hmdb&param=HMDB0031057	(R)-2-Hydroxyhexadecanoic acid		271.228	1	27.8563	8.9828e-05	1.45354
27.86_271.2277m/z	HMDB0061658		M-H	C16H32O3	49.9	53.4	-0.774962	96.8652	100 - 17.8 - 2.1 - 0.187	http://nonlinear.com/redirect/outbound?p=hmdb&param=HMDB0061658	3-hydroxyhexadecanoic acid		271.228	1	27.8563	8.9828e-05	1.45354
32.77_554.3453m/z	HMDB0011511		M+FA-H	C25H52NO7P	49.6	53.4	-1.95096	97.1271	100 - 28.3 - 5.29 - 0.742	http://nonlinear.com/redirect/outbound?p=hmdb&param=HMDB0011511	LysoPE(20:0/0:0)		554.345	1	32.7682	6.74376e-06	1.64418
32.77_554.3453m/z	HMDB0011481		M+FA-H	C25H52NO7P	49.6	53.4	-1.95096	97.1271	100 - 28.3 - 5.29 - 0.742	http://nonlinear.com/redirect/outbound?p=hmdb&param=HMDB0011481	LysoPE(0:0/20:0)		554.345	1	32.7682	6.74376e-06	1.64418
34.46_568.3612m/z	HMDB0010384		M+FA-H	C26H54NO7P	47.8	53.2	-1.42284	87.5536	100 - 29.4 - 5.6 - 0.801	http://nonlinear.com/redirect/outbound?p=hmdb&param=HMDB0010384	LysoPC(18:0)		568.361	1	34.4633	9.46122e-05	2.10399
34.46_568.3612m/z	HMDB0011128		M+FA-H	C26H54NO7P	47.8	53.2	-1.42284	87.5536	100 - 29.4 - 5.6 - 0.801	http://nonlinear.com/redirect/outbound?p=hmdb&param=HMDB0011128	LysoPC(0:0/18:0)		568.361	1	34.4633	9.46122e-05	2.10399
37.60_410.1760m/z	HMDB0015227		M-H	C24H26FNO4	48.5	53.2	-3.12027	92.8274	100 - 26.8 - 4.27 - 0.503	http://nonlinear.com/redirect/outbound?p=hmdb&param=HMDB0015227	Fluvastatin		410.176	1	37.5964	0.183903	1.21174
34.46_568.3612m/z	HMDB0062195		M+FA-H	C26H54NO7P	47.8	53.1	-1.42284	87.5536	100 - 29.4 - 5.6 - 0.801	http://nonlinear.com/redirect/outbound?p=hmdb&param=HMDB0062195	2-acetyl-1-alkyl-sn-glycero-3-phosphocholine		568.361	1	34.4633	9.46122e-05	2.10399
21.68_537.2363m/z	HMDB0060123		M+FA-H	C26H36O9	48	52.9	4.4207	92.4705	100 - 28.9 - 5.87 - 0.892 - 0.112	http://nonlinear.com/redirect/outbound?p=hmdb&param=HMDB0060123	rac-5,6-Epoxy-retinoyl-beta-D-glucuronide		537.236	1	21.6839	0.0584934	1.7454
21.68_537.2363m/z	HMDB0061688		M+FA-H	C26H36O9	48	52.9	4.4207	92.4705	100 - 28.9 - 5.87 - 0.892 - 0.112	http://nonlinear.com/redirect/outbound?p=hmdb&param=HMDB0061688	4-Hydroxyretinoic acid glucuronide		537.236	1	21.6839	0.0584934	1.7454
30.46_540.3304m/z	HMDB0010382		M+FA-H	C24H50NO7P	49.9	52.9	-0.556243	97.1187	100 - 27.2 - 4.99 - 0.687	http://nonlinear.com/redirect/outbound?p=hmdb&param=HMDB0010382	LysoPC(16:0)		540.33	1	30.457	3.59369e-07	1.42583
36.09_568.3620m/z	HMDB0062195		M+FA-H	C26H54NO7P	50	52.7	0.00654502	97.3292	100 - 29.4 - 5.6 - 0.801	http://nonlinear.com/redirect/outbound?p=hmdb&param=HMDB0062195	2-acetyl-1-alkyl-sn-glycero-3-phosphocholine		568.362	1	36.0902	1.13986e-05	1.29534
26.62_401.0895m/z	HMDB0041257		M-H	C20H18O9	47.6	52.6	4.12853	90.0357	100 - 22.2 - 4.19 - 0.566	http://nonlinear.com/redirect/outbound?p=hmdb&param=HMDB0041257	5-Hydroxy-3,3',7,8-tetramethoxy-4',5'-methylenedioxyflavone		401.089	1	26.6186	0.0027073	1.80019
5.21_178.0508m/z	HMDB0061918		M+FA-H	C8H7NO	49.9	52.4	-1.22054	98.5087	100 - 9.14 - 0.575	http://nonlinear.com/redirect/outbound?p=hmdb&param=HMDB0061918	1,3-Dihydro-(2H)-indol-2-one		178.051	1	5.2057	0.00375913	2.12863
32.69_478.2929m/z	HMDB0011505		M-H	C23H46NO7P	49.6	52.4	-2.02142	97.8692	100 - 26 - 4.69 - 0.634	http://nonlinear.com/redirect/outbound?p=hmdb&param=HMDB0011505	LysoPE(18:1(11Z)/0:0)		478.293	1	32.6922	0.0172956	1.51821
32.69_478.2929m/z	HMDB0011506		M-H	C23H46NO7P	49.6	52.4	-2.02142	97.8692	100 - 26 - 4.69 - 0.634	http://nonlinear.com/redirect/outbound?p=hmdb&param=HMDB0011506	LysoPE(18:1(9Z)/0:0)		478.293	1	32.6922	0.0172956	1.51821
43.47_774.5284m/z	HMDB0008098		M+FA-H	C40H76NO8P	47.7	52.3	-0.896851	87.5304	100 - 44.8 - 11.4 - 2.13 - 0.318	http://nonlinear.com/redirect/outbound?p=hmdb&param=HMDB0008098	PC(18:1(9Z)/14:1(9Z))		774.528	1	43.4734	0.015255	1.93417
43.47_774.5284m/z	HMDB0008065		M+FA-H	C40H76NO8P	47.7	52.3	-0.896851	87.5304	100 - 44.8 - 11.4 - 2.13 - 0.318	http://nonlinear.com/redirect/outbound?p=hmdb&param=HMDB0008065	PC(18:1(11Z)/14:1(9Z))		774.528	1	43.4734	0.015255	1.93417
43.47_774.5284m/z	HMDB0007905		M+FA-H	C40H76NO8P	47.7	52.3	-0.896851	87.5304	100 - 44.8 - 11.4 - 2.13 - 0.318	http://nonlinear.com/redirect/outbound?p=hmdb&param=HMDB0007905	PC(14:1(9Z)/18:1(11Z))		774.528	1	43.4734	0.015255	1.93417
43.47_774.5284m/z	HMDB0008002		M+FA-H	C40H76NO8P	47.7	52.3	-0.896851	87.5304	100 - 44.8 - 11.4 - 2.13 - 0.318	http://nonlinear.com/redirect/outbound?p=hmdb&param=HMDB0008002	PC(16:1(9Z)/16:1(9Z))		774.528	1	43.4734	0.015255	1.93417
43.47_774.5284m/z	HMDB0007906		M+FA-H	C40H76NO8P	47.7	52.3	-0.896851	87.5304	100 - 44.8 - 11.4 - 2.13 - 0.318	http://nonlinear.com/redirect/outbound?p=hmdb&param=HMDB0007906	PC(14:1(9Z)/18:1(9Z))		774.528	1	43.4734	0.015255	1.93417
5.21_178.0508m/z	HMDB0032390		M+FA-H	C8H7NO	49.9	52.3	-1.22054	98.5087	100 - 9.14 - 0.575	http://nonlinear.com/redirect/outbound?p=hmdb&param=HMDB0032390	2-Methyl-4,5-benzoxazole		178.051	1	5.2057	0.00375913	2.12863
5.21_178.0508m/z	HMDB0004094		M+FA-H	C8H7NO	49.9	52.3	-1.22054	98.5087	100 - 9.14 - 0.575	http://nonlinear.com/redirect/outbound?p=hmdb&param=HMDB0004094	Indoxyl		178.051	1	5.2057	0.00375913	2.12863
[truncated: 4,160 more rows]
